# Supplementary material for: Crystal structure of 1,1′-{(1E,1′E)-[4,4′-(9H-fluorene-9,9-di­yl)bis­(4,1-phenyl­ene)]bis­(aza­nylyl­idene)bis(methanylyl­idene)}bis­(naphthalen-2-ol) di­chloro­benzene monosolvate
Source: Acta Crystallogr E Crystallogr Commun. 2020 Sep 4;76(Pt 10):1579–81. doi: 10.1107/S2056989020012104 (PMC7534250; doi:10.1107/S2056989020012104)
Supplement: Supplementary file 1 [file e-76-01579-sup1.cif]

##############################################################################
#                                                                            #
# This CIF contains the data in a paper accepted for publication in          #
# Acta Crystallographica Section E. It conforms to the requirements of       #
# Notes for Authors for Acta Crystallographica Section E, and has been       #
# peer reviewed under the auspices of the IUCr Commission on Journals.       #
#                                                                            #
# Full details of the Crystallographic Information File format               #
# are given in the paper "The Crystallographic Information File (CIF):       #
# a New Standard Archive File for Crystallography" by S. R. Hall, F. H.      #
# Allen and I. D. Brown [Acta Cryst. (1991), A47, 655-685].                  #
#                                                                            #
# The current version of the core CIF dictionary is obtainable from          #
# ftp://ftp.iucr.org/pub/cif_core.dic.                                       #
#                                                                            #
# Software is freely available for graphical display of the structure(s)     #
# in this CIF. For information consult the CIF software page                 #
# http://www.iucr.org/resources/cif/software.                                #
#                                                                            #
# This file may be used for bona fide research purposes within the           #
# scientific community so long as proper attribution is given to the journal # 
# article from which it was obtained.                                        #
#                                                                            #
##############################################################################
data_general
_audit_creation_method
;
Olex2 1.2
(compiled 2018.05.29 svn.r3508 for OlexSys, GUI svn.r5506)
;
_journal_date_recd_electronic     2020-08-17
_journal_date_accepted     2020-09-01
_journal_name_full     'Acta Crystallographica, Section E'
_journal_year     2020
_journal_volume     76
_journal_issue     10
_journal_page_first     1579
_journal_page_last     1581
_journal_paper_category     GO
_journal_paper_doi     10.1107/S2056989020012104
_journal_coeditor_code     IS5554
_publ_contact_author_name     'Ayalew Wodajo'
_publ_contact_author_address
;
College of Natural and Computational Sciences,
University of Gondar, 196 Gondar,
Ethiopia
;
_publ_contact_author_email     'alexander.tskhovrebov@gmail.com'
_publ_contact_author_fax     ?
_publ_contact_author_phone     ?
_publ_section_title
;\
Crystal structure of
1,1'-{(1<i>E</i>,1'<i>E</i>)-[4,4'-(9<i>H</i>-fluorene-9,9-diyl)bis(4,1-\
phenylene)]bis(azanylylidene)bis(methanylylidene)}bis(naphthalen-2-ol)
dichlorobenzene monosolvate
;
loop_
    _publ_author_name
    _publ_author_footnote
    _publ_author_address
    'Wodajo, Ayalew' .
;
College of Natural and Computational Sciences, University of Gondar, 196 Gondar,
Ethiopia
;
    'Tskhovrebov, Alexander G.' .
;
N. N. Semenov Federal Research Center for Chemical Physics,
Russian Academy of Sciences, Ul. Kosygina 4, Moscow,
Russian Federation
Peoples Friendship University of Russia, 6 Miklukho-Maklaya Street,
Moscow,
117198,
Russian Federation
;
    'Le, Tuan Anh' .
;
Faculty of Chemistry, VNU University of Science, 334 Nguyen Trai, Thanh Xuan,
Hanoi,
Vietnam
;
    'Kubasov, Alexey S.' .
;
Kurnakov Institute of General and Inorganic Chemistry,
Russian Academy of Sciences, Leninsky Prosp. 31, Moscow, Russian Federation
;
    'Grishina, Maria M.' .
;
Peoples Friendship University of Russia, 6 Miklukho-Maklaya Street,
Moscow,
117198,
Russian Federation
;
    'Krutius, Oleg N.' .
;
N. N. Semenov Federal Research Center for Chemical Physics,
Russian Academy of Sciences, Ul. Kosygina 4, Moscow,
Russian Federation
;
    'Khrustalev, Victor N.' .
;
Peoples Friendship University of Russia, 6 Miklukho-Maklaya Street,
Moscow,
117198,
Russian Federation
;
_publ_section_synopsis
;
A novel bis(anil) compound was synthesized and structurally characterized.
Theoretical calculations suggested that the new bis(hydroxyimine) will exhibit
histone deacetylase SIRT2, histone deacetylase class III and histone
deacetylase SIRT1 activities, and will act as inhibitor to aspulvinone
dimethylallyltransferase, dehydro-<i>L</i>-gulonate decarboxylase and
glutathione thiolesterase.
;
data_I
_chemical_name_systematic
;\
1,1'-{(1<i>E</i>,1'<i>E</i>)-[4,4'-(9<i>H</i>-Fluorene-9,9-diyl)bis(4,1-\
phenylene)]bis(azanylylidene)bis(methanylylidene)}bis(naphthalen-2-ol)
dichlorobenzene monosolvate
;
_chemical_name_common     ?
_chemical_formula_moiety     'C47 H32 N2 O2, C6 H4 Cl2'
_chemical_formula_sum     'C53 H36 Cl2 N2 O2'
_chemical_formula_iupac     'C47 H32 N2 O2, C6 H4 Cl2'
_chemical_formula_weight     803.74
_chemical_melting_point     ?
_space_group_crystal_system     monoclinic
_space_group_name_H-M_alt     'P 1 21/c 1'
_space_group_name_Hall     '-P 2ybc'
loop_
    _space_group_symop_operation_xyz
    'x, y, z'
    '-x, y+1/2, -z+1/2'
    '-x, -y, -z'
    'x, -y-1/2, z-1/2'
_cell_length_a     13.3070(6)
_cell_length_b     9.1782(4)
_cell_length_c     32.2298(16)
_cell_angle_alpha     90
_cell_angle_beta     100.251(2)
_cell_angle_gamma     90
_cell_volume     3873.5(3)
_cell_formula_units_Z     4
_cell_measurement_reflns_used     6276
_cell_measurement_theta_min     2.564
_cell_measurement_theta_max     29.576
_cell_measurement_temperature     100
_exptl_crystal_description     plate
_exptl_crystal_colour     yellow
_exptl_crystal_size_max     0.8
_exptl_crystal_size_mid     0.4
_exptl_crystal_size_min     0.1
_exptl_crystal_density_diffrn     1.378
_exptl_crystal_density_meas     ?
_exptl_crystal_density_method     ?
_exptl_crystal_F_000     1672
_exptl_absorpt_coefficient_mu     0.216
_exptl_absorpt_correction_type     multi-scan
_exptl_absorpt_process_details
;
(SADABS; Bruker, 2016)
;
_exptl_absorpt_correction_T_min     0.5961
_exptl_absorpt_correction_T_max     0.7459
_diffrn_ambient_temperature     100.0
_diffrn_source     ?
_diffrn_radiation_type     MoK\a
_diffrn_radiation_wavelength     0.71073
_diffrn_measurement_device_type     'Bruker APEXII CCD'
_diffrn_measurement_method     '\f and \w scans'
_diffrn_detector_area_resol_mean     ?
_diffrn_reflns_number     18958
_diffrn_reflns_av_R_equivalents     0.0357
_diffrn_reflns_av_unetI/netI     0.0493
_diffrn_reflns_theta_min     1.832
_diffrn_reflns_theta_max     26.000
_diffrn_reflns_theta_full     25.242
_diffrn_measured_fraction_theta_max     0.969
_diffrn_measured_fraction_theta_full     0.973
_diffrn_reflns_limit_h_min     -16
_diffrn_reflns_limit_h_max     16
_diffrn_reflns_limit_k_min     -10
_diffrn_reflns_limit_k_max     11
_diffrn_reflns_limit_l_min     -33
_diffrn_reflns_limit_l_max     39
_refine_special_details     ?
_reflns_number_total     7377
_reflns_number_gt     5542
_reflns_threshold_expression     'I > 2\s(I)'
_refine_ls_structure_factor_coef     Fsqd
_refine_ls_matrix_type     full
_refine_ls_R_factor_all     0.0759
_refine_ls_R_factor_gt     0.0526
_refine_ls_wR_factor_gt     0.1292
_refine_ls_wR_factor_ref     0.1397
_refine_ls_goodness_of_fit_ref     1.031
_refine_ls_restrained_S_all     1.031
_refine_ls_number_reflns     7377
_refine_ls_number_parameters     538
_refine_ls_number_restraints     0
_refine_ls_hydrogen_treatment     mixed
_refine_ls_weighting_scheme     calc
_refine_ls_weighting_details
              'w=1/[\s^2^(Fo^2^)+(0.0606P)^2^+3.6798P] where P=(Fo^2^+2Fc^2^)/3'
_atom_sites_solution_hydrogens     mixed
_atom_sites_solution_primary     ?
_atom_sites_solution_secondary     ?
_refine_ls_shift/su_max     0.001
_refine_ls_shift/su_mean     0.000
_refine_diff_density_max     0.329
_refine_diff_density_min     -0.412
_refine_ls_extinction_method     none
_refine_ls_extinction_coef     .
loop_
    _atom_type_symbol
    _atom_type_description
    _atom_type_scat_dispersion_real
    _atom_type_scat_dispersion_imag
    _atom_type_scat_source
    'C' 'C' 0.0033 0.0016
                         'International Tables Vol C Tables 4.2.6.8 and 6.1.1.4'
    'H' 'H' 0.0000 0.0000
                         'International Tables Vol C Tables 4.2.6.8 and 6.1.1.4'
    'Cl' 'Cl' 0.1484 0.1585
                         'International Tables Vol C Tables 4.2.6.8 and 6.1.1.4'
    'N' 'N' 0.0061 0.0033
                         'International Tables Vol C Tables 4.2.6.8 and 6.1.1.4'
    'O' 'O' 0.0106 0.0060
                         'International Tables Vol C Tables 4.2.6.8 and 6.1.1.4'
_computing_data_collection
;
<i>APEX3</i> (Bruker, 2018)
;
_computing_cell_refinement
;
SAINT (Bruker, 2016)
;
_computing_data_reduction
;
SAINT (Bruker, 2016)
;
_computing_structure_solution
;
<i>SHELXT</i> (Sheldrick, 2015<i>a</i>)
;
_computing_structure_refinement
;
<i>SHELXL2018/3</i> (Sheldrick, 2015<i>b</i>)
;
_computing_molecular_graphics
;
<i>OLEX2</i> (Dolomanov <i>et al.</i>,  2009)
;
_computing_publication_material
;
<i>OLEX2</i> (Dolomanov <i>et al.</i>,  2009)
;
loop_
    _atom_site_type_symbol
    _atom_site_label
    _atom_site_fract_x
    _atom_site_fract_y
    _atom_site_fract_z
    _atom_site_U_iso_or_equiv
    _atom_site_adp_type
    _atom_site_calc_flag
    _atom_site_occupancy
    _atom_site_disorder_assembly
    _atom_site_disorder_group
    Cl Cl1 0.86399(5) 0.50325(8) 0.48868(2) 0.03159(18) Uani d 1 . .
    Cl Cl2 0.67342(7) 0.49018(11) 0.53468(2) 0.0506(2) Uani d 1 . .
    C C48 0.7535(2) 0.4140(3) 0.46574(8) 0.0240(6) Uani d 1 . .
    C C49 0.6694(2) 0.4093(3) 0.48571(8) 0.0293(6) Uani d 1 . .
    C C50 0.5823(2) 0.3367(3) 0.46676(10) 0.0363(7) Uani d 1 . .
    H H50 0.524224 0.334047 0.480129 0.044 Uiso calc 1 . .
    C C51 0.5794(2) 0.2680(3) 0.42838(10) 0.0374(7) Uani d 1 . .
    H H51 0.519534 0.217721 0.415533 0.045 Uiso calc 1 . .
    C C52 0.6634(2) 0.2723(3) 0.40872(10) 0.0341(7) Uani d 1 . .
    H H52 0.661665 0.223847 0.382545 0.041 Uiso calc 1 . .
    C C53 0.7503(2) 0.3472(3) 0.42716(8) 0.0275(6) Uani d 1 . .
    H H53 0.807552 0.352531 0.413313 0.033 Uiso calc 1 . .
    O O1 0.67650(15) 0.8293(2) 0.59900(6) 0.0254(4) Uani d 1 . .
    H H1 0.655(2) 0.836(3) 0.5719(10) 0.038 Uiso d 1 . .
    O O2 0.00869(17) 0.3629(2) 0.27222(6) 0.0346(5) Uani d 1 . .
    H H2 0.071(3) 0.422(4) 0.2835(11) 0.052 Uiso d 1 . .
    N N1 0.67572(17) 0.9057(2) 0.52365(6) 0.0218(5) Uani d 1 . .
    N N2 0.15609(16) 0.4833(2) 0.32226(7) 0.0224(5) Uani d 1 . .
    C C1 0.54205(19) 0.7866(3) 0.34681(7) 0.0185(5) Uani d 1 . .
    C C2 0.53815(19) 0.9371(3) 0.32573(7) 0.0178(5) Uani d 1 . .
    C C3 0.4827(2) 1.0591(3) 0.33307(8) 0.0217(6) Uani d 1 . .
    H H3 0.439149 1.056724 0.353428 0.026 Uiso calc 1 . .
    C C4 0.4920(2) 1.1856(3) 0.31005(8) 0.0255(6) Uani d 1 . .
    H H4 0.454262 1.270090 0.314727 0.031 Uiso calc 1 . .
    C C5 0.5559(2) 1.1893(3) 0.28034(8) 0.0285(6) Uani d 1 . .
    H H5 0.561040 1.275926 0.264729 0.034 Uiso calc 1 . .
    C C6 0.6123(2) 1.0679(3) 0.27327(8) 0.0261(6) Uani d 1 . .
    H H6 0.656020 1.070707 0.252987 0.031 Uiso calc 1 . .
    C C7 0.60383(19) 0.9421(3) 0.29627(7) 0.0208(5) Uani d 1 . .
    C C8 0.65444(19) 0.8007(3) 0.29556(8) 0.0213(5) Uani d 1 . .
    C C9 0.7264(2) 0.7520(3) 0.27193(8) 0.0274(6) Uani d 1 . .
    H H9 0.750623 0.815367 0.252576 0.033 Uiso calc 1 . .
    C C10 0.7617(2) 0.6106(3) 0.27713(9) 0.0316(7) Uani d 1 . .
    H H10 0.810846 0.576477 0.261388 0.038 Uiso calc 1 . .
    C C11 0.7257(2) 0.5180(3) 0.30522(9) 0.0300(6) Uani d 1 . .
    H H11 0.750040 0.420553 0.308222 0.036 Uiso calc 1 . .
    C C12 0.6548(2) 0.5654(3) 0.32899(8) 0.0245(6) Uani d 1 . .
    H H12 0.630758 0.501280 0.348205 0.029 Uiso calc 1 . .
    C C13 0.61944(19) 0.7073(3) 0.32437(7) 0.0202(5) Uani d 1 . .
    C C14 0.58069(19) 0.8082(3) 0.39440(7) 0.0187(5) Uani d 1 . .
    C C15 0.5104(2) 0.8411(3) 0.42059(8) 0.0219(6) Uani d 1 . .
    H H15 0.439472 0.842256 0.409218 0.026 Uiso calc 1 . .
    C C16 0.5432(2) 0.8722(3) 0.46297(8) 0.0215(5) Uani d 1 . .
    H H16 0.494462 0.891713 0.480497 0.026 Uiso calc 1 . .
    C C17 0.64629(19) 0.8750(3) 0.47993(8) 0.0194(5) Uani d 1 . .
    C C18 0.71678(19) 0.8396(3) 0.45441(8) 0.0206(5) Uani d 1 . .
    H H18 0.787676 0.838484 0.465863 0.025 Uiso calc 1 . .
    C C19 0.6834(2) 0.8059(3) 0.41211(8) 0.0212(5) Uani d 1 . .
    H H19 0.732035 0.780775 0.395037 0.025 Uiso calc 1 . .
    C C20 0.75022(19) 0.9948(3) 0.53695(8) 0.0206(5) Uani d 1 . .
    H H20 0.780899 1.046811 0.516987 0.025 Uiso calc 1 . .
    C C21 0.78777(19) 1.0168(3) 0.58159(8) 0.0199(5) Uani d 1 . .
    C C22 0.75129(19) 0.9278(3) 0.61090(8) 0.0201(5) Uani d 1 . .
    C C23 0.7938(2) 0.9344(3) 0.65415(8) 0.0233(6) Uani d 1 . .
    H H23 0.767240 0.874321 0.673656 0.028 Uiso calc 1 . .
    C C24 0.8724(2) 1.0262(3) 0.66798(8) 0.0240(6) Uani d 1 . .
    H H24 0.901129 1.027626 0.697156 0.029 Uiso calc 1 . .
    C C25 0.9131(2) 1.1202(3) 0.64022(8) 0.0227(6) Uani d 1 . .
    C C26 0.9951(2) 1.2152(3) 0.65491(9) 0.0273(6) Uani d 1 . .
    H H26 1.024204 1.215786 0.684048 0.033 Uiso calc 1 . .
    C C27 1.0332(2) 1.3061(3) 0.62817(9) 0.0300(6) Uani d 1 . .
    H H27 1.089811 1.367247 0.638394 0.036 Uiso calc 1 . .
    C C28 0.9882(2) 1.3087(3) 0.58537(9) 0.0311(7) Uani d 1 . .
    H H28 1.013243 1.374462 0.566853 0.037 Uiso calc 1 . .
    C C29 0.9088(2) 1.2179(3) 0.56990(8) 0.0254(6) Uani d 1 . .
    H H29 0.879911 1.221614 0.540761 0.031 Uiso calc 1 . .
    C C30 0.86878(19) 1.1184(3) 0.59640(8) 0.0203(5) Uani d 1 . .
    C C31 0.43890(19) 0.7081(3) 0.33971(7) 0.0179(5) Uani d 1 . .
    C C32 0.35105(19) 0.7645(3) 0.31484(7) 0.0190(5) Uani d 1 . .
    H H32 0.354567 0.855460 0.301084 0.023 Uiso calc 1 . .
    C C33 0.2587(2) 0.6909(3) 0.30973(7) 0.0201(5) Uani d 1 . .
    H H33 0.200010 0.731800 0.292563 0.024 Uiso calc 1 . .
    C C34 0.2513(2) 0.5582(3) 0.32948(7) 0.0204(5) Uani d 1 . .
    C C35 0.3380(2) 0.4996(3) 0.35461(8) 0.0222(6) Uani d 1 . .
    H H35 0.334273 0.408341 0.368175 0.027 Uiso calc 1 . .
    C C36 0.4297(2) 0.5747(3) 0.35972(8) 0.0210(5) Uani d 1 . .
    H H36 0.487955 0.534482 0.377314 0.025 Uiso calc 1 . .
    C C37 0.1256(2) 0.4184(3) 0.35336(8) 0.0213(5) Uani d 1 . .
    H H37 0.163220 0.431205 0.381049 0.026 Uiso calc 1 . .
    C C38 0.03563(19) 0.3267(3) 0.34722(8) 0.0206(5) Uani d 1 . .
    C C39 -0.0164(2) 0.2972(3) 0.30650(8) 0.0251(6) Uani d 1 . .
    C C40 -0.0959(2) 0.1940(3) 0.29929(9) 0.0313(7) Uani d 1 . .
    H H40 -0.130203 0.175740 0.271316 0.038 Uiso calc 1 . .
    C C41 -0.1241(2) 0.1202(3) 0.33190(9) 0.0291(6) Uani d 1 . .
    H H41 -0.177120 0.049838 0.326410 0.035 Uiso calc 1 . .
    C C42 -0.07517(19) 0.1470(3) 0.37423(8) 0.0226(6) Uani d 1 . .
    C C43 -0.1041(2) 0.0681(3) 0.40780(9) 0.0261(6) Uani d 1 . .
    H H43 -0.155966 -0.003853 0.402031 0.031 Uiso calc 1 . .
    C C44 -0.0582(2) 0.0942(3) 0.44851(9) 0.0270(6) Uani d 1 . .
    H H44 -0.077970 0.040511 0.470940 0.032 Uiso calc 1 . .
    C C45 0.0181(2) 0.2004(3) 0.45698(8) 0.0251(6) Uani d 1 . .
    H H45 0.049100 0.219549 0.485344 0.030 Uiso calc 1 . .
    C C46 0.04883(19) 0.2774(3) 0.42492(8) 0.0224(6) Uani d 1 . .
    H H46 0.101119 0.348534 0.431445 0.027 Uiso calc 1 . .
    C C47 0.00390(19) 0.2526(3) 0.38229(8) 0.0197(5) Uani d 1 . .
loop_
    _atom_site_aniso_label
    _atom_site_aniso_U_11
    _atom_site_aniso_U_22
    _atom_site_aniso_U_33
    _atom_site_aniso_U_12
    _atom_site_aniso_U_13
    _atom_site_aniso_U_23
    Cl1 0.0293(4) 0.0315(4) 0.0332(4) -0.0064(3) 0.0033(3) -0.0046(3)
    Cl2 0.0444(5) 0.0794(6) 0.0306(4) 0.0072(5) 0.0134(3) -0.0107(4)
    C48 0.0236(14) 0.0201(13) 0.0271(14) 0.0005(11) 0.0013(11) 0.0024(11)
    C49 0.0308(16) 0.0329(15) 0.0242(14) 0.0011(13) 0.0055(12) 0.0021(12)
    C50 0.0237(16) 0.0461(18) 0.0400(17) -0.0019(14) 0.0084(13) 0.0111(15)
    C51 0.0247(16) 0.0341(16) 0.0491(19) -0.0065(13) -0.0049(14) 0.0022(14)
    C52 0.0336(17) 0.0318(16) 0.0348(16) 0.0027(14) 0.0001(13) -0.0051(13)
    C53 0.0285(15) 0.0280(15) 0.0261(14) 0.0018(12) 0.0050(12) 0.0011(12)
    O1 0.0310(11) 0.0256(10) 0.0199(9) -0.0065(8) 0.0056(8) 0.0014(8)
    O2 0.0384(12) 0.0408(12) 0.0223(10) -0.0112(10) -0.0008(9) 0.0044(9)
    N1 0.0253(12) 0.0217(11) 0.0183(11) -0.0013(10) 0.0034(9) -0.0008(9)
    N2 0.0234(12) 0.0219(11) 0.0229(11) -0.0033(9) 0.0070(9) -0.0010(9)
    C1 0.0205(13) 0.0176(12) 0.0180(12) -0.0020(10) 0.0051(10) -0.0012(10)
    C2 0.0178(13) 0.0199(12) 0.0145(11) -0.0048(10) -0.0005(10) 0.0005(10)
    C3 0.0250(14) 0.0224(13) 0.0174(12) -0.0040(11) 0.0029(11) -0.0021(10)
    C4 0.0277(15) 0.0210(13) 0.0254(14) -0.0003(12) -0.0022(11) 0.0007(11)
    C5 0.0307(16) 0.0274(14) 0.0243(14) -0.0057(13) -0.0037(12) 0.0096(11)
    C6 0.0235(15) 0.0335(15) 0.0215(13) -0.0043(12) 0.0049(11) 0.0082(12)
    C7 0.0179(13) 0.0279(14) 0.0157(12) -0.0054(11) 0.0007(10) 0.0010(10)
    C8 0.0165(13) 0.0296(14) 0.0171(12) -0.0036(11) 0.0010(10) -0.0032(11)
    C9 0.0220(14) 0.0409(16) 0.0201(13) -0.0004(13) 0.0058(11) 0.0009(12)
    C10 0.0266(15) 0.0431(17) 0.0260(14) 0.0038(13) 0.0075(12) -0.0091(13)
    C11 0.0270(15) 0.0269(15) 0.0356(15) 0.0006(12) 0.0044(13) -0.0106(12)
    C12 0.0242(14) 0.0223(13) 0.0274(14) -0.0034(11) 0.0055(11) -0.0043(11)
    C13 0.0187(13) 0.0242(13) 0.0171(12) -0.0058(11) 0.0015(10) -0.0049(10)
    C14 0.0252(14) 0.0128(11) 0.0185(12) -0.0045(10) 0.0047(10) 0.0014(10)
    C15 0.0203(14) 0.0215(13) 0.0238(13) -0.0022(11) 0.0037(11) -0.0011(11)
    C16 0.0220(14) 0.0228(13) 0.0213(13) -0.0001(11) 0.0080(11) -0.0011(10)
    C17 0.0213(14) 0.0178(12) 0.0187(12) -0.0014(11) 0.0021(10) 0.0018(10)
    C18 0.0151(13) 0.0229(13) 0.0225(13) -0.0024(11) -0.0004(10) 0.0001(10)
    C19 0.0233(14) 0.0200(13) 0.0212(13) -0.0021(11) 0.0067(11) 0.0003(10)
    C20 0.0215(14) 0.0197(12) 0.0214(12) 0.0023(11) 0.0060(10) 0.0018(10)
    C21 0.0211(13) 0.0192(12) 0.0193(12) 0.0022(11) 0.0037(10) -0.0015(10)
    C22 0.0210(14) 0.0171(12) 0.0225(13) 0.0032(11) 0.0046(11) -0.0020(10)
    C23 0.0295(15) 0.0212(13) 0.0207(13) 0.0042(12) 0.0091(11) -0.0003(10)
    C24 0.0279(15) 0.0263(14) 0.0175(12) 0.0076(12) 0.0034(11) -0.0037(11)
    C25 0.0220(14) 0.0221(13) 0.0240(13) 0.0047(11) 0.0042(11) -0.0051(11)
    C26 0.0247(15) 0.0276(14) 0.0272(14) 0.0028(12) -0.0016(12) -0.0082(12)
    C27 0.0224(15) 0.0267(14) 0.0387(16) -0.0046(12) -0.0001(12) -0.0099(13)
    C28 0.0336(17) 0.0250(14) 0.0368(16) -0.0035(13) 0.0120(13) -0.0006(12)
    C29 0.0285(15) 0.0240(14) 0.0239(13) -0.0012(12) 0.0050(11) 0.0002(11)
    C30 0.0179(13) 0.0189(12) 0.0240(13) 0.0034(11) 0.0037(10) -0.0028(10)
    C31 0.0210(13) 0.0174(12) 0.0156(12) 0.0007(10) 0.0044(10) -0.0041(10)
    C32 0.0255(14) 0.0177(12) 0.0145(11) -0.0022(11) 0.0056(10) -0.0029(10)
    C33 0.0208(13) 0.0226(13) 0.0169(12) 0.0014(11) 0.0034(10) -0.0038(10)
    C34 0.0229(14) 0.0242(13) 0.0157(12) -0.0050(11) 0.0081(10) -0.0055(10)
    C35 0.0262(14) 0.0197(13) 0.0224(13) -0.0015(11) 0.0086(11) -0.0003(11)
    C36 0.0210(14) 0.0218(13) 0.0204(13) -0.0003(11) 0.0041(10) 0.0013(10)
    C37 0.0217(14) 0.0218(13) 0.0209(13) 0.0007(11) 0.0047(11) -0.0031(10)
    C38 0.0190(13) 0.0171(12) 0.0256(13) 0.0008(11) 0.0040(10) -0.0011(10)
    C39 0.0236(14) 0.0264(14) 0.0241(13) -0.0006(12) 0.0012(11) 0.0029(11)
    C40 0.0294(16) 0.0337(16) 0.0267(14) -0.0056(13) -0.0061(12) 0.0005(12)
    C41 0.0228(15) 0.0262(14) 0.0358(16) -0.0067(12) -0.0020(12) -0.0009(12)
    C42 0.0186(13) 0.0202(13) 0.0287(14) 0.0032(11) 0.0035(11) -0.0007(11)
    C43 0.0200(14) 0.0207(13) 0.0384(16) -0.0029(11) 0.0071(12) 0.0008(12)
    C44 0.0282(15) 0.0239(14) 0.0312(15) 0.0008(12) 0.0116(12) 0.0045(12)
    C45 0.0244(14) 0.0265(14) 0.0247(14) 0.0032(12) 0.0051(11) -0.0003(11)
    C46 0.0178(13) 0.0215(13) 0.0285(14) -0.0008(11) 0.0057(11) -0.0027(11)
    C47 0.0150(13) 0.0190(12) 0.0254(13) 0.0017(10) 0.0044(10) -0.0021(10)
_geom_special_details
;
 All esds (except the esd in the dihedral angle between two l.s. planes)
 are estimated using the full covariance matrix.  The cell esds are taken
 into account individually in the estimation of esds in distances, angles
 and torsion angles; correlations between esds in cell parameters are only
 used when they are defined by crystal symmetry.  An approximate (isotropic)
 treatment of cell esds is used for estimating esds involving l.s. planes.
;
loop_
    _geom_bond_atom_site_label_1
    _geom_bond_atom_site_label_2
    _geom_bond_site_symmetry_2
    _geom_bond_distance
    _geom_bond_publ_flag
    Cl1 C48 . 1.730(3) ?
    Cl2 C49 . 1.736(3) ?
    C48 C49 . 1.387(4) ?
    C48 C53 . 1.380(4) ?
    C49 C50 . 1.382(4) ?
    C50 H50 . 0.9500 ?
    C50 C51 . 1.383(4) ?
    C51 H51 . 0.9500 ?
    C51 C52 . 1.380(4) ?
    C52 H52 . 0.9500 ?
    C52 C53 . 1.385(4) ?
    C53 H53 . 0.9500 ?
    O1 H1 . 0.87(3) ?
    O1 C22 . 1.349(3) ?
    O2 H2 . 1.00(4) ?
    O2 C39 . 1.351(3) ?
    N1 C17 . 1.422(3) ?
    N1 C20 . 1.298(3) ?
    N2 C34 . 1.424(3) ?
    N2 C37 . 1.292(3) ?
    C1 C2 . 1.537(3) ?
    C1 C13 . 1.542(3) ?
    C1 C14 . 1.541(3) ?
    C1 C31 . 1.531(3) ?
    C2 C3 . 1.384(4) ?
    C2 C7 . 1.401(3) ?
    C3 H3 . 0.9500 ?
    C3 C4 . 1.395(4) ?
    C4 H4 . 0.9500 ?
    C4 C5 . 1.390(4) ?
    C5 H5 . 0.9500 ?
    C5 C6 . 1.384(4) ?
    C6 H6 . 0.9500 ?
    C6 C7 . 1.388(4) ?
    C7 C8 . 1.464(4) ?
    C8 C9 . 1.399(4) ?
    C8 C13 . 1.403(4) ?
    C9 H9 . 0.9500 ?
    C9 C10 . 1.380(4) ?
    C10 H10 . 0.9500 ?
    C10 C11 . 1.388(4) ?
    C11 H11 . 0.9500 ?
    C11 C12 . 1.387(4) ?
    C12 H12 . 0.9500 ?
    C12 C13 . 1.383(4) ?
    C14 C15 . 1.400(3) ?
    C14 C19 . 1.384(4) ?
    C15 H15 . 0.9500 ?
    C15 C16 . 1.388(4) ?
    C16 H16 . 0.9500 ?
    C16 C17 . 1.383(4) ?
    C17 C18 . 1.392(4) ?
    C18 H18 . 0.9500 ?
    C18 C19 . 1.392(4) ?
    C19 H19 . 0.9500 ?
    C20 H20 . 0.9500 ?
    C20 C21 . 1.451(3) ?
    C21 C22 . 1.399(3) ?
    C21 C30 . 1.441(4) ?
    C22 C23 . 1.409(4) ?
    C23 H23 . 0.9500 ?
    C23 C24 . 1.356(4) ?
    C24 H24 . 0.9500 ?
    C24 C25 . 1.418(4) ?
    C25 C26 . 1.411(4) ?
    C25 C30 . 1.430(4) ?
    C26 H26 . 0.9500 ?
    C26 C27 . 1.361(4) ?
    C27 H27 . 0.9500 ?
    C27 C28 . 1.403(4) ?
    C28 H28 . 0.9500 ?
    C28 C29 . 1.368(4) ?
    C29 H29 . 0.9500 ?
    C29 C30 . 1.418(4) ?
    C31 C32 . 1.394(4) ?
    C31 C36 . 1.400(3) ?
    C32 H32 . 0.9500 ?
    C32 C33 . 1.386(4) ?
    C33 H33 . 0.9500 ?
    C33 C34 . 1.386(4) ?
    C34 C35 . 1.395(4) ?
    C35 H35 . 0.9500 ?
    C35 C36 . 1.385(4) ?
    C36 H36 . 0.9500 ?
    C37 H37 . 0.9500 ?
    C37 C38 . 1.447(4) ?
    C38 C39 . 1.397(4) ?
    C38 C47 . 1.445(4) ?
    C39 C40 . 1.409(4) ?
    C40 H40 . 0.9500 ?
    C40 C41 . 1.358(4) ?
    C41 H41 . 0.9500 ?
    C41 C42 . 1.425(4) ?
    C42 C43 . 1.411(4) ?
    C42 C47 . 1.420(4) ?
    C43 H43 . 0.9500 ?
    C43 C44 . 1.366(4) ?
    C44 H44 . 0.9500 ?
    C44 C45 . 1.399(4) ?
    C45 H45 . 0.9500 ?
    C45 C46 . 1.373(4) ?
    C46 H46 . 0.9500 ?
    C46 C47 . 1.416(4) ?
loop_
    _geom_angle_atom_site_label_1
    _geom_angle_atom_site_label_2
    _geom_angle_atom_site_label_3
    _geom_angle_site_symmetry_1
    _geom_angle_site_symmetry_3
    _geom_angle
    _geom_angle_publ_flag
    C49 C48 Cl1 . . 120.7(2) ?
    C53 C48 Cl1 . . 118.9(2) ?
    C53 C48 C49 . . 120.4(3) ?
    C48 C49 Cl2 . . 120.8(2) ?
    C50 C49 Cl2 . . 119.7(2) ?
    C50 C49 C48 . . 119.5(3) ?
    C49 C50 H50 . . 119.9 ?
    C49 C50 C51 . . 120.2(3) ?
    C51 C50 H50 . . 119.9 ?
    C50 C51 H51 . . 119.9 ?
    C52 C51 C50 . . 120.1(3) ?
    C52 C51 H51 . . 119.9 ?
    C51 C52 H52 . . 120.0 ?
    C51 C52 C53 . . 120.0(3) ?
    C53 C52 H52 . . 120.0 ?
    C48 C53 C52 . . 119.8(3) ?
    C48 C53 H53 . . 120.1 ?
    C52 C53 H53 . . 120.1 ?
    C22 O1 H1 . . 109(2) ?
    C39 O2 H2 . . 104.5(19) ?
    C20 N1 C17 . . 120.8(2) ?
    C37 N2 C34 . . 119.3(2) ?
    C2 C1 C13 . . 100.94(19) ?
    C2 C1 C14 . . 107.63(19) ?
    C14 C1 C13 . . 113.3(2) ?
    C31 C1 C2 . . 113.5(2) ?
    C31 C1 C13 . . 111.35(19) ?
    C31 C1 C14 . . 109.93(19) ?
    C3 C2 C1 . . 129.0(2) ?
    C3 C2 C7 . . 120.4(2) ?
    C7 C2 C1 . . 110.6(2) ?
    C2 C3 H3 . . 120.6 ?
    C2 C3 C4 . . 118.8(2) ?
    C4 C3 H3 . . 120.6 ?
    C3 C4 H4 . . 119.7 ?
    C5 C4 C3 . . 120.6(3) ?
    C5 C4 H4 . . 119.7 ?
    C4 C5 H5 . . 119.7 ?
    C6 C5 C4 . . 120.7(2) ?
    C6 C5 H5 . . 119.7 ?
    C5 C6 H6 . . 120.5 ?
    C5 C6 C7 . . 119.0(2) ?
    C7 C6 H6 . . 120.5 ?
    C2 C7 C8 . . 109.0(2) ?
    C6 C7 C2 . . 120.6(2) ?
    C6 C7 C8 . . 130.4(2) ?
    C9 C8 C7 . . 130.8(2) ?
    C9 C8 C13 . . 120.3(2) ?
    C13 C8 C7 . . 108.9(2) ?
    C8 C9 H9 . . 120.5 ?
    C10 C9 C8 . . 119.0(3) ?
    C10 C9 H9 . . 120.5 ?
    C9 C10 H10 . . 119.8 ?
    C9 C10 C11 . . 120.4(3) ?
    C11 C10 H10 . . 119.8 ?
    C10 C11 H11 . . 119.5 ?
    C10 C11 C12 . . 121.0(3) ?
    C12 C11 H11 . . 119.5 ?
    C11 C12 H12 . . 120.4 ?
    C13 C12 C11 . . 119.2(3) ?
    C13 C12 H12 . . 120.4 ?
    C8 C13 C1 . . 110.5(2) ?
    C12 C13 C1 . . 129.5(2) ?
    C12 C13 C8 . . 120.0(2) ?
    C15 C14 C1 . . 119.2(2) ?
    C19 C14 C1 . . 122.6(2) ?
    C19 C14 C15 . . 118.1(2) ?
    C14 C15 H15 . . 119.6 ?
    C16 C15 C14 . . 120.7(2) ?
    C16 C15 H15 . . 119.6 ?
    C15 C16 H16 . . 119.7 ?
    C17 C16 C15 . . 120.6(2) ?
    C17 C16 H16 . . 119.7 ?
    C16 C17 N1 . . 118.3(2) ?
    C16 C17 C18 . . 119.2(2) ?
    C18 C17 N1 . . 122.4(2) ?
    C17 C18 H18 . . 120.0 ?
    C17 C18 C19 . . 120.0(2) ?
    C19 C18 H18 . . 120.0 ?
    C14 C19 C18 . . 121.4(2) ?
    C14 C19 H19 . . 119.3 ?
    C18 C19 H19 . . 119.3 ?
    N1 C20 H20 . . 119.2 ?
    N1 C20 C21 . . 121.6(2) ?
    C21 C20 H20 . . 119.2 ?
    C22 C21 C20 . . 119.2(2) ?
    C22 C21 C30 . . 118.9(2) ?
    C30 C21 C20 . . 121.6(2) ?
    O1 C22 C21 . . 121.8(2) ?
    O1 C22 C23 . . 117.1(2) ?
    C21 C22 C23 . . 121.1(2) ?
    C22 C23 H23 . . 119.9 ?
    C24 C23 C22 . . 120.1(2) ?
    C24 C23 H23 . . 119.9 ?
    C23 C24 H24 . . 119.0 ?
    C23 C24 C25 . . 122.0(2) ?
    C25 C24 H24 . . 119.0 ?
    C24 C25 C30 . . 118.6(2) ?
    C26 C25 C24 . . 121.6(2) ?
    C26 C25 C30 . . 119.8(2) ?
    C25 C26 H26 . . 119.4 ?
    C27 C26 C25 . . 121.3(3) ?
    C27 C26 H26 . . 119.4 ?
    C26 C27 H27 . . 120.3 ?
    C26 C27 C28 . . 119.4(3) ?
    C28 C27 H27 . . 120.3 ?
    C27 C28 H28 . . 119.5 ?
    C29 C28 C27 . . 121.0(3) ?
    C29 C28 H28 . . 119.5 ?
    C28 C29 H29 . . 119.3 ?
    C28 C29 C30 . . 121.4(3) ?
    C30 C29 H29 . . 119.3 ?
    C25 C30 C21 . . 119.2(2) ?
    C29 C30 C21 . . 123.8(2) ?
    C29 C30 C25 . . 117.0(2) ?
    C32 C31 C1 . . 123.3(2) ?
    C32 C31 C36 . . 117.2(2) ?
    C36 C31 C1 . . 119.5(2) ?
    C31 C32 H32 . . 119.3 ?
    C33 C32 C31 . . 121.5(2) ?
    C33 C32 H32 . . 119.3 ?
    C32 C33 H33 . . 119.8 ?
    C34 C33 C32 . . 120.5(2) ?
    C34 C33 H33 . . 119.8 ?
    C33 C34 N2 . . 118.9(2) ?
    C33 C34 C35 . . 119.1(2) ?
    C35 C34 N2 . . 121.9(2) ?
    C34 C35 H35 . . 120.1 ?
    C36 C35 C34 . . 119.8(2) ?
    C36 C35 H35 . . 120.1 ?
    C31 C36 H36 . . 119.1 ?
    C35 C36 C31 . . 121.9(2) ?
    C35 C36 H36 . . 119.1 ?
    N2 C37 H37 . . 119.0 ?
    N2 C37 C38 . . 121.9(2) ?
    C38 C37 H37 . . 119.0 ?
    C39 C38 C37 . . 120.0(2) ?
    C39 C38 C47 . . 118.6(2) ?
    C47 C38 C37 . . 121.1(2) ?
    O2 C39 C38 . . 121.9(2) ?
    O2 C39 C40 . . 116.9(2) ?
    C38 C39 C40 . . 121.1(2) ?
    C39 C40 H40 . . 119.7 ?
    C41 C40 C39 . . 120.7(2) ?
    C41 C40 H40 . . 119.7 ?
    C40 C41 H41 . . 119.6 ?
    C40 C41 C42 . . 120.9(3) ?
    C42 C41 H41 . . 119.6 ?
    C43 C42 C41 . . 120.4(2) ?
    C43 C42 C47 . . 120.3(2) ?
    C47 C42 C41 . . 119.4(2) ?
    C42 C43 H43 . . 119.7 ?
    C44 C43 C42 . . 120.7(2) ?
    C44 C43 H43 . . 119.7 ?
    C43 C44 H44 . . 120.2 ?
    C43 C44 C45 . . 119.6(2) ?
    C45 C44 H44 . . 120.2 ?
    C44 C45 H45 . . 119.5 ?
    C46 C45 C44 . . 121.0(2) ?
    C46 C45 H45 . . 119.5 ?
    C45 C46 H46 . . 119.4 ?
    C45 C46 C47 . . 121.1(2) ?
    C47 C46 H46 . . 119.4 ?
    C42 C47 C38 . . 119.2(2) ?
    C46 C47 C38 . . 123.5(2) ?
    C46 C47 C42 . . 117.3(2) ?
loop_
    _geom_torsion_atom_site_label_1
    _geom_torsion_atom_site_label_2
    _geom_torsion_atom_site_label_3
    _geom_torsion_atom_site_label_4
    _geom_torsion_site_symmetry_1
    _geom_torsion_site_symmetry_2
    _geom_torsion_site_symmetry_3
    _geom_torsion_site_symmetry_4
    _geom_torsion
    _geom_torsion_publ_flag
    Cl1 C48 C49 Cl2 . . . . -1.1(3) ?
    Cl1 C48 C49 C50 . . . . -179.7(2) ?
    Cl1 C48 C53 C52 . . . . 178.5(2) ?
    Cl2 C49 C50 C51 . . . . -177.9(2) ?
    C48 C49 C50 C51 . . . . 0.7(5) ?
    C49 C48 C53 C52 . . . . -1.4(4) ?
    C49 C50 C51 C52 . . . . -0.4(5) ?
    C50 C51 C52 C53 . . . . -0.9(5) ?
    C51 C52 C53 C48 . . . . 1.7(4) ?
    C53 C48 C49 Cl2 . . . . 178.8(2) ?
    C53 C48 C49 C50 . . . . 0.2(4) ?
    O1 C22 C23 C24 . . . . 177.0(2) ?
    O2 C39 C40 C41 . . . . 178.3(3) ?
    N1 C17 C18 C19 . . . . 177.9(2) ?
    N1 C20 C21 C22 . . . . 7.6(4) ?
    N1 C20 C21 C30 . . . . -178.4(2) ?
    N2 C34 C35 C36 . . . . 178.1(2) ?
    N2 C37 C38 C39 . . . . 5.0(4) ?
    N2 C37 C38 C47 . . . . 178.7(2) ?
    C1 C2 C3 C4 . . . . 179.5(2) ?
    C1 C2 C7 C6 . . . . 179.8(2) ?
    C1 C2 C7 C8 . . . . 0.0(3) ?
    C1 C14 C15 C16 . . . . -175.1(2) ?
    C1 C14 C19 C18 . . . . 173.7(2) ?
    C1 C31 C32 C33 . . . . -179.0(2) ?
    C1 C31 C36 C35 . . . . 179.6(2) ?
    C2 C1 C13 C8 . . . . 0.7(3) ?
    C2 C1 C13 C12 . . . . -178.8(3) ?
    C2 C1 C14 C15 . . . . 86.6(3) ?
    C2 C1 C14 C19 . . . . -89.0(3) ?
    C2 C1 C31 C32 . . . . 3.0(3) ?
    C2 C1 C31 C36 . . . . -175.3(2) ?
    C2 C3 C4 C5 . . . . -0.2(4) ?
    C2 C7 C8 C9 . . . . -179.5(3) ?
    C2 C7 C8 C13 . . . . 0.5(3) ?
    C3 C2 C7 C6 . . . . -1.7(4) ?
    C3 C2 C7 C8 . . . . 178.5(2) ?
    C3 C4 C5 C6 . . . . -0.5(4) ?
    C4 C5 C6 C7 . . . . 0.1(4) ?
    C5 C6 C7 C2 . . . . 1.0(4) ?
    C5 C6 C7 C8 . . . . -179.3(3) ?
    C6 C7 C8 C9 . . . . 0.7(5) ?
    C6 C7 C8 C13 . . . . -179.2(3) ?
    C7 C2 C3 C4 . . . . 1.2(4) ?
    C7 C8 C9 C10 . . . . -179.4(3) ?
    C7 C8 C13 C1 . . . . -0.8(3) ?
    C7 C8 C13 C12 . . . . 178.8(2) ?
    C8 C9 C10 C11 . . . . 0.4(4) ?
    C9 C8 C13 C1 . . . . 179.2(2) ?
    C9 C8 C13 C12 . . . . -1.1(4) ?
    C9 C10 C11 C12 . . . . -0.8(4) ?
    C10 C11 C12 C13 . . . . 0.2(4) ?
    C11 C12 C13 C1 . . . . -179.7(2) ?
    C11 C12 C13 C8 . . . . 0.8(4) ?
    C13 C1 C2 C3 . . . . -178.8(2) ?
    C13 C1 C2 C7 . . . . -0.4(3) ?
    C13 C1 C14 C15 . . . . -162.7(2) ?
    C13 C1 C14 C19 . . . . 21.7(3) ?
    C13 C1 C31 C32 . . . . -110.1(3) ?
    C13 C1 C31 C36 . . . . 71.6(3) ?
    C13 C8 C9 C10 . . . . 0.5(4) ?
    C14 C1 C2 C3 . . . . -59.9(3) ?
    C14 C1 C2 C7 . . . . 118.5(2) ?
    C14 C1 C13 C8 . . . . -114.0(2) ?
    C14 C1 C13 C12 . . . . 66.4(3) ?
    C14 C1 C31 C32 . . . . 123.5(2) ?
    C14 C1 C31 C36 . . . . -54.7(3) ?
    C14 C15 C16 C17 . . . . 1.7(4) ?
    C15 C14 C19 C18 . . . . -2.0(4) ?
    C15 C16 C17 N1 . . . . -179.2(2) ?
    C15 C16 C17 C18 . . . . -3.0(4) ?
    C16 C17 C18 C19 . . . . 1.8(4) ?
    C17 N1 C20 C21 . . . . -174.0(2) ?
    C17 C18 C19 C14 . . . . 0.7(4) ?
    C19 C14 C15 C16 . . . . 0.7(4) ?
    C20 N1 C17 C16 . . . . -136.1(3) ?
    C20 N1 C17 C18 . . . . 47.7(3) ?
    C20 C21 C22 O1 . . . . -5.1(4) ?
    C20 C21 C22 C23 . . . . 172.9(2) ?
    C20 C21 C30 C25 . . . . -170.8(2) ?
    C20 C21 C30 C29 . . . . 8.7(4) ?
    C21 C22 C23 C24 . . . . -1.1(4) ?
    C22 C21 C30 C25 . . . . 3.2(4) ?
    C22 C21 C30 C29 . . . . -177.3(2) ?
    C22 C23 C24 C25 . . . . 1.4(4) ?
    C23 C24 C25 C26 . . . . -179.9(2) ?
    C23 C24 C25 C30 . . . . 0.6(4) ?
    C24 C25 C26 C27 . . . . -179.4(3) ?
    C24 C25 C30 C21 . . . . -2.9(4) ?
    C24 C25 C30 C29 . . . . 177.6(2) ?
    C25 C26 C27 C28 . . . . 2.0(4) ?
    C26 C25 C30 C21 . . . . 177.6(2) ?
    C26 C25 C30 C29 . . . . -1.9(4) ?
    C26 C27 C28 C29 . . . . -2.2(4) ?
    C27 C28 C29 C30 . . . . 0.2(4) ?
    C28 C29 C30 C21 . . . . -177.7(2) ?
    C28 C29 C30 C25 . . . . 1.8(4) ?
    C30 C21 C22 O1 . . . . -179.2(2) ?
    C30 C21 C22 C23 . . . . -1.2(4) ?
    C30 C25 C26 C27 . . . . 0.1(4) ?
    C31 C1 C2 C3 . . . . 61.9(3) ?
    C31 C1 C2 C7 . . . . -119.6(2) ?
    C31 C1 C13 C8 . . . . 121.5(2) ?
    C31 C1 C13 C12 . . . . -58.1(3) ?
    C31 C1 C14 C15 . . . . -37.4(3) ?
    C31 C1 C14 C19 . . . . 147.0(2) ?
    C31 C32 C33 C34 . . . . 0.1(4) ?
    C32 C31 C36 C35 . . . . 1.2(3) ?
    C32 C33 C34 N2 . . . . -177.7(2) ?
    C32 C33 C34 C35 . . . . 0.0(3) ?
    C33 C34 C35 C36 . . . . 0.5(4) ?
    C34 N2 C37 C38 . . . . -172.8(2) ?
    C34 C35 C36 C31 . . . . -1.1(4) ?
    C36 C31 C32 C33 . . . . -0.7(3) ?
    C37 N2 C34 C33 . . . . -139.8(2) ?
    C37 N2 C34 C35 . . . . 42.6(3) ?
    C37 C38 C39 O2 . . . . -6.4(4) ?
    C37 C38 C39 C40 . . . . 171.8(2) ?
    C37 C38 C47 C42 . . . . -170.6(2) ?
    C37 C38 C47 C46 . . . . 8.2(4) ?
    C38 C39 C40 C41 . . . . 0.0(4) ?
    C39 C38 C47 C42 . . . . 3.3(4) ?
    C39 C38 C47 C46 . . . . -177.9(2) ?
    C39 C40 C41 C42 . . . . 1.0(4) ?
    C40 C41 C42 C43 . . . . -179.0(3) ?
    C40 C41 C42 C47 . . . . 0.2(4) ?
    C41 C42 C43 C44 . . . . -179.4(3) ?
    C41 C42 C47 C38 . . . . -2.3(4) ?
    C41 C42 C47 C46 . . . . 178.8(2) ?
    C42 C43 C44 C45 . . . . 0.1(4) ?
    C43 C42 C47 C38 . . . . 176.9(2) ?
    C43 C42 C47 C46 . . . . -2.0(4) ?
    C43 C44 C45 C46 . . . . -1.1(4) ?
    C44 C45 C46 C47 . . . . 0.4(4) ?
    C45 C46 C47 C38 . . . . -177.8(2) ?
    C45 C46 C47 C42 . . . . 1.1(4) ?
    C47 C38 C39 O2 . . . . 179.7(2) ?
    C47 C38 C39 C40 . . . . -2.1(4) ?
    C47 C42 C43 C44 . . . . 1.4(4) ?
loop_
    _geom_hbond_atom_site_label_D
    _geom_hbond_atom_site_label_H
    _geom_hbond_atom_site_label_A
    _geom_hbond_site_symmetry_A
    _geom_hbond_distance_DH
    _geom_hbond_distance_HA
    _geom_hbond_distance_DA
    _geom_hbond_angle_DHA
    _geom_hbond_publ_flag
    O1 H1 N1 . 0.87(3) 1.75(3) 2.526(3) 148(3) yes
    O2 H2 N2 . 1.00(4) 1.63(4) 2.558(3) 152(3) yes
    C3 H3 O1 3_676 0.95 2.58 3.461(3) 155 yes
    C35 H35 O1 3_666 0.95 2.44 3.389(3) 178 yes
    C28 H28 Cl1 3_776 0.95 2.86 3.770(3) 161 yes
    C45 H45 Cl1 3_666 0.95 2.86 3.457(3) 122 yes
    C46 H46 Cl1 3_666 0.95 2.88 3.465(3) 121 yes
_shelx_space_group_comment
;
The symmetry employed for this shelxl refinement is uniquely defined
by the following loop, which should always be used as a source of
symmetry information in preference to the above space-group names.
They are only intended as comments.
;
_shelx_estimated_absorpt_T_min     0.846
_shelx_estimated_absorpt_T_max     0.979
_shelx_hkl_file
;
   2   0   0  425.86   11.30
  -2   0   0  421.36   11.30
  -3   0   0 4376.86  110.79
   3   0   0 4362.16  110.79
  -4   0   0   38.60    2.70
   4   0   0   39.80    2.60
  -5   0   0  867.71   23.30
   5   0   0  871.31   23.20
  -6   0   0  492.15   14.50
   6   0   0  494.45   14.20
  -7   0   0  404.96   12.70
   7   0   0  419.76   12.40
   8   0   0  827.02   22.80
  -8   0   0  829.72   23.10
  -9   0   0 2262.97   58.79
   9   0   0 2210.18   58.39
 -10   0   0  390.56   12.90
  10   0   0  372.96   12.30
 -11   0   0  137.99    7.90
  12   0   0  391.26   13.00
   0   1   0    0.10    0.60
   1  -1   0   34.70    1.60
  -1  -1   0   31.40    2.20
   1  -1   0   29.70    2.20
  -1   1   0   33.40    1.50
   1   1   0   29.10    2.10
  -1   1   0   32.10    2.10
   2  -1   0 1609.24   42.00
  -2  -1   0 1598.74   41.90
   2   1   0 1643.84   41.90
  -3  -1   0 1008.70   25.20
   3   1   0  872.11   25.00
  -4  -1   0  340.27   10.40
  -5  -1   0    1.80    2.60
   5   1   0    1.50    1.60
  -6  -1   0  142.29    7.40
   6   1   0  133.89    6.80
  -7  -1   0 1474.25   39.80
   7   1   0 1481.85   39.50
  -8  -1   0  101.49    6.40
   8   1   0  111.09    5.80
  -9  -1   0  298.37   11.00
   9   1   0  286.27   10.30
 -10  -1   0   30.20    4.90
  10   1   0   21.40    3.80
 -11  -1   0  313.37   12.30
  11   1   0  295.47   11.30
  12   1   0   95.29    6.60
  13   1   0    1.20    3.50
  14   1   0   12.40    5.50
  14   1   0   17.00    4.30
  15   1   0   10.00    5.40
  15   1   0    3.00    4.20
  16   1   0    0.20    5.20
  16   1   0   12.90    4.90
   0   2   0   81.59    4.30
  -1  -2   0   11.00    2.60
  -1   2   0    9.00    2.10
   1   2   0    6.80    2.40
  -1   2   0   13.80    2.10
  -2   2   0 9890.71  252.07
   2   2   0 9999.00  252.07
   3  -2   0 4120.59  106.89
  -3  -2   0 4163.48  106.89
   3   2   0 4214.18  106.89
  -4  -2   0 2365.56   62.09
   4  -2   0 2390.06   62.29
   4   2   0 2372.86   61.99
  -5  -2   0  759.92   22.60
   5   2   0  802.12   22.50
   6  -2   0   18.30    4.50
  -6  -2   0   17.30    4.50
   6   2   0   19.60    4.30
  -7  -2   0   53.69    6.00
   7  -2   0   61.99    6.40
   7   2   0   49.10    4.90
  -8  -2   0  108.19    7.10
   8  -2   0  114.39    7.60
   9  -2   0   -0.40    3.80
  -9  -2   0   -1.00    3.90
   9   2   0    2.40    3.30
 -10  -2   0  169.68    9.60
  10   2   0  177.58    8.70
 -11  -2   0  627.04   20.50
  11  -2   0  572.14   21.20
  11   2   0  612.84   19.60
  12   2   0   31.20    5.00
  13   2   0   38.50    5.20
  14   2   0   31.00    6.20
  14   2   0   44.40    7.30
  15   2   0  166.28   10.30
  15   2   0  190.28   11.60
  16   2   0    3.90    5.90
  16   2   0   11.70    5.10
  18   2   0    0.60    8.10
   0   3   0    0.70    2.30
   0   3   0    1.10    2.20
   1   3   0   18.60    2.80
  -1   3   0   21.50    2.60
  -1   3   0   17.90    2.60
  -2  -3   0  521.25   16.40
  -2   3   0  564.04   15.60
  -2   3   0  562.44   16.50
  -2   3   0  573.24   15.50
   2   3   0  531.55   16.40
  -3  -3   0   51.09    5.40
  -3   3   0   56.29    3.70
  -3   3   0   59.59    5.70
   3   3   0   48.20    5.20
  -4  -3   0  532.15   17.40
   4  -3   0  570.64   17.60
   5  -3   0  163.68    8.90
  -5  -3   0  149.59    9.80
   5   3   0  166.28    8.50
  -6  -3   0   29.30    4.80
   6  -3   0   18.20    4.30
   6   3   0   27.90    4.40
  -7  -3   0  119.49    7.60
   7  -3   0  116.99    7.80
   7   3   0  122.79    7.10
   8  -3   0  185.68    9.80
  -8  -3   0  179.38    9.50
   8   3   0  207.18    9.20
  -9  -3   0   15.90    5.10
   9  -3   0   21.70    6.20
   9   3   0   24.00    4.70
  10  -3   0   -6.50    4.10
 -10  -3   0    4.00    5.00
  10   3   0   -1.60    4.10
  12   3   0   10.60    4.70
  13   3   0   11.00    4.70
  14   3   0    6.30    6.10
  15   3   0   88.99    9.60
  16   3   0    4.40    6.00
  17   3   0    6.80    6.90
   0   4   0  991.60   27.60
   0   4   0  967.20   27.50
   1   4   0   -4.50    3.70
  -1   4   0   -6.20    3.50
   1   4   0    0.30    3.90
  -1   4   0   -3.10    3.30
  -2   4   0  183.88    7.90
  -2   4   0  183.08    9.40
   2   4   0  166.98    8.70
  -2   4   0  175.78    7.90
  -3  -4   0   50.39    5.60
  -3   4   0   51.89    4.50
  -3   4   0   49.90    5.00
  -3   4   0   38.10    9.70
   3   4   0   50.09    5.60
  -4  -4   0  159.08    9.30
  -4   4   0  189.18    7.10
  -4   4   0  183.08    7.30
   4   4   0  173.28    8.90
  -5  -4   0   37.40    5.50
   5   4   0   41.50    5.20
  -6  -4   0  409.56   15.10
   6   4   0  420.46   14.80
  -7  -4   0  292.57   12.40
   7  -4   0  298.57   12.60
   7   4   0  305.27   12.10
  -8  -4   0    1.30    4.80
   8   4   0    3.70    4.30
   9  -4   0   15.30    5.20
  -9  -4   0    9.80    5.50
   9   4   0   14.30    4.80
  10   4   0   42.70    6.30
  11   4   0   27.70    6.10
  13   4   0    2.50    6.10
  14   4   0   28.80    7.30
  15   4   0   80.89    9.30
  16   4   0   12.30    6.80
  17   4   0   18.60    7.90
   0   5   0    2.30    3.50
  -1   5   0   14.10    4.00
   1   5   0   14.20    4.40
  -1   5   0   10.40    3.80
   1   5   0   19.30    4.50
   2   5   0  314.37   12.90
  -2   5   0  351.26   13.10
  -2   5   0  350.86   12.00
   2   5   0  346.27   12.80
  -3   5   0    5.00    4.10
  -3   5   0    4.40    3.20
  -3   5   0   -1.40    3.00
   3   5   0    0.50    3.80
  -4   5   0  171.78    7.30
  -4   5   0  182.08    7.30
   4   5   0  159.98    8.80
  -4   5   0  164.08    9.50
  -5   5   0   73.29    4.90
   5   5   0   66.29    6.40
   6   5   0   35.10    5.60
   7   5   0   64.49    6.80
   8   5   0   70.99    7.70
   9   5   0    7.60    4.90
  11   5   0   12.40    6.50
  12   5   0   46.50    8.10
  13   5   0   12.80    6.90
  14   5   0   13.20    7.00
  15   5   0    9.90    7.10
  16   5   0   54.19   10.70
   0   6   0  231.28   10.30
   0   6   0  244.38   10.40
  -1   6   0   53.99    6.00
   1   6   0   62.99    6.80
  -1   6   0   58.99    6.10
   1   6   0   57.89    6.20
   2   6   0   13.40    4.70
  -2   6   0   11.10    4.00
   2   6   0   18.50    4.70
  -2   6   0    5.80    4.40
  -2   6   0   12.00    3.70
  -3   6   0   15.90    3.80
  -3   6   0   11.30    4.50
   3   6   0    7.50    5.00
   3   6   0   14.30    4.40
  -3   6   0   15.50    4.40
  -4   6   0   -3.60    4.10
   4   6   0   -0.70    4.60
   4   6   0   -6.00    3.50
  -4   6   0   -0.90    3.30
  -4   6   0    0.90    3.00
   5   6   0  131.89    9.60
  -5   6   0  132.79    7.00
   5   6   0  127.99   13.40
   6   6   0  267.17   13.10
   6   6   0  256.87   12.30
   7   6   0  147.79   10.00
   7   6   0  135.59   10.60
   8   6   0    2.10    6.00
   9   6   0   13.40    6.40
  10   6   0   22.90    6.80
  11   6   0  140.19   11.70
  12   6   0   -8.00    5.80
  13   6   0    1.40    7.10
  14   6   0   31.90    8.40
  16   6   0   19.10    8.80
   0   7   0   -0.30    4.10
   0   7   0    2.00    4.30
  -1   7   0   45.10    6.20
   1   7   0   45.20    6.40
  -1   7   0   48.40    6.40
  -1   7   0   46.40    5.90
   1   7   0   51.49    6.50
   2   7   0    7.90    5.00
  -2   7   0    6.20    4.10
  -2   7   0   13.70    5.10
  -2   7   0    3.90    4.30
  -3   7   0  102.89    7.60
   3   7   0   83.89    8.90
  -3   7   0   91.89    7.20
  -3   7   0  100.19    9.00
   3   7   0   80.09    7.90
  -4   7   0   48.30    5.50
  -4   7   0   34.10    6.90
   4   7   0   39.10    6.20
   4   7   0   42.30    7.50
  -4   7   0   39.10    5.60
  -5   7   0   74.19    7.10
  -5   7   0   72.79    6.60
   5   7   0   80.09    8.70
   5   7   0   68.89    8.10
   6   7   0    4.20    6.30
  -6   7   0    4.10    3.70
   7   7   0   82.99    9.30
   8   7   0   22.50    7.10
   9   7   0   -2.30    5.50
  10   7   0  -12.70    5.90
  11   7   0   -3.60    6.10
  12   7   0   34.00    9.10
  13   7   0   11.50    7.50
  14   7   0   41.20    9.10
  15   7   0   24.70    9.20
   0   8   0   61.19    7.40
   0   8   0   55.49    7.50
   1   8   0  255.07   12.70
  -1   8   0  256.37   13.00
  -1   8   0  260.37   13.90
   1   8   0  262.57   13.30
  -1   8   0  235.98   12.50
  -2   8   0  203.28   11.10
  -2   8   0  203.88   11.00
   2   8   0  214.48   12.40
  -2   8   0  211.68   12.00
   2   8   0  217.18   12.30
  -3   8   0   22.30    5.60
   3   8   0   22.90    7.00
  -3   8   0   20.00    6.20
  -3   8   0   21.10    5.30
  -4   8   0  291.47   12.40
  -4   8   0  265.17   12.20
   4   8   0  259.57   14.50
  -5   8   0   70.29    7.30
  -5   8   0   77.09    7.90
   5   8   0   93.09    9.80
  -6   8   0   75.59    7.70
   6   8   0   93.69    9.90
  -6   8   0   90.69    7.50
   7   8   0   23.90    8.00
  -7   8   0   23.60    4.60
  -7   8   0   20.90    4.90
   8   8   0   37.50    8.50
   9   8   0   10.60    7.60
  10   8   0   79.99   10.90
  11   8   0   13.40    7.70
  12   8   0   10.10    8.10
  13   8   0   18.50    8.80
   0   9   0    4.10    6.00
   0   9   0    3.90    5.10
  -1   9   0   23.50    6.70
   1   9   0   22.90    6.80
  -1   9   0   27.40    6.80
  -2   9   0   17.00    5.40
  -2   9   0    2.10    5.40
  -2   9   0    2.60    6.70
   2   9   0   -3.00    6.20
  -3   9   0    8.00    5.90
   3   9   0   13.10    6.90
  -3   9   0   23.90    5.60
  -3   9   0    9.10    5.90
  -4   9   0   12.70    5.70
  -4   9   0   24.10    5.60
   4   9   0    9.20    6.70
   5   9   0  102.89   10.80
  -5   9   0   83.59    8.50
  -5   9   0   88.19   10.00
   6   9   0   35.90    8.00
  -6   9   0   22.30    5.10
  -6   9   0   20.70    5.80
  -7   9   0   10.10    5.10
  -7   9   0    9.70    4.50
   7   9   0   17.60    7.40
   8   9   0   68.69   10.80
   9   9   0    1.40    7.30
  10   9   0   70.39   11.30
  11   9   0   33.40    9.50
   0  10   0  349.37   17.40
   0  10   0  371.86   17.20
   1  10   0   68.89    9.20
   1  10   0   55.59    8.70
  -1  10   0   60.89    8.40
  -1  10   0   53.89    8.20
  -2  10   0    1.40    5.60
   2  10   0    6.00    6.90
  -2  10   0   -1.30    5.90
   3  10   0   17.70    7.50
  -4  10   0   32.70    7.30
   4  10   0   57.69    9.40
   5  10   0   13.00    7.60
  -5  10   0   13.30    6.40
  -5  10   0   -0.90    5.70
  -6  10   0   38.60    6.20
   6  10   0   33.50    9.50
  -6  10   0   24.70    6.90
  -7  10   0   55.49    6.80
  -7  10   0   56.79    7.70
   8  10   0   -7.70    7.60
   9  10   0  105.99   14.00
   0  11   0    1.30    5.70
   0  11   0    0.60    6.50
  -1  11   0    3.90    6.80
  -1  11   0    6.70    6.40
   1  11   0   10.00    7.10
   1  11   0   -5.20    5.60
   2  11   0   59.89   10.20
   2  11   0   55.19    8.10
  -2  11   0   55.49    9.50
  -2  11   0   43.30    8.30
   3  11   0    7.80    7.90
  -3  11   0  -11.30    5.70
  -4  11   0   -2.30    6.00
   5  11   0   -4.80    7.60
  -5  11   0   -5.20    6.50
   6  11   0   37.60   10.40
  -6  11   0   14.00    6.80
  -7  11   0   -0.30    6.40
   0  12   0   22.80    7.90
   1  12   0   -4.50    6.90
  -1  12   0   -9.40    6.10
   1  12   0    1.10    6.00
  -2  12   0  121.19   12.80
   2  12   0  119.99   13.40
   2  12   0  119.09   11.70
   3  12   0    8.90    8.40
   3  12   0    5.10    6.40
  -3  12   0  -11.80    6.50
  -4  12   0    2.70    6.70
   4  12   0   15.90    6.40
  -5  12   0    6.20    7.60
   5  12   0   15.60    6.40
  -6  12   0   -4.60    7.30
  13   0  -1   -0.10    3.30
  12   0  -1    9.40    3.40
  -9   0   1    6.00    3.00
   9   0  -1    7.40    2.70
  -8   0   1    4.20    3.00
   8   0  -1    7.20    2.60
  -7   0   1   -1.40    3.00
   7   0  -1   -2.90    2.60
  -6   0   1   -4.50    3.10
   6   0  -1   -3.60    2.60
  -5   0   1   -3.40    2.10
   5   0  -1   -2.10    1.80
  -4   0   1   -2.40    1.50
   4   0  -1    0.10    1.50
  -3   0   1   -2.20    1.70
   3   0  -1   -1.60    1.60
   2   0  -1   -0.10    0.90
  -2   0   1   -1.90    1.20
   1   0   1    0.20    0.20
   2   0   1   -1.30    1.10
  -2   0  -1   -0.10    1.20
   3   0   1   -3.20    1.50
  -3   0  -1   -3.60    1.60
  -4   0  -1   -0.40    1.40
   4   0   1    0.80    1.40
   5   0   1   -5.70    1.90
  -5   0  -1   -3.50    2.10
   6   0   1   -4.30    2.60
  -6   0  -1   -6.50    2.80
   7   0   1    4.00    2.60
  -7   0  -1   -3.40    2.80
  16   1  -1   -0.30    5.50
  16   1  -1    4.40    5.30
  15   1  -1   73.69    7.20
  15   1  -1   89.29    9.10
  14   1  -1    7.20    4.00
  13   1  -1   29.00    4.80
 -12  -1   1   57.19    6.60
  12   1  -1   50.09    5.40
 -11  -1   1  138.79    8.50
  11   1  -1  113.99    7.10
 -10  -1   1  209.98    9.70
  10   1  -1  209.88    8.90
  -9  -1   1   53.39    5.70
   9   1  -1   52.59    4.90
  -8  -1   1   20.70    3.80
   8   1  -1   19.30    3.40
  -7  -1   1  357.06   12.00
   7   1  -1  348.67   11.60
  -6  -1   1  904.81   23.70
   6   1  -1  759.62   23.10
  -5  -1   1   96.09    5.40
   4   1  -1  211.78    7.00
   3  -1  -1  649.24   18.30
  -3  -1   1  647.44   18.10
   3   1  -1  676.13   18.10
  -2  -1   1   77.19    4.00
   2  -1  -1   82.09    3.00
   2  -1  -1   75.79    4.00
  -2   1   1   77.09    2.90
  -2   1   1   75.29    4.10
   2   1  -1   76.19    3.90
  -1  -1   1    3.20    1.30
   1  -1  -1    0.50    0.50
  -1   1   1    2.60    0.90
   1   1  -1    1.80    1.10
   0  -1   1   14.60    1.30
   0  -1  -1   12.80    1.20
   0   1  -1   13.60    1.10
   0   1   1   11.20    1.10
   1  -1   1   45.10    2.60
   1   1   1   49.40    2.60
  -2  -1  -1 1394.96   36.80
   2   1   1 1432.76   36.80
  -4  -1  -1  791.92   21.70
  -5  -1  -1    2.30    2.70
   5   1   1    0.80    2.40
  -6  -1  -1  168.58    7.90
   6   1   1  165.78    7.40
  -7  -1  -1 1019.60   28.50
   7   1   1 1035.80   28.30
  -8  -1  -1  202.58    8.40
   8   1   1  187.88    7.80
  -9  -1  -1   18.90    4.00
  10   1   1  233.48    9.40
  11   1   1  304.57   11.40
  12   1   1   42.40    5.00
  13   1   1    5.10    3.70
  13   1   1   -0.80    4.60
  14   1   1    9.40    5.10
  14   1   1   19.50    4.50
  15   1   1   -5.30    4.70
  18   2  -1   -4.70    7.60
  17   2  -1    8.40    7.00
  16   2  -1   47.10    8.50
  15   2  -1   28.40    6.90
  15   2  -1   20.70    5.30
  14   2  -1   19.80    5.00
  13   2  -1  100.39    7.60
 -12  -2   1   18.20    5.70
  12   2  -1   23.60    5.00
 -11  -2   1  138.69    9.20
  11  -2  -1  129.39    9.50
  11   2  -1  134.99    8.00
 -10  -2   1   44.20    5.90
  10   2  -1   66.79    6.00
  -9  -2   1   16.00    4.40
   8  -2  -1   70.79    6.70
  -8  -2   1   68.09    6.30
   7  -2  -1   13.50    4.00
  -7  -2   1   14.50    4.10
   7   2  -1   13.40    3.60
  -6  -2   1  765.82   23.20
   6  -2  -1  817.62   23.90
   6   2  -1  809.42   24.20
  -5  -2   1   35.50    4.60
   5   2  -1   32.10    4.70
  -4  -2   1  140.69    6.50
   4  -2  -1  136.79    6.60
   4   2  -1  142.59    6.40
  -3  -2   1 2557.34   68.19
   3  -2  -1 2730.93   67.09
   3  -2  -1 2583.94   68.19
  -3   2   1 2588.44   68.29
   3   2  -1 2602.24   68.19
  -3   2   1 2721.63   67.09
  -1  -2   1  665.73   18.50
   1   2  -1  654.43   18.50
  -1   2   1  686.83   18.10
   0  -2   1  193.58    6.60
   0   2  -1  186.08    6.60
   0   2   1  195.08    6.70
  -1   2  -1 4172.08  107.59
  -1   2  -1 4253.07  108.09
   1   2   1 4279.27  108.19
   2  -2   1 4128.99  107.59
  -2  -2  -1 4221.98  107.69
  -2   2  -1 4255.87  106.69
   2   2   1 4288.57  107.69
  -2   2  -1 4138.79  106.69
   3  -2   1  658.43   18.90
  -3  -2  -1  647.94   18.80
   3   2   1  678.93   18.80
  -4  -2  -1  242.28    8.90
   4  -2   1  239.48    9.10
   4   2   1  240.68    8.90
  -5  -2  -1  456.05   14.90
   5   2   1  469.35   14.70
  -6  -2  -1   53.29    5.30
   6   2   1   52.89    5.20
   7   2   1  468.85   14.60
  -8  -2  -1   25.40    4.40
  -9  -2  -1   32.60    5.20
   9   2   1   30.60    4.50
  10   2   1  113.79    7.50
  11  -2   1  105.99    9.30
  12   2   1   11.70    4.30
  13   2   1  193.08   11.00
  13   2   1  196.28    9.70
  14   2   1    5.50    5.40
  15   2   1   20.30    6.50
  15   2   1   23.80    5.00
  16   2   1   33.80    6.20
  16   2   1   31.80    7.00
  17   3  -1   11.80    7.90
  16   3  -1    6.00    6.90
  15   3  -1  115.09   10.80
  13   3  -1   30.90    5.60
  12   3  -1   63.19    5.90
 -11  -3   1   59.39    7.40
  11   3  -1   37.00    4.90
 -10  -3   1    9.00    5.30
  10  -3  -1   16.80    5.30
  10   3  -1    9.20    4.60
   9  -3  -1  116.89    8.70
  -9  -3   1  137.39    8.90
   9   3  -1  122.29    7.90
  -8  -3   1   58.89    6.10
   8  -3  -1   51.89    6.10
   8   3  -1   60.39    6.10
  -7  -3   1   33.60    5.00
   7  -3  -1   23.90    4.50
   7   3  -1   23.10    4.30
  -6  -3   1  486.65   16.50
   6  -3  -1  482.65   16.50
   6   3  -1  522.35   16.30
   5  -3  -1  612.04   19.20
  -5  -3   1  563.64   21.20
   5   3  -1  624.84   18.80
   4  -3  -1 1722.23   44.40
  -4  -3   1 1689.83   46.10
   3  -3  -1  152.28    5.70
  -3  -3   1  140.99    7.20
  -3   3   1  135.49    7.20
  -3   3   1  136.89    5.50
   3   3  -1  129.29    6.80
   2  -3  -1    4.60    2.30
  -2  -3   1    7.70    2.80
  -2   3   1    5.60    2.80
  -2   3   1    7.90    2.10
   2   3  -1    8.60    2.80
  -1  -3   1   99.79    5.20
  -1   3   1   96.39    4.60
   1   3  -1   92.69    5.00
   0  -3   1 3567.44   91.89
   0   3   1 3556.24   91.99
   0   3   1 3636.04   91.99
   0   3  -1 3539.95   91.79
   1   3   1  529.05   15.80
  -1   3  -1  549.85   15.70
  -1   3  -1  547.65   15.30
   1   3   1  528.05   15.80
  -1   3  -1  530.45   15.30
  -2   3  -1  362.86   10.70
   2   3   1  366.36   11.80
  -2   3  -1  359.36   10.80
  -2   3  -1  358.26   11.70
  -3  -3  -1   11.10    3.40
   3   3   1    7.20    3.50
  -3   3  -1   10.40    2.20
  -3   3  -1    5.80    2.30
   4  -3   1 1243.58   34.70
  -4  -3  -1 1231.68   34.80
   4   3   1 1280.77   36.70
  -5  -3  -1 4888.21  133.29
   5  -3   1 5230.68  132.19
   5   3   1 5212.18  131.89
  -6  -3  -1 2194.98   58.29
   6  -3   1 2123.39   58.49
   6   3   1 2199.88   58.19
   7  -3   1   53.79    5.70
  -7  -3  -1   55.09    5.80
   7   3   1   64.39    5.90
  -8  -3  -1   20.10    4.70
   8  -3   1   30.80    5.00
   8   3   1   24.60    4.50
   9   3   1   92.39    7.10
  10  -3   1    8.50    5.10
  10   3   1    2.90    3.80
  11   3   1   28.20    3.50
  12   3   1   43.60    6.10
  12   3   1   39.00    6.80
  13   3   1  132.29   10.20
  13   3   1  153.98    9.70
  14   3   1  117.09   10.30
  14   3   1  125.19   10.00
  15   3   1   95.89    9.90
  16   3   1    5.10    6.20
  17   3   1   21.50    7.50
  17   4  -1    4.60    6.90
  16   4  -1    4.10    7.30
  15   4  -1   40.30    8.10
  14   4  -1   24.00    7.40
  11   4  -1   17.60    5.50
 -10  -4   1   53.49    7.50
  10   4  -1   53.49    6.60
  -9  -4   1   62.09    7.70
   9   4  -1   67.79    7.20
  -8  -4   1   47.90    6.50
   8   4  -1   53.49    6.10
  -7  -4   1   63.49    7.00
   7   4  -1   65.89    6.50
  -6  -4   1  258.27   11.30
   6   4  -1  253.77   10.80
  -5  -4   1  243.38   11.10
  -5   4   1  272.07    8.70
   5   4  -1  252.17   11.00
  -4  -4   1  282.77   12.10
   4   4  -1  294.77   11.70
  -4   4   1  321.07   10.00
  -4   4   1  312.67   12.40
  -3  -4   1  192.68    9.70
   3   4  -1  183.68    9.20
  -3   4   1  200.18    8.00
  -2  -4   1   46.70    5.70
  -2   4   1   40.40    4.40
  -2   4   1   39.60    4.60
   2   4  -1   41.30    5.30
   1   4  -1  189.28    8.90
  -1   4   1  195.58    8.70
  -1   4   1  207.58    8.50
   0   4  -1  411.76   13.50
   0   4   1  398.46   13.50
   0   4   1  404.26   13.60
  -1   4  -1   50.39    5.70
  -1   4  -1   49.20    4.80
   1   4   1   54.29    5.80
   2   4   1  104.59    7.90
  -2   4  -1  100.79    6.30
  -2   4  -1  102.49    7.50
   2   4   1  108.89    7.50
  -2   4  -1  104.29    6.30
  -3   4  -1  803.62   21.70
  -3   4  -1  740.33   25.40
  -3   4  -1  768.82   21.70
   3   4   1  783.72   23.40
   4   4   1  128.59    8.10
   5   4   1    3.70    4.10
   6  -4   1   43.80    5.50
   6   4   1   58.19    6.10
   7  -4   1    7.30    3.90
   7   4   1    9.90    4.00
   8   4   1   70.99    7.00
   9  -4   1   -0.20    4.30
   9   4   1    6.80    4.40
  10   4   1   11.90    5.30
  11   4   1   11.90    6.10
  11   4   1   13.40    5.40
  12   4   1   90.09    9.00
  13   4   1   81.99    9.00
  14   4   1    4.40    5.90
  15   4   1   52.59    9.30
  16   4   1   12.80    7.10
  17   4   1   53.19   10.30
  16   5  -1    8.90    7.90
  15   5  -1   74.09   10.00
  14   5  -1    0.90    6.50
  13   5  -1   30.20    7.60
   9   5  -1   10.50    5.10
  -8  -5   1   83.49    9.10
   8   5  -1   86.89    8.10
  -7  -5   1   -0.40    5.10
   7   5  -1   -1.10    3.90
  -6  -5   1  330.07   13.70
   6   5  -1  325.47   13.10
  -5  -5   1  187.68    9.80
  -5   5   1  184.38    7.50
  -5   5   1  178.98    7.30
   5   5  -1  175.28    9.20
  -4  -5   1  368.96   14.20
   4   5  -1  354.96   13.70
  -4   5   1  394.66   12.60
  -4   5   1  383.46   14.40
  -4   5   1  391.06   12.40
  -3   5   1  103.99    6.40
  -3   5   1  119.89    7.90
   3   5  -1  101.79    7.20
  -3   5   1  106.79    6.30
  -2   5   1  129.99    7.00
   2   5  -1  119.19    7.70
  -2   5   1  118.99    7.80
   1   5  -1   -1.50    3.70
   1   5  -1   -4.40    4.00
  -1   5   1    2.30    3.70
  -1   5   1   -2.30    3.50
   0   5  -1  707.13   21.40
   0   5   1  707.93   21.70
   0   5   1  718.53   21.60
  -1   5  -1  479.55   15.90
   1   5   1  505.35   16.60
   1   5   1  507.95   16.50
  -1   5  -1  509.85   18.90
  -1   5  -1  479.55   15.90
  -2   5  -1    8.30    3.50
  -2   5  -1    6.00    3.90
   2   5   1    0.90    4.10
  -2   5  -1    7.80    3.50
   2   5   1    5.90    3.90
   3   5   1    9.80    4.60
  -3   5  -1   15.30    3.50
   3   5   1   13.10    4.40
  -3   5  -1   18.90    4.30
  -3   5  -1   15.50    3.40
   4   5   1  602.84   19.80
  -4   5  -1  613.34   17.90
  -4   5  -1  625.24   17.90
   4   5   1  611.34   19.90
  -5   5  -1    0.20    2.50
   5   5   1   -2.90    3.30
   6   5   1   63.09    6.70
   7   5   1  208.08   10.70
   8   5   1   70.09    7.50
   9   5   1    0.20    5.50
   9   5   1   -0.10    5.10
  10   5   1   90.59    9.70
  11   5   1  569.84   21.80
  12   5   1   33.70    7.30
  13   5   1    1.20    5.80
  14   5   1    1.90    6.30
  15   5   1   66.79    9.90
  16   5   1   13.10    7.10
  16   6  -1   80.89   11.20
  14   6  -1   -1.10    7.40
  13   6  -1    3.90    7.00
  12   6  -1   -0.10    6.50
  11   6  -1   25.30    7.80
   7   6  -1   -5.30    4.70
  -6   6   1   86.69    6.20
  -6   6   1   99.89    6.20
   6   6  -1   79.39    8.10
  -5   6   1   26.30    4.20
  -5   6   1   22.30    4.10
  -4   6   1   61.49    6.80
   4   6  -1   63.99    6.70
  -4   6   1   69.99    5.90
  -4   6   1   66.89    7.20
   3   6  -1   -0.50    3.50
  -3   6   1    0.10    4.00
  -3   6   1   -4.90    3.30
  -3   6   1   -1.10    3.20
  -2   6   1   30.60    4.50
   2   6  -1   26.90    5.00
  -2   6   1   29.80    4.60
   2   6  -1   23.40    5.10
  -2   6   1   29.00    5.00
  -1   6   1   18.20    4.30
   1   6  -1   20.40    4.60
  -1   6   1   23.70    4.30
   1   6  -1   21.50    4.50
   0   6   1   40.80    5.30
   0   6  -1   49.90    5.40
   0   6  -1   51.39    5.90
   0   6   1   38.20    5.20
  -1   6  -1   63.19    6.70
   1   6   1   65.39    6.40
   1   6   1   57.99    5.90
  -1   6  -1   49.99    5.70
  -1   6  -1   53.69    5.90
   2   6   1   39.00    5.50
  -2   6  -1   33.00    4.50
   2   6   1   31.90    5.50
  -2   6  -1   31.90    4.60
  -2   6  -1   21.40    4.70
   3   6   1    7.50    4.40
   3   6   1    8.70    4.40
  -3   6  -1   10.80    4.60
  -3   6  -1    7.80    3.50
  -4   6  -1  128.49    7.10
   4   6   1  127.89    8.70
   4   6   1  128.09    9.20
  -4   6  -1  133.49    7.00
   5   6   1   92.19    8.40
  -5   6  -1   82.09    6.00
  -5   6  -1   70.89    5.70
   5   6   1   76.09    8.90
   6   6   1    1.60    4.60
   6   6   1   -3.70    5.30
   7   6   1    9.40    5.30
   7   6   1   16.90    6.20
   8   6   1    9.30    5.90
   9   6   1   -0.10    5.70
  10   6   1   18.10    6.80
  11   6   1   73.39    9.00
  12   6   1    8.40    6.70
  13   6   1   45.60    9.00
  14   6   1    1.30    6.60
  16   6   1    7.10    7.30
  15   7  -1   34.70   11.10
  14   7  -1    7.50    8.10
  13   7  -1   -4.90    6.90
  12   7  -1  -13.40    6.60
  11   7  -1   56.59    9.60
  10   7  -1    7.20    6.90
   9   7  -1    3.50    6.60
   8   7  -1   17.80    7.50
   7   7  -1   14.20    6.30
  -6   7   1   13.20    4.60
   6   7  -1   30.00    7.40
  -6   7   1    6.70    4.10
   5   7  -1    8.60    5.90
  -5   7   1   12.40    4.50
   5   7  -1   12.80    5.80
  -5   7   1   10.60    4.20
  -4   7   1  371.06   15.90
  -4   7   1  386.76   13.70
  -4   7   1  360.86   13.50
   4   7  -1  374.06   15.90
   4   7  -1  340.27   14.90
  -3   7   1    3.60    4.20
  -3   7   1    6.80    4.10
   3   7  -1   -1.40    4.20
   3   7  -1    2.70    5.50
  -3   7   1   -1.50    4.90
  -2   7   1   16.90    5.00
  -2   7   1   13.10    5.10
  -2   7   1   23.00    4.80
   2   7  -1   10.90    5.50
  -1   7   1  152.18    9.20
   1   7  -1  126.79    8.80
  -1   7   1  138.29    8.70
   1   7  -1  135.49    9.30
   0   7   1   67.09    7.00
   0   7  -1   74.09    7.20
   0   7   1   70.89    7.10
   0   7  -1   75.69    7.40
  -1   7  -1   -3.40    3.80
   1   7   1    0.20    4.20
  -1   7  -1    4.80    4.50
   1   7   1   -1.30    4.50
  -1   7  -1   -2.50    4.60
   2   7   1   -0.70    6.40
  -2   7  -1    6.90    4.20
  -2   7  -1   -1.20    4.20
  -2   7  -1    6.50    4.60
   2   7   1    6.60    4.80
   3   7   1   87.29    8.70
   3   7   1   84.79    8.20
  -3   7  -1   98.79    7.50
  -3   7  -1   94.09    8.70
  -3   7  -1   90.89    7.30
   4   7   1   -2.50    5.50
  -4   7  -1   -1.20    3.80
  -4   7  -1    0.30    4.20
   4   7   1    2.00    4.50
  -5   7  -1  252.07   10.90
   5   7   1  315.17   15.60
   5   7   1  274.27   13.70
  -5   7  -1  268.27   11.10
   6   7   1  389.76   19.10
  -6   7  -1  369.26   13.00
  -6   7  -1  362.56   13.10
   7   7   1  256.57   14.20
   8   7   1    6.00    5.70
   9   7   1   68.79    9.40
  10   7   1    8.10    6.40
  11   7   1   19.40    7.60
  12   7   1    5.10    6.90
  13   7   1   79.49   10.30
  14   7   1    4.70    7.70
  15   7   1  176.98   15.20
  13   8  -1    6.30    8.00
  12   8  -1   18.80    8.80
  11   8  -1   83.49   11.60
  10   8  -1   62.89   10.20
   9   8  -1   26.70    8.10
   8   8  -1   13.00    7.50
  -7   8   1   39.20    5.40
   7   8  -1   54.79    8.70
  -7   8   1   44.30    5.90
   6   8  -1   34.70    8.20
  -6   8   1   27.40    5.20
  -6   8   1   32.30    5.80
  -5   8   1   26.00    5.80
   5   8  -1   16.10    7.10
  -5   8   1   22.50    5.10
  -4   8   1   32.50    7.00
  -4   8   1   46.30    6.50
   4   8  -1   43.60    8.40
  -4   8   1   41.80    5.80
  -3   8   1  113.59    8.70
  -3   8   1  107.09   10.20
   3   8  -1   92.29   10.00
  -3   8   1  131.79    9.10
   2   8  -1   17.10    5.90
  -2   8   1   20.10    5.50
   2   8  -1   10.40    5.60
  -2   8   1   13.60    5.90
  -2   8   1   14.90    6.00
  -1   8   1    2.30    4.90
   1   8  -1    1.20    5.20
   1   8  -1    5.20    5.10
  -1   8   1    7.30    5.20
  -1   8   1    4.10    5.10
   0   8  -1    1.60    4.70
   0   8   1   -0.90    4.70
   0   8  -1   -2.70    5.40
   0   8  -1   -2.50    4.80
   0   8   1   -7.30    4.90
  -1   8  -1   -0.10    5.00
   1   8   1    1.10    5.00
   1   8   1    1.20    5.20
  -1   8  -1    0.90    5.20
   2   8   1    2.50    6.00
  -2   8  -1    5.60    5.30
   2   8   1   13.90    6.00
  -2   8  -1   14.90    5.10
  -2   8  -1   15.50    5.60
   3   8   1   16.70    6.60
  -3   8  -1   21.80    5.10
  -3   8  -1    8.10    5.10
  -3   8  -1   19.50    6.10
  -4   8  -1   52.49    6.70
  -4   8  -1   45.30    6.00
   4   8   1   38.80    7.40
  -5   8  -1   63.79    6.60
  -5   8  -1   72.29    7.90
   5   8   1   62.59    8.90
  -6   8  -1   13.90    4.90
   6   8   1   14.50    6.60
  -6   8  -1   23.80    4.70
   7   8   1    5.60    6.00
   8   8   1   14.50    6.50
   9   8   1    3.60    6.90
  10   8   1   26.80    8.30
  11   8   1   -1.60    6.60
  12   8   1   -4.80    7.20
  13   8   1   -3.70    7.60
  11   9  -1   31.50   10.00
  10   9  -1   -2.80    7.70
   9   9  -1    3.80    7.70
   8   9  -1   21.90    8.10
  -7   9   1   40.30    5.70
  -7   9   1   35.50    6.30
   7   9  -1   40.70    9.20
  -6   9   1  120.69    9.50
  -6   9   1  135.09    9.00
   6   9  -1  147.99   12.90
  -5   9   1    1.00    5.30
   5   9  -1   -5.30    5.90
   4   9  -1   23.80    7.00
  -4   9   1   21.00    5.70
  -4   9   1   32.90    7.30
  -4   9   1   24.30    6.30
  -3   9   1   -2.40    4.80
  -3   9   1    0.30    5.30
  -3   9   1   -0.70    6.00
   3   9  -1    4.10    6.20
  -2   9   1    1.70    5.20
   2   9  -1   -3.10    5.90
  -2   9   1   -2.90    5.30
   1   9  -1   -2.90    5.70
   1   9  -1    1.90    5.10
  -1   9   1   -5.50    5.00
  -1   9   1    3.30    5.70
   0   9  -1   75.09    8.50
   0   9   1   61.49   12.80
   0   9  -1   73.49    8.70
   1   9   1   55.49    8.50
  -1   9  -1   72.49    8.20
  -1   9  -1   61.29    8.20
  -2   9  -1   14.80    5.30
  -2   9  -1   10.10    5.70
   2   9   1    8.00    6.60
  -2   9  -1   10.40    6.10
  -3   9  -1   47.50    6.60
   3   9   1   36.20    7.60
  -3   9  -1   55.99    7.40
  -4   9  -1   50.79    7.20
  -4   9  -1   45.10    6.40
   4   9   1   60.99    9.70
   5   9   1  139.39   12.50
  -5   9  -1  129.69    9.90
  -5   9  -1  124.89    8.90
  -6   9  -1   25.40    5.30
  -6   9  -1   20.80    5.70
   6   9   1   20.30    7.40
  -7   9  -1  136.39    8.40
   7   9   1  164.48   13.70
  -7   9  -1  140.09    9.40
   8   9   1   35.40    9.10
   9   9   1    2.70    7.50
  10   9   1   -3.30    7.40
  11   9   1  148.39   14.90
   9  10  -1   28.50   10.10
   8  10  -1   21.20    9.20
  -7  10   1   36.90    7.20
  -7  10   1   44.70    6.30
   6  10  -1    2.50    7.00
  -6  10   1   18.90    5.40
  -6  10   1    0.00    5.90
  -5  10   1    4.80    6.30
   5  10  -1   11.00    7.40
   4  10  -1   -5.70    6.40
  -4  10   1   -1.50    5.80
  -3  10   1   11.50    6.30
   3  10  -1   12.80    7.40
  -3  10   1    1.10    6.10
   2  10  -1   40.20    6.90
   2  10  -1   37.20    8.40
  -2  10   1   49.90    8.00
  -2  10   1   51.99    7.90
   1  10  -1  133.79   12.30
  -1  10   1   94.99   10.60
  -1  10   1  109.69   10.90
   0  10  -1  215.98   14.00
   0  10  -1  212.58   13.10
   0  10   1  227.28   14.00
   0  10   1  228.68   13.80
  -1  10  -1   82.99    9.70
   1  10   1  100.29   10.50
  -1  10  -1   96.79   10.50
  -2  10  -1    3.40    6.00
   2  10   1   -0.80    6.50
  -2  10  -1    4.50    5.80
   3  10   1   17.20    7.70
   4  10   1    7.20    6.70
  -4  10  -1   -8.30    5.30
  -5  10  -1   -0.30    5.80
  -5  10  -1    9.00    4.90
   5  10   1    5.30    7.60
   6  10   1   39.90    9.40
  -6  10  -1   26.60    6.80
  -6  10  -1   26.80    5.30
  -7  10  -1    0.50    5.40
   7  10   1    8.60   10.10
   8  10   1   20.60    9.10
   9  10   1   41.10   10.20
  -8  11   1   59.09    8.40
  -7  11   1    4.70    7.60
   6  11  -1   25.70    9.40
  -6  11   1   16.70    7.60
   5  11  -1    7.30    8.50
  -5  11   1    0.10    6.70
  -4  11   1   58.99    9.90
   3  11  -1   80.79   11.40
  -3  11   1   87.39   10.00
   3  11  -1   73.09    8.60
   2  11  -1    5.50    7.50
  -2  11   1   11.20    7.00
  -2  11   1   12.40    6.50
   2  11  -1   12.10    6.20
   1  11  -1    6.10    6.10
   1  11  -1   -2.20    6.80
  -1  11   1    0.80    6.10
  -1  11   1   -0.80    6.60
   0  11   1   63.79    9.20
   0  11   1   69.29    9.80
   0  11  -1   84.59    9.60
   0  11  -1   45.90    9.00
   1  11   1   54.09    8.90
  -1  11  -1   57.59    8.60
  -1  11  -1   54.09    9.30
   1  11   1   68.59   10.00
   2  11   1    7.90    6.10
  -2  11  -1   -1.40    6.20
   2  11   1   -1.00    7.10
   3  11   1   -2.90    7.30
  -3  11  -1   -5.00    6.10
   4  11   1   26.00   11.40
  -4  11  -1    8.20    6.70
   5  11   1   73.89   12.10
  -5  11  -1   48.20    8.70
   6  11   1   32.20    9.10
  -7  11  -1    6.20    6.50
  -6  12   1  -18.90    6.50
   6  12  -1    5.90    5.40
  -5  12   1   17.90    8.10
   5  12  -1   31.10    6.90
   4  12  -1  141.09   12.20
  -4  12   1  145.39   13.30
  -3  12   1    6.70    7.10
   3  12  -1   17.00    7.00
   3  12  -1   13.80   10.10
   2  12  -1    2.60    7.20
  -2  12   1    6.70    7.00
   2  12  -1   -3.50    5.70
   1  12  -1   25.20    7.60
   1  12  -1   21.90    8.20
  -1  12   1   18.20    7.40
  -1  12   1   23.80    8.00
   0  12   1    8.20    9.80
   0  12   1    8.00    6.70
   0  12  -1   -5.80    6.20
   1  12   1   -6.00    7.00
  -1  12  -1  -15.40    6.50
   1  12   1   -2.50    6.10
  -2  12  -1   42.00    9.40
   2  12   1   46.30    8.30
   2  12   1   42.90    9.70
   3  12   1   -3.20    7.20
  -3  12  -1   -2.80    6.40
   3  12   1    7.20    6.30
   4  12   1   15.60    6.20
  -4  12  -1    7.50    7.00
  -5  12  -1   -4.30    7.20
  -6  12  -1  -16.40    6.40
  14   0  -2    2.30    3.80
  13   0  -2   21.70    4.20
  12   0  -2   36.30    4.60
 -12   0   2   33.10    5.40
  11   0  -2  582.54   18.10
 -11   0   2  606.54   18.70
 -10   0   2  695.53   20.60
  -9   0   2   95.09    6.00
   9   0  -2   94.49    5.30
   8   0  -2  323.27   10.30
  -8   0   2  306.87   10.70
   7   0  -2  165.08    6.70
  -7   0   2  152.78    7.20
  -6   0   2  178.38    7.50
   6   0  -2  183.78    7.00
  -5   0   2  586.74   16.40
   5   0  -2  587.14   16.30
   4   0  -2  647.44   17.30
  -4   0   2  629.14   17.30
   3   0  -2 1465.25   44.60
  -3   0   2 2014.70   44.90
  -1   0   2    5.00    0.60
   1   0   2  876.31   21.10
  -1   0  -2  771.92   21.10
   2   0   2  189.48    5.60
   2   0   2  185.88    5.50
   3   0   2   92.29    3.60
  -4   0  -2  195.18    6.20
   4   0   2  194.08    6.10
   5   0   2 2081.79   53.19
  -5   0  -2 2054.39   53.29
   6   0   2  393.96   11.80
  -6   0  -2  402.96   12.10
   7   0   2  123.29    5.50
  -7   0  -2  125.09    6.10
   8   0   2  639.04   18.00
   9   0   2  377.16   11.80
  10   0   2  110.19    5.80
  17   1  -2   20.00    7.50
  16   1  -2   37.90    7.10
  15   1  -2    4.80    4.20
  14   1  -2    6.00    4.30
 -13  -1   2   26.70    5.90
  13   1  -2   30.50    5.00
 -12  -1   2   79.39    7.80
  12  -1  -2   81.79    8.60
  12   1  -2   71.69    6.30
 -11  -1   2  108.19    8.10
  11   1  -2  102.19    6.70
 -10  -1   2   31.50    5.10
  10   1  -2   31.10    4.50
  -9  -1   2   17.90    4.40
   9   1  -2   16.90    3.40
  -8  -1   2   11.60    3.60
   8  -1  -2   11.40    2.50
  -8   1   2    6.00    2.70
  -7  -1   2   19.50    4.00
   7  -1  -2   13.10    2.80
   7   1  -2   17.40    3.50
   6  -1  -2    2.40    2.50
  -6  -1   2   -4.60    3.70
   6   1  -2    1.50    1.50
   5  -1  -2   51.99    5.00
  -5  -1   2   42.50    4.50
   5  -1  -2   53.99    3.30
  -5   1   2   43.70    3.40
   4  -1  -2  191.48    5.80
   4  -1  -2  164.18    6.90
  -4  -1   2  188.28    6.70
  -4   1   2  179.88    5.80
   4   1  -2  185.38    6.50
   3  -1  -2  101.49    5.10
   3  -1  -2  130.19    4.20
  -3  -1   2  114.19    5.10
  -3   1   2  118.19    4.10
   3   1  -2  113.29    4.80
   2  -1  -2    2.10    1.40
  -2  -1   2    0.60    2.00
   2   1  -2   -3.80    1.90
  -2   1   2    3.20    1.40
  -2   1   2    0.50    2.10
  -1  -1   2 1405.46   37.00
   1   1  -2 1403.76   37.00
  -1   1   2 1490.95   36.80
   0  -1   2   77.59    2.70
   0  -1  -2   75.49    2.80
   0   1  -2   67.19    2.60
   0   1   2   72.89    2.80
  -1  -1  -2 2193.68   57.49
   1   1   2 2299.17   57.49
   2   1   2   -2.40    2.00
   2   1   2    0.50    2.00
   3   1   2    5.20    1.30
  -4  -1  -2   15.90    2.50
   4   1   2    6.80    1.40
  -5  -1  -2    0.40    2.80
   5   1   2    1.00    2.70
  -6  -1  -2  214.98    8.80
   6   1   2  210.68    8.40
  -7  -1  -2  352.66   12.10
   7   1   2  369.96   11.80
   8   1   2    4.10    2.80
   9   1   2   -4.70    3.10
  10   1   2    9.10    3.40
  11   1   2  221.38    9.90
  11   1   2  206.58    9.10
  12   1   2    0.60    3.40
  12   1   2   -1.20    4.30
  13   1   2    2.40    4.30
  13   1   2    5.90    3.50
  14   1   2   63.99    6.60
  14   1   2   54.19    5.90
  15   1   2   15.50    5.20
  18   2  -2  -11.80    7.30
  17   2  -2   79.39    9.60
  16   2  -2   21.50    7.50
  15   2  -2   40.80    6.00
  14   2  -2   35.60    5.80
 -13  -2   2   12.40    6.10
  13   2  -2   17.90    4.90
 -12  -2   2   41.30    6.60
  12   2  -2   33.70    5.20
 -11  -2   2    3.60    4.70
  11  -2  -2   -5.40    4.50
  11   2  -2    3.50    4.00
 -10  -2   2  487.35   16.60
  10  -2  -2  470.15   17.40
  10   2  -2  450.45   15.60
   9  -2  -2  355.76   14.00
  -9  -2   2  356.96   13.20
  -8  -2   2  165.88    8.20
   8  -2  -2  173.08    8.70
   8   2  -2  139.49    7.20
   7  -2  -2    0.50    3.50
  -7  -2   2   -2.60    3.90
   7   2  -2    5.30    3.30
   6  -2  -2  526.45   16.90
  -6  -2   2  501.55   16.40
   5  -2  -2  152.58    9.00
  -5  -2   2  154.08    7.80
   5   2  -2  148.99    7.50
  -4  -2   2  145.19    6.70
   4  -2  -2  140.89    6.90
   4   2  -2  158.08    6.60
  -3  -2   2  141.69    6.30
   3  -2  -2  163.58    5.30
  -3   2   2  161.58    5.20
   3   2  -2  160.08    6.20
  -3   2   2  131.09    6.40
  -2  -2   2   37.90    3.40
   2  -2  -2   30.70    2.90
   2   2  -2   36.90    3.60
  -2   2   2   32.90    2.90
   1  -2  -2 1886.11   48.90
  -1  -2   2 1844.12   49.10
  -1   2   2 1964.70   48.90
   1   2  -2 1874.71   49.10
   0  -2   2 1434.66   37.50
   0  -2  -2 1448.66   37.60
   0   2  -2 1421.06   37.50
   0   2   2 1444.56   37.60
   1  -2   2 2782.02   69.79
   1  -2   2 2623.54   69.99
  -1   2  -2 2773.12   70.19
   1   2   2 2791.32   70.29
  -1   2  -2 2679.53   69.69
   2  -2   2 1632.64   43.50
   2   2   2 1684.63   43.50
   2   2   2 1655.73   43.60
   3   2   2    2.70    2.30
   4   2   2  432.56   13.50
  -5  -2  -2  537.05   16.80
   5   2   2  533.65   16.50
  -6  -2  -2   52.99    5.30
   6   2   2   43.10    4.70
   8   2   2   -1.20    2.50
   9   2   2  200.68    9.00
  10   2   2   15.90    4.30
  11   2   2  119.09    8.80
  11   2   2  131.49    8.10
  12   2   2   26.40    4.90
  12   2   2   32.00    5.90
  13   2   2   11.90    4.40
  13   2   2   18.20    5.40
  14   2   2    9.20    5.20
  14   2   2   17.60    6.20
  15   2   2   34.20    7.20
  15   2   2   54.69    6.60
  16   2   2   44.40    7.80
  16   2   2   46.10    6.50
  17   2   2    0.20    6.60
  17   3  -2    4.70    7.50
  16   3  -2   22.70    8.30
 -13  -3   2    6.60    6.40
  13   3  -2   15.40    5.10
 -12  -3   2   32.90    6.80
  11  -3  -2   10.00    6.70
 -11  -3   2   11.30    5.70
  11   3  -2   10.70    4.30
  10  -3  -2   29.70    5.90
 -10  -3   2   32.40    6.20
  10   3  -2   33.70    5.40
   9  -3  -2   24.00    5.20
  -9  -3   2   21.30    5.30
   9   3  -2   32.10    5.00
  -8  -3   2   69.69    6.90
   8  -3  -2   66.69    6.80
   8   3  -2   77.19    6.40
   7  -3  -2  146.19    8.40
  -7  -3   2  131.79    8.00
   7   3  -2  132.89    7.50
  -6  -3   2  188.68    9.30
   6   3  -2  187.18    8.80
   5  -3  -2  374.26   11.30
   5   3  -2  360.66   13.10
  -5   3   2  372.56   11.20
  -4  -3   2    1.90    4.00
   4  -3  -2    0.40    2.80
  -4   3   2   12.10    4.30
  -4   3   2    5.20    2.70
   4   3  -2    8.60    4.40
   3  -3  -2   40.60    3.80
  -3  -3   2   43.20    4.60
  -3   3   2   42.40    4.60
  -3   3   2   46.80    3.80
   3   3  -2   45.50    4.40
  -2  -3   2  937.21   26.20
   2   3  -2  940.41   26.10
  -2   3   2  953.10   25.40
  -1  -3   2   10.90    2.70
   1  -3  -2   14.50    2.60
   1   3  -2   11.70    2.50
  -1   3   2   13.50    2.40
   0  -3   2  347.97   10.90
   0   3  -2  343.67   10.80
   0   3   2  354.16   11.00
  -1   3  -2  468.45   14.20
   1   3   2  482.45   14.50
   1   3   2  500.75   14.60
  -1   3  -2  475.65   13.90
  -2   3  -2    1.40    1.90
   2   3   2   -0.70    2.50
   2   3   2    2.60    2.70
  -2   3  -2    3.80    2.00
   3  -3   2   79.99    6.00
   3   3   2   70.29    5.90
  -3   3  -2   79.19    4.10
   3   3   2   74.09    6.20
   4  -3   2   -1.70    4.00
   4   3   2   -5.20    4.20
   5  -3   2  105.49    8.00
   5   3   2  118.19    7.70
   7  -3   2   11.20    4.00
   7   3   2   10.10    3.70
   8  -3   2    6.30    4.10
   8   3   2    5.70    3.70
   9  -3   2    7.70    4.60
   9   3   2    7.10    4.30
  10  -3   2   66.69    7.50
  10   3   2   74.79    7.30
  11   3   2    6.70    5.10
  11   3   2    6.70    3.70
  12   3   2   23.80    6.20
  12   3   2   25.30    6.30
  13   3   2   32.80    6.50
  13   3   2   22.60    5.20
  14   3   2   23.10    5.90
  14   3   2   20.40    6.40
  15   3   2    8.90    6.10
  16   3   2    3.70    6.10
  17   3   2   15.60    7.10
  17   4  -2    9.40    7.90
  16   4  -2   56.79    9.60
  15   4  -2   20.40    7.20
 -12  -4   2    2.90    6.20
 -11  -4   2  156.48   11.00
  11   4  -2  153.48    9.70
 -10  -4   2    8.60    5.70
  10   4  -2   12.10    5.20
  -9  -4   2   62.29    7.80
   9   4  -2   58.69    6.50
  -8  -4   2  210.88   11.20
   8   4  -2  249.68   11.00
  -7  -4   2    9.20    4.60
   7   4  -2   11.60    4.10
  -6  -4   2    8.70    4.30
   6   4  -2   11.30    3.90
   5  -4  -2   -2.40    3.00
  -5  -4   2   -1.20    3.90
  -5   4   2    4.30    2.60
   5   4  -2   -0.80    3.70
  -4  -4   2  116.29    8.20
   4  -4  -2  116.79    6.60
  -4   4   2  131.09    6.20
  -4   4   2  118.59    8.30
   4   4  -2  122.49    7.80
   3  -4  -2   20.70    4.00
  -3  -4   2   13.80    5.00
   3   4  -2   10.60    4.40
  -3   4   2   23.90    3.80
  -2  -4   2   72.79    6.40
  -2   4   2   54.89    5.70
   2   4  -2   64.39    5.80
  -1  -4   2  359.56   13.10
  -1   4   2  394.26   12.90
   1   4  -2  391.16   13.30
  -1   4   2  383.76   13.00
   0  -4   2   -3.10    3.70
   0   4   2   -3.10    3.90
   0   4  -2    3.90    3.60
   0   4   2   -1.30    3.70
   1   4   2 2135.19   56.69
  -1   4  -2 2062.99   55.99
  -1   4  -2 2126.59   56.09
  -1   4  -2 2175.18   56.49
   1   4   2 2164.68   58.09
   2   4   2  127.79    8.20
  -2   4  -2  139.09    6.90
  -2   4  -2  132.99    6.80
  -2   4  -2  144.29    8.30
   2   4   2  127.39    8.20
  -3   4  -2  114.59    6.00
   3   4   2  105.29    7.60
   3   4   2  119.39    7.90
  -3   4  -2   97.59    5.80
   4   4   2   11.10    4.40
   4   4   2   16.50    4.70
   5  -4   2   66.49    6.80
   5   4   2   76.89    7.00
   5   4   2   63.29    6.60
   6  -4   2   84.89    7.00
   6   4   2   78.49    6.60
   7  -4   2   91.49    7.60
   7   4   2   90.69    7.10
   8  -4   2    0.30    4.80
   8   4   2   -3.80    4.50
   8   4   2    1.10    4.00
   9  -4   2  179.88   10.80
   9   4   2  191.28   10.80
   9   4   2  199.38   10.40
  10   4   2   10.70    4.80
  10   4   2    5.70    5.20
  11   4   2  380.96   16.00
  11   4   2  396.56   15.70
  12   4   2    8.20    5.60
  13   4   2   34.00    6.90
  14   4   2    4.90    5.90
  15   4   2    6.40    6.60
  16   4   2   18.20    7.70
  17   4   2    2.20    6.80
  16   5  -2   -4.40    6.90
  15   5  -2   35.20    8.30
  14   5  -2   56.99    9.30
 -10  -5   2  157.78   11.40
  -9  -5   2    8.70    6.10
   9   5  -2    9.80    5.10
  -8  -5   2  199.18   11.40
   8   5  -2  189.58   10.60
  -7  -5   2   21.50    5.50
   7   5  -2   18.70    5.30
  -6  -5   2  263.37   12.20
   6   5  -2  271.17   11.80
  -6   5   2  292.37    9.70
  -5  -5   2    3.90    4.10
   5   5  -2    6.70    3.80
  -5   5   2    7.10    4.10
  -5   5   2    4.20    3.00
  -4  -5   2    1.40    4.00
   4   5  -2    3.20    3.60
  -4   5   2   -5.70    3.80
  -4   5   2    1.50    3.10
  -3  -5   2  156.38    8.80
  -3   5   2  159.28    8.90
  -3   5   2  153.68    9.10
   3   5  -2  149.88    8.30
  -3   5   2  158.38    7.60
  -2  -5   2  204.68    9.90
   2   5  -2  225.58    9.80
  -2   5   2  221.48    9.20
  -2   5   2  228.48    9.50
  -1   5   2   70.39    7.50
  -1   5   2   72.69    6.50
   1   5  -2   79.49    6.60
   0   5  -2   32.40    4.60
   0   5   2   24.70    4.60
   0   5   2   25.60    4.70
  -1   5  -2  555.24   17.20
   1   5   2  536.95   17.60
  -1   5  -2  548.15   17.80
  -1   5  -2  544.05   17.20
   1   5   2  550.54   17.80
  -2   5  -2   30.30    4.80
   2   5   2   28.90    5.00
  -2   5  -2   30.30    4.20
  -2   5  -2   35.00    4.40
   2   5   2   30.50    5.00
   3   5   2   62.29    6.60
  -3   5  -2   66.69    5.30
   3   5   2   69.09    6.30
  -3   5  -2   75.29    5.50
  -4   5  -2   80.39    5.10
   4   5   2   61.59    7.00
   4   5   2   69.79    6.50
  -4   5  -2   69.99    4.90
   5   5   2    3.10    3.90
   5   5   2   -1.40    4.00
   6   5   2   51.49    6.30
   6   5   2   51.29    6.00
   7   5   2   31.40    6.40
   7   5   2   35.30    6.10
   8   5   2   32.00    6.60
   8   5   2   24.50    5.50
   9   5   2   58.89    7.00
   9   5   2   66.19    8.00
  10   5   2    1.10    5.50
  11   5   2   32.60    6.90
  12   5   2    2.80    5.90
  13   5   2   -3.70    5.50
  14   5   2    3.90    6.30
  15   5   2    9.90    7.10
  16   5   2   15.60    7.50
  16   6  -2   -0.20    7.80
  14   6  -2   20.40    8.20
  13   6  -2    3.00    7.00
  12   6  -2   21.20    7.60
  -7  -6   2   -8.90    5.10
   7   6  -2  -10.80    4.70
  -6  -6   2   -4.80    5.20
  -6   6   2    4.90    3.90
  -6   6   2    7.20    3.80
   6   6  -2    8.80    4.80
  -5  -6   2   98.09    8.80
  -5   6   2  110.29    9.40
  -5   6   2  116.69    7.00
  -5   6   2  107.99    6.70
  -4   6   2  240.28    9.80
  -4   6   2  224.38   11.50
   4   6  -2  225.48   10.80
   3   6  -2   18.00    4.40
  -3   6   2   19.70    4.10
  -3   6   2   21.90    5.20
  -3   6   2   23.50    4.20
  -2   6   2   13.20    4.00
  -2   6   2   23.20    4.40
   2   6  -2   22.10    4.50
  -1   6   2  114.99    7.40
   1   6  -2  118.49    8.10
   1   6  -2  117.79    7.40
  -1   6   2  121.19    7.50
   0   6   2  379.76   14.00
   0   6  -2  380.56   14.10
   0   6   2  391.46   14.10
   0   6  -2  388.76   13.80
   1   6   2   52.29    5.70
  -1   6  -2   57.79    5.90
   1   6   2   52.19    5.90
  -1   6  -2   48.90    5.50
  -1   6  -2   54.29    5.50
  -2   6  -2  368.16   13.10
  -2   6  -2  364.86   13.20
   2   6   2  376.36   14.20
   2   6   2  367.26   14.00
  -2   6  -2  395.96   14.10
   3   6   2   63.09    6.70
  -3   6  -2   55.59    5.60
  -3   6  -2   65.29    5.90
   3   6   2   67.59    7.00
   4   6   2   -0.90    4.70
   4   6   2    3.30    4.10
  -4   6  -2    6.60    3.70
  -4   6  -2    3.20    3.40
  -5   6  -2  122.79    6.60
  -5   6  -2  121.09    6.70
   5   6   2  128.69    9.10
   5   6   2  118.59    9.20
   6   6   2   43.00    6.80
   6   6   2   53.59    7.30
   7   6   2  288.77   13.50
   7   6   2  305.77   14.20
   8   6   2   21.80    6.20
   9   6   2   11.20    6.00
  10   6   2   13.40    6.40
  11   6   2   68.29    8.80
  12   6   2   49.90    8.30
  13   6   2   32.90    7.80
  14   6   2   11.70    7.50
  15   7  -2   91.99   13.20
  14   7  -2    4.30    8.00
  13   7  -2    6.90    7.50
  12   7  -2   -8.60    6.80
  11   7  -2   21.80    7.40
  10   7  -2   -1.70    6.60
   9   7  -2    3.20    6.40
  -7   7   2  185.48    8.80
  -7   7   2  184.48   12.20
  -6   7   2   22.50    4.90
  -6   7   2   35.00    4.90
  -5   7   2    9.00    5.80
   5   7  -2   19.10    5.70
  -5   7   2   19.00    4.60
  -5   7   2    8.10    4.50
  -4   7   2   14.10    6.10
  -4   7   2   23.40    5.00
  -4   7   2   20.50    4.80
   4   7  -2   19.00    5.10
   4   7  -2   24.40    6.60
   3   7  -2  151.78   10.50
   3   7  -2  145.69    9.60
  -3   7   2  148.59    8.80
  -3   7   2  153.98    8.90
  -3   7   2  148.69   10.40
  -2   7   2   83.49    8.90
  -2   7   2   84.09    7.50
   2   7  -2   89.19    8.50
  -2   7   2   78.29    7.30
   2   7  -2   88.79    9.10
  -1   7   2   23.00    5.20
  -1   7   2   23.40    5.10
   1   7  -2   26.00    5.80
   1   7  -2   29.70    5.30
   0   7   2   81.79    8.00
   0   7  -2   79.99    7.90
   0   7  -2   78.39    7.40
   0   7   2   83.89    7.60
   0   7  -2   75.39    7.60
   1   7   2    6.00    4.60
  -1   7  -2    9.10    4.40
  -1   7  -2   11.60    4.70
   1   7   2    4.40    4.90
  -1   7  -2   12.10    4.90
   2   7   2   35.40    6.00
  -2   7  -2   39.70    5.70
  -2   7  -2   41.70    6.20
  -2   7  -2   42.20    5.50
   2   7   2   44.80    6.90
   3   7   2   -2.60    4.60
  -3   7  -2    2.60    3.90
   3   7   2    3.80    4.80
  -3   7  -2    9.50    4.50
   4   7   2   19.30    6.30
  -4   7  -2   26.80    5.10
  -4   7  -2   17.60    4.40
   4   7   2   14.90    5.40
  -5   7  -2  162.48    8.50
  -5   7  -2  196.28   10.20
   5   7   2  193.98   11.50
  -6   7  -2   53.09    5.90
   7   7   2   11.60    6.10
   8   7   2   96.49   10.60
   9   7   2   10.10    6.10
  10   7   2   -4.40    5.90
  11   7   2   23.60    6.90
  12   7   2   -9.30    5.50
  13   7   2    5.90    7.60
  14   7   2    1.90    7.80
  15   7   2   19.20    9.30
  13   8  -2   -4.40    7.70
  12   8  -2   30.90    9.50
  11   8  -2   30.20    9.30
  10   8  -2   89.59   11.40
   9   8  -2   48.70    9.50
   8   8  -2  116.19   11.60
  -7   8   2   18.60    5.10
  -7   8   2   19.60    4.70
   7   8  -2   18.70    7.10
  -6   8   2    0.30    4.70
   6   8  -2   -0.10    6.10
  -6   8   2   -3.10    4.10
   5   8  -2   63.09    8.60
  -5   8   2   58.89    8.40
  -5   8   2   52.49    6.40
  -5   8   2   61.29    7.00
  -4   8   2  204.88   10.80
  -4   8   2  199.88   10.70
  -4   8   2  201.88   12.90
   4   8  -2  193.08   15.20
   3   8  -2  334.27   15.60
  -3   8   2  334.17   15.40
  -3   8   2  317.17   13.70
  -3   8   2  328.17   14.00
   2   8  -2   49.20    7.80
  -2   8   2   34.10    6.90
   2   8  -2   56.29    7.30
  -2   8   2   38.00    6.50
   1   8  -2  158.58   10.90
   1   8  -2  158.98   10.20
  -1   8   2  167.28   10.30
  -1   8   2  161.68   10.50
   0   8  -2  543.85   19.60
   0   8  -2  526.85   19.00
   0   8   2  504.85   19.10
   0   8  -2  555.74   19.50
   0   8   2  521.65   19.50
   1   8   2   49.50    7.00
  -1   8  -2   61.19    7.40
  -1   8  -2   46.20    6.80
   1   8   2   45.40    7.10
  -2   8  -2    5.00    4.50
  -2   8  -2    4.60    5.20
  -2   8  -2   -0.80    5.00
   2   8   2    0.50    5.10
  -3   8  -2    0.80    4.30
  -3   8  -2    4.50    5.00
   3   8   2   -6.50    6.00
  -4   8  -2   19.10    5.30
   4   8   2    3.60    6.60
  -4   8  -2   14.00    4.80
  -5   8  -2  164.18    9.70
  -5   8  -2  161.88    9.20
   5   8   2  176.48   12.00
   6   8   2   27.50    6.60
  -6   8  -2   21.90    5.10
  -6   8  -2   28.50    4.70
   7   8   2    0.80    5.80
   8   8   2    3.40    6.30
   9   8   2    2.90    6.20
  10   8   2   52.09    9.40
  11   8   2   18.10    8.30
  12   8   2   22.70    8.90
  13   8   2   11.70    7.70
  11   9  -2   20.50    9.80
  10   9  -2   43.40   10.50
   9   9  -2   48.00   10.50
  -8   9   2  126.19    8.60
   8   9  -2  139.59   13.90
  -8   9   2  122.79    9.10
  -7   9   2   42.80    6.20
  -7   9   2   54.89    7.00
   7   9  -2   78.09   10.90
  -6   9   2    3.30    5.40
   6   9  -2   -4.10    6.50
  -6   9   2   -3.50    5.10
   5   9  -2   20.40    7.70
  -5   9   2   10.20    5.30
  -5   9   2   11.20    5.50
  -4   9   2    0.80    4.60
   4   9  -2   -0.80    6.00
  -4   9   2   -5.20    5.70
  -4   9   2   -2.40    5.50
  -3   9   2  117.79   10.10
  -3   9   2  116.19    9.40
  -3   9   2  112.09   10.90
   3   9  -2  113.69   11.20
   2   9  -2   68.09    8.70
  -2   9   2   88.29   10.40
  -2   9   2   65.59    8.00
  -2   9   2   75.09   10.10
   1   9  -2   15.30    7.60
  -1   9   2   20.70    6.20
   1   9  -2   28.80    6.30
  -1   9   2   35.50    7.20
   0   9  -2    1.90    5.60
   0   9  -2    3.00    5.20
  -1   9  -2    9.30    6.20
   1   9   2    5.00    6.10
  -1   9  -2   12.00    6.20
  -1   9  -2   10.10    5.60
  -2   9  -2   30.30    6.50
  -2   9  -2   24.20    5.60
   2   9   2   21.00    6.80
  -2   9  -2   34.30    6.80
  -3   9  -2   11.00    5.70
   3   9   2   17.30    6.80
  -3   9  -2   24.30    5.60
  -4   9  -2   -1.30    4.90
   4   9   2   -0.50    6.00
  -5   9  -2  228.08   11.90
   5   9   2  231.98   14.70
  -5   9  -2  222.98   11.00
   6   9   2   11.60    6.60
  -6   9  -2    2.40    3.90
  -6   9  -2    3.70    5.10
   7   9   2   59.49   10.00
  -7   9  -2   62.29    6.60
   8   9   2   -1.30    7.00
   9   9   2   12.30   10.00
  10   9   2   -7.80    7.30
  11   9   2   31.30    9.70
   9  10  -2   15.10    9.10
   8  10  -2   14.90    8.90
  -7  10   2   11.70    4.90
  -7  10   2   14.40    5.90
  -6  10   2   65.79    8.50
  -6  10   2   52.49    7.40
   6  10  -2   81.49   10.70
   5  10  -2    5.30    7.10
  -5  10   2    0.90    5.60
   4  10  -2   25.00    8.30
  -4  10   2   20.40    7.20
  -3  10   2    6.60    6.00
   3  10  -2    9.40    6.70
  -3  10   2    2.10    5.70
  -2  10   2   34.30    7.10
   2  10  -2   27.80    7.90
   2  10  -2   36.00    7.10
  -2  10   2   25.90    7.10
   1  10  -2    9.40    5.70
  -1  10   2    7.60    6.20
   1  10  -2   16.40    7.00
  -1  10   2   13.00    6.50
   0  10   2   99.29    9.90
   0  10   2   99.29   10.70
   0  10  -2   79.59    9.80
   0  10  -2   90.79    9.90
   1  10   2   57.49    8.90
  -1  10  -2   44.40    8.10
  -1  10  -2   46.30    8.10
   2  10   2    5.10    6.40
  -2  10  -2    8.60    6.00
  -3  10  -2   -3.20    6.60
   3  10   2   12.10    7.40
  -4  10  -2    6.60    5.90
   4  10   2   17.60    7.30
  -5  10  -2    0.90    4.40
   5  10   2   -3.00    6.90
  -5  10  -2   -4.50    5.50
  -6  10  -2    4.00    5.80
  -6  10  -2    6.00    4.40
   6  10   2    9.20    7.40
   7  10   2    9.70    8.20
  -7  10  -2    8.30    4.70
   8  10   2    4.80    8.20
   9  10   2   12.40    8.90
  -8  11   2    8.40    6.40
   7  11  -2   -3.40    9.10
  -7  11   2  -12.10    6.10
   6  11  -2    7.50    8.70
  -6  11   2  -11.50    6.20
   5  11  -2    3.40    8.30
  -5  11   2    2.40    7.30
   4  11  -2   12.30    5.60
  -4  11   2    1.10    6.50
  -3  11   2   18.50    7.50
   3  11  -2    7.10    5.90
   3  11  -2   21.40    8.70
  -3  11   2   32.50    7.80
  -2  11   2   -2.00    6.30
   2  11  -2    2.40    5.50
   2  11  -2    4.10    7.60
  -2  11   2   10.10    6.40
  -1  11   2    9.90    6.70
   1  11  -2   22.40    7.40
  -1  11   2   12.40    7.50
   1  11  -2    8.80    7.40
   0  11  -2  220.58   14.90
   0  11   2  211.58   14.70
   0  11  -2  220.28   14.20
   0  11   2  262.87   15.00
  -1  11  -2   55.39    8.90
   1  11   2   43.20    8.10
   1  11   2   34.90    8.10
   2  11   2   10.10    7.50
  -2  11  -2   -3.20    6.10
  -3  11  -2   36.10    8.40
   3  11   2   27.40    8.90
  -4  11  -2    8.80    6.80
   4  11   2   -9.40    7.60
  -5  11  -2   16.70    7.00
   5  11   2   20.70    8.80
   6  11   2   37.80   10.10
  -6  11  -2   26.10    8.10
   6  12  -2   28.50    6.90
  -6  12   2  -10.70    7.40
  -5  12   2  -12.10    6.70
   5  12  -2   -3.70    5.40
  -4  12   2    5.50    7.20
   4  12  -2    8.70    6.20
   3  12  -2   14.60    6.50
   3  12  -2   -0.70    8.10
  -3  12   2   13.80    8.10
   2  12  -2    9.40    6.40
   2  12  -2    9.40    8.10
  -2  12   2    0.40    7.10
   1  12  -2    1.90    6.00
   1  12  -2   10.20    7.90
  -1  12   2    3.20    9.60
  -1  12   2    1.50    6.30
   0  12   2   98.59   11.20
   0  12   2   92.89   12.30
  -1  12  -2   17.70    8.20
   1  12   2   17.00    8.40
   1  12   2   19.70    7.50
   2  12   2   70.09   12.00
   2  12   2   77.19    9.80
  -2  12  -2   71.09   10.00
   3  12   2    1.70    5.80
   3  12   2    5.80    8.10
  -3  12  -2    1.10    6.30
  -4  12  -2   -1.70    6.80
  -5  12  -2   16.50    8.00
  -6  12  -2  -13.00    6.90
  15   0  -3   10.20    4.20
 -14   0   3    4.40    4.80
  14   0  -3    8.20    3.90
  13   0  -3    5.10    5.20
  13   0  -3    3.90    3.60
 -13   0   3    1.50    4.50
 -12   0   3   -2.60    4.10
  12   0  -3   -1.00    3.10
  11   0  -3   27.10    4.20
  10   0  -3    7.50    3.30
 -10   0   3   14.70    4.00
   9   0  -3    1.40    2.50
  -9   0   3    0.60    3.10
  -8   0   3    1.70    3.10
   8   0  -3    4.30    2.50
   7   0  -3    1.60    2.80
  -7   0   3   -2.80    3.00
  -6   0   3   -3.70    3.20
   6   0  -3   -4.30    2.90
  -5   0   3   -4.00    2.20
   5   0  -3    0.00    2.00
  -4   0   3   -1.10    1.70
   4   0  -3   -0.80    1.40
  -3   0   3   -0.40    1.90
   3   0  -3    0.00    0.30
   2   0  -3    3.10    1.50
  -2   0   3    2.60    1.40
  -2   0   3    2.30    1.70
  -1   0   3   -0.10    0.50
   1   0  -3    0.40    0.60
   0   0   3    0.50    0.40
   0   0  -3    0.20    0.30
   1   0   3    1.00    0.80
  -1   0  -3    1.60    0.80
   2   0   3    3.00    1.40
  -2   0  -3   -1.10    1.40
   3   0   3   -2.00    1.40
   3   0   3    2.20    1.40
   4   0   3   -2.10    1.50
   4   0   3    1.40    1.50
   5   0   3   -2.40    2.20
   5   0   3   -2.20    2.30
   6   0   3   -2.80    2.60
   7   0   3   -2.20    2.30
   9   0   3    9.60    3.10
  17   1  -3    8.00    6.20
  16   1  -3   85.49    8.40
 -14  -1   3   -6.50    5.00
  14   1  -3    1.20    4.00
 -13  -1   3   46.70    6.80
  13   1  -3   54.69    5.80
 -12  -1   3   89.29    8.20
  12  -1  -3   90.09    8.90
  12   1  -3   88.29    6.80
  11  -1  -3  201.38   10.90
 -11  -1   3  214.48   10.30
  11  -1  -3  209.98    8.30
 -11   1   3  188.28    8.70
  11   1  -3  191.18    9.10
 -10  -1   3  257.97   10.90
  10  -1  -3  278.97   12.00
 -10   1   3  246.58    9.70
  10   1  -3  260.17   10.10
   9  -1  -3  390.96   14.00
   9  -1  -3  372.16   11.70
  -9   1   3  360.76   11.90
   9   1  -3  369.96   12.40
   8  -1  -3  122.39    7.40
   8  -1  -3  109.59    5.40
  -8  -1   3  114.69    6.80
   8   1  -3  117.79    7.10
  -8   1   3  115.19    5.60
   7  -1  -3  310.67   11.70
  -7  -1   3  303.57   11.10
   7  -1  -3  310.77    9.90
  -7   1   3  304.97   10.00
   6  -1  -3  312.47    9.90
   6  -1  -3  313.07   11.60
  -6  -1   3  304.17   11.20
  -6   1   3  307.47   10.00
   5  -1  -3  380.86   12.20
   5  -1  -3  396.36   11.00
  -5  -1   3  378.46   11.90
  -5   1   3  373.46   11.00
   5   1  -3  349.57   11.50
   4  -1  -3 3281.17   87.09
   4  -1  -3 3588.14   86.29
  -4  -1   3 3295.37   86.89
  -4   1   3 3422.66   86.29
   4   1  -3 3332.87   86.79
  -3  -1   3 2935.91   77.29
   3  -1  -3 3205.88   76.89
   3   1  -3 3036.00   77.29
  -3   1   3 3042.30   76.79
  -3   1   3 2849.01   77.29
  -2  -1   3  468.15   13.40
  -2   1   3  481.05   13.00
   2   1  -3  478.25   13.40
   1  -1  -3  322.97    8.70
  -1  -1   3  292.67    8.80
   1   1  -3  290.37    8.80
  -1   1   3  318.87    8.70
   0  -1   3  756.82   19.90
   0  -1  -3  762.62   20.10
   0   1   3  773.62   20.10
   0   1  -3  757.82   19.90
   1  -1   3  429.76   11.70
  -1  -1  -3  443.66   12.40
   1   1   3  454.35   12.30
  -1   1  -3  442.06   11.70
   2   1   3  110.59    4.70
   3   1   3  792.12   21.40
   4   1   3   78.69    4.00
   5   1   3  500.95   14.90
   6   1   3   19.00    3.80
   7   1   3  339.27   11.30
   8   1   3    5.40    3.00
   9   1   3    7.20    3.50
  10   1   3   40.30    8.80
  10   1   3   44.20    4.70
  11   1   3  259.67   10.30
  11   1   3  264.47   10.90
  12   1   3   10.20    4.40
  12   1   3    9.00    3.80
  13   1   3   19.40    5.00
  13   1   3   26.70    4.50
  14   1   3   15.60    4.90
  15   1   3  140.29    9.70
  18   2  -3   69.09   11.40
  17   2  -3    1.20    6.60
  15   2  -3   26.70    5.60
 -14  -2   3   -5.60    5.60
  14   2  -3    5.70    4.30
 -13  -2   3   24.70    6.40
  13   2  -3   16.00    5.20
 -12  -2   3   80.49    7.90
  12   2  -3   65.89    6.90
  11  -2  -3   23.40    5.60
 -11  -2   3   34.80    6.00
  11   2  -3   20.80    4.60
 -10  -2   3  156.58    9.20
  10  -2  -3  160.18    9.60
   9  -2  -3  116.69    8.20
  -9  -2   3  117.79    7.70
  -8  -2   3  106.79    7.00
   8  -2  -3   99.59    7.30
   8   2  -3  100.39    6.20
   7  -2  -3    1.70    3.50
   7   2  -3    9.90    3.50
   6  -2  -3  407.86   14.30
  -6  -2   3  417.26   14.20
   6  -2  -3  429.66   12.40
   6   2  -3  411.06   14.90
  -6   2   3  411.96   12.30
   5  -2  -3  178.58    6.60
  -5  -2   3  155.58    8.10
   5  -2  -3  177.78    8.70
   5   2  -3  174.58    8.00
  -5   2   3  168.58    6.40
   4  -2  -3 1957.00   47.50
  -4  -2   3 1765.82   48.60
  -4   2   3 1854.41   47.50
   4   2  -3 1818.32   48.50
  -4   2   3 1796.52   48.70
   3  -2  -3 5322.67  130.59
  -3  -2   3 4986.30  131.39
   3   2  -3 5214.28  131.39
  -3   2   3 4934.61  131.49
  -3   2   3 5248.98  130.59
  -2  -2   3 1135.89   30.90
  -2   2   3 1172.68   30.30
   2   2  -3 1156.88   30.90
   1  -2  -3 7088.89  177.58
  -1  -2   3 6938.11  177.78
   1   2  -3 6978.40  177.78
   0  -2  -3  854.81   22.80
   0  -2   3  834.02   22.50
   0   2  -3  807.82   22.30
   0   2  -3  832.62   22.50
   0   2   3  880.11   22.80
  -1  -2  -3    0.30    2.10
   1  -2   3   -0.80    1.70
   1  -2   3    0.80    1.90
   1   2   3   -0.20    2.00
  -1   2  -3   -1.00    1.60
   2   2   3  108.99    5.30
   2   2   3  113.99    5.10
   3   2   3  238.18    8.30
   3   2   3  234.78    8.40
   4   2   3 1116.59   30.30
   4   2   3 1097.59   30.20
   5   2   3 1368.86   37.20
   6   2   3  230.38    9.60
   7   2   3    1.80    1.00
   8   2   3    2.80    3.10
   9   2   3   14.50    4.40
   9   2   3    8.30    3.60
  10   2   3   16.20    4.50
  10   2   3   29.70    5.10
  11   2   3   17.00    4.70
  11   2   3   11.70    5.00
  12   2   3   -6.00    4.40
  12   2   3    3.20    4.00
  13   2   3    9.90    4.30
  13   2   3    6.90    5.00
  14   2   3    6.40    5.20
  14   2   3   -0.80    4.00
  15   2   3    3.00    5.60
  15   2   3   17.60    5.00
  16   2   3   12.10    5.50
  16   2   3   -0.90    5.70
  17   2   3    3.30    7.00
  17   3  -3   10.60    7.10
  16   3  -3    1.60    6.50
 -13  -3   3   50.19    7.80
  13   3  -3   38.30    5.40
 -11  -3   3    3.60    5.40
  11  -3  -3    4.60    5.30
  11   3  -3   13.60    4.80
  10  -3  -3  154.08   10.30
 -10  -3   3  148.39    9.90
  10   3  -3  137.99    8.50
  -9  -3   3   50.69    6.40
   9  -3  -3   47.90    6.30
   9   3  -3   58.09    6.00
   8  -3  -3  176.98    9.70
  -8  -3   3  186.38    9.40
   8   3  -3  190.98    9.00
  -7  -3   3   93.99    7.00
   7   3  -3   89.49    6.40
  -6  -3   3  668.63   20.80
   6   3  -3  681.13   20.60
   5  -3  -3  436.06   13.10
  -5   3   3  442.56   13.10
   5   3  -3  440.96   14.80
   4  -3  -3  659.43   18.00
  -4  -3   3  607.84   19.40
   4   3  -3  633.54   20.40
  -4   3   3  663.63   17.90
  -4   3   3  617.44   19.60
  -3  -3   3   21.40    4.00
   3  -3  -3   22.50    3.00
  -3   3   3   16.30    3.80
  -3   3   3   19.90    2.80
   3   3  -3   15.30    3.40
  -2  -3   3  268.27    9.50
   2   3  -3  266.67    9.40
  -2   3   3  268.37    8.70
  -1  -3   3   45.60    3.90
   1  -3  -3   43.30    3.80
   1   3  -3   37.10    3.80
  -1   3   3   44.00    3.70
   0  -3   3  341.97   10.80
   0  -3  -3  356.36   11.00
   0   3   3  337.97   10.90
   0   3  -3  348.97   10.70
   0   3  -3  338.47   10.60
   1  -3   3  913.21   24.70
  -1   3  -3  893.91   24.60
  -1   3  -3  916.61   25.10
   1   3   3  938.11   25.40
   2  -3   3    2.70    2.80
  -2   3  -3    3.30    2.00
   2   3   3    4.20    2.70
   2   3   3    5.40    2.80
   3  -3   3  191.78    8.50
   3   3   3  181.28    8.40
   3   3   3  183.48    8.50
   4  -3   3  406.36   14.30
   4   3   3  427.66   14.50
   4   3   3  418.86   14.30
   5  -3   3   46.20    5.60
   5   3   3   54.29    9.80
   5   3   3   58.89    5.70
   6  -3   3   66.89    6.20
   6   3   3   59.99    6.30
   6   3   3   69.59    6.40
   7  -3   3  315.77   12.80
   7   3   3  332.77   12.40
   7   3   3  339.77   12.30
   8  -3   3    4.60    4.20
   8   3   3   -0.80    3.80
   8   3   3   -0.60    3.60
   9  -3   3   -1.80    4.00
   9   3   3    3.00    4.60
   9   3   3   -1.30    3.80
  10  -3   3   63.79    7.30
  10   3   3   67.69    7.60
  11   3   3  364.46   14.30
  11   3   3  363.46   14.80
  12   3   3   56.09    7.20
  12   3   3   60.79    8.00
  13   3   3  114.29    8.40
  13   3   3   98.99    9.10
  14   3   3   16.60    5.20
  14   3   3    8.80    5.80
  15   3   3    0.30    6.60
  16   3   3   39.30    7.40
  17   3   3   62.59    9.10
  17   4  -3   -2.00    7.30
  16   4  -3   12.80    7.70
 -13  -4   3    0.30    6.40
 -12  -4   3   52.79    8.20
 -11  -4   3  180.48   11.70
  11   4  -3  185.48   10.40
 -10  -4   3   72.79    8.40
  10   4  -3   71.59    7.60
  -9  -4   3    6.70    5.50
   9   4  -3   -0.60    4.40
  -8  -4   3  299.87   13.20
   8   4  -3  314.37   12.70
  -7  -4   3   10.30    4.40
   7   4  -3   10.90    3.80
  -6  -4   3 1439.86   41.10
   6  -4  -3 1455.15   38.80
  -6   4   3 1478.25   38.70
   6   4  -3 1473.05   40.90
   5  -4  -3 2164.88   55.59
  -5  -4   3 2089.69   57.39
  -5   4   3 2075.09   57.49
  -5   4   3 2134.99   55.39
   5   4  -3 2153.18   57.29
   4  -4  -3  114.99    6.30
  -4  -4   3  102.19    7.90
   4   4  -3  104.99    7.30
  -4   4   3   99.59    8.20
  -4   4   3  114.09    6.00
   3  -4  -3 1010.60   27.80
  -3  -4   3  994.80   29.10
  -3   4   3 1013.80   27.60
   3   4  -3  990.80   28.70
   2  -4  -3    0.50    3.10
  -2  -4   3   -3.50    4.30
  -2   4   3    2.80    3.50
   2   4  -3   -6.90    3.80
  -1  -4   3  146.39    8.20
   1   4  -3  137.19    7.80
  -1   4   3  158.38    7.80
   0  -4   3  785.42   22.30
   0   4  -3  778.92   22.10
   0   4  -3  743.13   22.10
   0   4   3  776.02   22.70
   0   4   3  752.82   22.40
  -1   4  -3  800.62   23.40
   1   4   3  839.32   24.00
  -1   4  -3  780.02   22.90
   1   4   3  818.52   23.70
  -2   4  -3  112.49    6.30
   2   4   3  120.19    7.90
  -2   4  -3  122.09    6.70
   2   4   3  109.09    9.40
  -3   4  -3   64.39    5.30
  -3   4  -3   66.69    5.10
   3   4   3   72.39    7.10
   3   4   3   73.39    7.10
   4  -4   3  293.77   11.90
   4   4   3  310.17   12.00
   4   4   3  306.77   11.90
   5  -4   3  122.69    7.80
   5   4   3  132.89    7.80
   5   4   3  140.89    8.20
   6  -4   3   63.19    6.20
   6   4   3   58.59    6.30
   6   4   3   58.79    6.40
   7  -4   3    3.50    4.00
   7   4   3    3.30    3.90
   7   4   3    7.00    3.90
   8  -4   3   -2.70    3.70
   8   4   3    2.20    4.60
   8   4   3    1.30    4.10
   9  -4   3   18.20    5.20
   9   4   3   20.80    5.20
   9   4   3   18.60    5.40
  10   4   3   51.79    6.70
  10   4   3   36.90    6.40
  11   4   3   80.59    8.20
  11   4   3   87.49    8.90
  12   4   3    4.60    5.50
  13   4   3   52.29    7.60
  14   4   3   12.30    6.40
  15   4   3   -5.50    6.30
  16   4   3    8.80    6.50
  17   4   3   17.30    8.50
  16   5  -3   10.50    8.10
  15   5  -3  108.29   12.00
 -12  -5   3   18.80    7.40
 -11  -5   3  193.38   12.70
 -10  -5   3   17.90    6.70
  -9  -5   3  236.48   13.00
   9   5  -3  236.08   11.80
  -8  -5   3  104.89    9.60
   8   5  -3  115.49    8.80
  -7  -5   3    4.00    5.00
  -7   5   3   14.30    3.50
   7   5  -3   12.30    5.00
  -6  -5   3  310.07   13.30
   6  -5  -3  316.97   11.00
   6   5  -3  326.17   13.00
  -6   5   3  322.47   10.90
  -5  -5   3  101.79    7.80
  -5   5   3  101.19    8.20
   5   5  -3  103.79    7.30
  -5   5   3  111.19    6.10
  -4  -5   3  875.71   26.50
  -4   5   3  886.91   26.70
  -4   5   3  877.61   24.70
   4   5  -3  855.11   26.20
  -3  -5   3    6.80    4.30
  -3   5   3    4.00    4.10
   3   5  -3    5.10    3.80
  -3   5   3    4.00    3.40
  -2  -5   3  434.26   15.10
  -2   5   3  428.96   14.50
  -2   5   3  440.26   14.30
   2   5  -3  428.56   14.90
  -1  -5   3   56.69    5.80
  -1   5   3   55.69    6.10
   1   5  -3   63.39    5.60
   0   5  -3  121.99    7.40
   0   5   3  115.79    7.50
   0   5   3  123.89    7.80
   0   5  -3  120.49    7.20
  -1   5  -3  182.58    9.10
   1   5   3  191.28    9.30
   1   5   3  190.08    9.30
  -1   5  -3  187.18    9.00
  -1   5  -3  203.48    8.90
  -2   5  -3   88.09    6.00
   2   5   3   88.49    6.90
  -2   5  -3   95.29    7.20
   2   5   3   90.29    7.10
  -2   5  -3   84.89    6.20
   3   5   3  142.79    8.20
  -3   5  -3  146.69    6.80
  -3   5  -3  136.29    6.80
   3   5   3  147.39    8.30
   4   5   3  226.08   10.50
  -4   5  -3  213.88    8.20
  -4   5  -3  243.78    8.40
   4   5   3  227.78   10.60
   5   5   3  456.15   16.30
   5   5   3  457.65   16.20
   6   5   3  237.38   11.20
   6   5   3  240.68   11.40
   7   5   3   89.09    8.40
   7   5   3  109.49   12.70
   8  -5   3   11.60    5.30
   8   5   3   11.80    5.10
   8   5   3    6.00    5.30
   9   5   3  142.69    9.80
   9   5   3  144.89   10.40
  10   5   3   19.20    6.10
  11   5   3   65.99    8.20
  12   5   3   36.50    7.20
  13   5   3    9.40    6.20
  14   5   3   35.60    7.80
  15   5   3   23.10    7.70
  16   5   3   20.30    7.90
  16   6  -3   25.40    9.60
  14   6  -3    9.90    7.70
 -10  -6   3   15.60    6.90
  -9  -6   3   28.80    7.30
  -8  -6   3  462.45   18.70
  -7  -6   3   -5.10    5.60
   7   6  -3   -6.40    4.40
  -7   6   3    2.30    3.70
  -6  -6   3  237.98   12.70
  -6   6   3  256.47   10.00
  -6   6   3  253.77   10.20
   6   6  -3  252.77   12.20
  -5  -6   3  205.18   11.30
  -5   6   3  204.88   11.70
  -5   6   3  210.58    9.40
  -4  -6   3  122.79    9.10
  -4   6   3  138.69    7.70
   4   6  -3  147.39    8.70
  -4   6   3  138.39    9.50
  -4   6   3  138.99    7.80
  -3  -6   3   64.39    6.90
  -3   6   3   61.59    6.10
   3   6  -3   59.49    6.50
  -3   6   3   56.09    6.00
  -3   6   3   59.09    6.60
  -2   6   3   10.60    3.80
  -2   6   3    2.00    3.60
   2   6  -3    9.10    4.00
  -1   6   3  133.29    8.00
  -1   6   3  141.09    8.10
   1   6  -3  132.49    7.80
   0   6   3   -3.50    3.60
   0   6  -3    1.20    3.30
   0   6  -3    0.30    3.40
   0   6   3    2.30    3.70
   0   6  -3    5.50    4.00
   1   6   3  193.98    9.70
  -1   6  -3  213.38    9.50
   1   6   3  179.58    9.30
  -1   6  -3  200.38    9.30
  -1   6  -3  182.18    8.70
   2   6   3   86.39    7.30
  -2   6  -3   86.49    6.40
  -2   6  -3   87.09    7.20
  -2   6  -3   77.99    6.10
   2   6   3   87.69    7.20
   3   6   3    4.40    4.10
   3   6   3    2.60    4.30
  -3   6  -3    5.80    3.60
  -3   6  -3    0.60    3.10
   4   6   3   58.89    6.30
   4   6   3   69.49    7.20
  -4   6  -3   61.19    5.60
  -5   6  -3  181.78    7.90
   5   6   3  200.18   10.80
   5   6   3  182.58   10.30
  -5   6  -3  174.68    7.80
   6   6   3   31.90    6.00
   6   6   3   30.80    6.00
   7   6   3   11.80    5.50
   7   6   3   10.40    5.00
   8   6   3    2.60    5.10
   9   6   3   28.20    6.60
  10   6   3   36.80    7.10
  11   6   3   14.90    6.30
  12   6   3    3.00    6.20
  13   6   3   -2.70    6.00
  14   6   3   11.40    7.00
  15   7  -3    1.50    8.70
  14   7  -3   13.60    8.50
  13   7  -3   69.09   10.60
  12   7  -3   13.10    7.40
  -7   7   3  105.09    7.40
  -7   7   3   86.59    6.90
  -6   7   3   11.60    4.60
  -6   7   3    8.10    4.30
  -5   7   3   21.10    4.90
  -5   7   3   28.30    5.10
  -5   7   3   32.00    6.90
   5   7  -3   26.60    6.00
  -4   7   3  601.94   22.00
  -4   7   3  611.34   20.20
   4   7  -3  641.24   21.50
  -4   7   3  621.24   20.00
  -3   7   3    6.60    4.40
  -3   7   3   -0.10    4.90
  -3   7   3   -3.20    4.30
   3   7  -3   -2.00    4.60
  -2   7   3  160.78    9.30
  -2   7   3  148.69    9.20
   2   7  -3  167.58   10.60
   2   7  -3  181.78   11.50
   1   7  -3  173.08    9.60
  -1   7   3  156.58    9.50
   1   7  -3  174.18   10.30
  -1   7   3  174.78    9.80
   0   7  -3   16.80    5.00
   0   7   3   19.10    5.10
   0   7  -3   12.70    4.60
   0   7  -3   18.00    5.10
   0   7   3   17.20    5.00
   1   7   3  409.76   15.90
  -1   7  -3  398.46   15.20
   1   7   3  420.26   16.20
  -1   7  -3  427.36   15.10
  -1   7  -3  418.46   15.60
   2   7   3  165.08   10.00
  -2   7  -3  154.58    8.50
  -2   7  -3  157.98    9.80
  -2   7  -3  146.99    8.90
   2   7   3  134.39    9.50
  -3   7  -3   13.90    4.70
   3   7   3    7.40    5.10
  -3   7  -3    8.00    4.10
   3   7   3   20.10    5.60
   4   7   3  197.88   11.10
  -4   7  -3  195.78    9.50
  -4   7  -3  196.98    9.20
   4   7   3  188.08   11.30
   5   7   3   48.90    7.30
  -5   7  -3   48.80    5.30
   7   7   3  121.29   10.50
   8   7   3   16.20    6.20
   9   7   3    1.10    5.70
  10   7   3   81.79    9.50
  11   7   3  183.98   13.30
  12   7   3   -6.40    6.80
  13   7   3   12.50    8.00
  14   7   3   36.80    8.90
  13   8  -3   -2.60    8.00
  12   8  -3   65.59   11.30
  11   8  -3   37.80    9.30
  10   8  -3   34.50    8.90
   9   8  -3   13.40    7.30
   8   8  -3   -2.40    6.20
  -7   8   3   11.30    4.40
  -7   8   3   12.90    4.90
   7   8  -3   22.10    7.60
  -6   8   3    9.00    5.10
  -6   8   3   16.30    4.80
   6   8  -3   16.80    7.00
  -5   8   3   81.79    7.80
   5   8  -3  104.69   10.90
  -5   8   3   99.59   10.70
  -5   8   3   81.19    8.40
  -4   8   3  197.08   10.60
   4   8  -3  170.78   16.40
  -4   8   3  167.38   12.50
  -4   8   3  171.98   10.00
  -3   8   3   61.19    8.60
   3   8  -3   76.29    8.70
  -3   8   3   65.29    7.30
  -3   8   3   71.39    7.40
   2   8  -3   21.30    6.50
   2   8  -3   15.30    5.50
  -2   8   3    8.80    5.40
  -2   8   3   10.80    5.70
  -2   8   3   14.00    5.60
   1   8  -3   22.00    5.70
   1   8  -3   14.60    6.40
  -1   8   3   14.90    5.50
  -1   8   3    5.90    5.50
   1   8  -3    7.70    5.10
   0   8  -3   29.20    6.20
   0   8  -3   29.60    6.00
   0   8  -3   22.90    5.70
   0   8   3   38.10    6.50
   0   8   3   26.50    6.50
   1   8   3   -1.70    5.70
   1   8   3   11.70    5.20
  -1   8  -3    6.90    5.70
  -1   8  -3    4.40    5.10
  -1   8  -3    5.70    5.20
  -2   8  -3   -7.20    4.70
  -2   8  -3    2.50    5.00
  -2   8  -3    1.00    4.50
   2   8   3    1.10    5.40
  -3   8  -3    5.60    4.40
   3   8   3   -7.60    8.60
  -3   8  -3    5.00    4.90
  -4   8  -3   47.50    5.90
   4   8   3   36.20    7.20
  -4   8  -3   33.10    5.90
  -5   8  -3  156.88    8.70
  -5   8  -3  153.28    9.10
   5   8   3  177.98   12.20
  -6   8  -3   10.80    4.70
   6   8   3   16.40    6.70
  -6   8  -3   18.90    4.10
   7   8   3   17.20    7.10
   8   8   3   28.90    7.80
   9   8   3   47.80    8.80
  10   8   3   -0.10    6.80
  11   8   3    1.60    7.20
  12   8   3    8.10    7.90
  13   8   3   64.09   10.80
  11   9  -3   -3.60    7.90
  10   9  -3   13.50    8.50
   9   9  -3   11.70    8.40
  -8   9   3   20.70    5.60
   8   9  -3   26.40    8.70
  -8   9   3   15.70    5.10
  -7   9   3   18.00    5.20
   7   9  -3   33.40    8.80
  -7   9   3   27.00    6.20
   6   9  -3   10.10    7.10
  -6   9   3   10.30    5.80
   5   9  -3   72.69   10.30
  -5   9   3   76.19    8.30
  -5   9   3   75.49    9.50
  -5   9   3   70.69    7.60
  -4   9   3   60.09    7.20
  -4   9   3   69.29    8.20
   4   9  -3   60.39    9.10
  -4   9   3   62.29    8.80
  -3   9   3   12.60    5.80
   3   9  -3   14.30    6.50
  -3   9   3   10.00    6.20
  -3   9   3   18.90    5.60
   2   9  -3   67.39    8.70
   2   9  -3   66.29    7.70
  -2   9   3   66.79    8.00
  -2   9   3   54.09    8.20
   1   9  -3  166.88   15.20
   1   9  -3  161.58   10.70
  -1   9   3  141.99   11.10
   0   9  -3    7.50    5.90
   0   9  -3    6.60    5.20
   0   9   3   -3.40    6.30
  -1   9  -3  183.08   11.60
   1   9   3  167.28   12.00
  -1   9  -3  154.78   10.50
  -1   9  -3  181.18   11.40
   2   9   3  162.78   12.10
  -2   9  -3  176.28   11.50
  -2   9  -3  167.48   10.40
  -3   9  -3   12.80    4.70
   3   9   3    9.30    6.70
  -3   9  -3    0.10    5.40
  -4   9  -3   44.90    6.90
   4   9   3   42.40    8.00
   5   9   3    6.30    6.50
  -5   9  -3   11.50    5.30
  -5   9  -3   12.40    4.50
   6   9   3   82.39   10.00
  -6   9  -3   77.19    8.30
  -6   9  -3  114.19    7.90
   7   9   3  134.99   12.70
   8   9   3   48.40    9.30
  10   9   3   51.39   10.00
  11   9   3   60.19   10.60
   9  10  -3   11.70    9.10
  -8  10   3    8.80    5.00
   8  10  -3   16.10    8.40
  -8  10   3    5.30    5.70
  -7  10   3    2.30    5.80
  -7  10   3   13.40    5.30
  -6  10   3    6.60    6.30
   6  10  -3   14.50    8.00
   5  10  -3    9.70    7.40
  -5  10   3    3.40    6.00
  -4  10   3    0.60    5.70
   4  10  -3    3.30    6.50
  -4  10   3   -5.10    6.20
  -3  10   3    1.10    5.80
   3  10  -3   -0.90    6.00
  -3  10   3   -7.30    5.40
   3  10  -3    4.00    4.80
  -2  10   3   -2.10    6.00
  -2  10   3   -3.70    5.70
   2  10  -3    9.40    7.00
   2  10  -3   -1.10    5.00
   1  10  -3   10.60    5.60
   1  10  -3    3.30    6.10
  -1  10   3   -0.40    6.00
  -1  10   3    7.20    6.00
   0  10   3   74.89    9.40
   0  10  -3   87.09    9.80
  -1  10  -3  115.99   11.70
   1  10   3  138.49   11.80
  -2  10  -3    2.00    5.80
   2  10   3    1.60    6.20
  -3  10  -3   -4.70    5.60
   3  10   3   -0.30    6.30
  -4  10  -3   10.90    6.10
   4  10   3   21.70    7.70
  -5  10  -3   10.40    4.70
  -5  10  -3   -5.50    5.40
   5  10   3   12.70    7.70
   6  10   3   21.30    8.40
  -6  10  -3   24.60    5.50
  -6  10  -3   18.20    6.10
   7  10   3   27.40    9.10
  -7  10  -3   26.60    5.60
   8  10   3   45.50   10.60
   9  10   3   56.39   12.00
  -8  11   3  -10.40    6.80
  -7  11   3    6.70    6.40
  -6  11   3   -7.10    6.50
   6  11  -3    5.60    9.00
  -5  11   3   -0.80    6.60
   5  11  -3   -0.70    8.40
   5  11  -3    8.60    5.80
  -4  11   3    0.70    6.70
   4  11  -3   14.80    7.30
   3  11  -3   77.49   11.20
  -3  11   3   63.69    9.20
  -3  11   3   60.29    9.80
   3  11  -3   53.49    8.20
  -2  11   3   -2.50    6.40
  -2  11   3    2.50    6.40
   2  11  -3   -8.70    6.80
   2  11  -3    7.50    5.30
   1  11  -3   -0.90    6.90
  -1  11   3    7.80    6.50
  -1  11   3   -7.90    6.30
   1  11  -3   10.40    6.20
   0  11   3    9.20    6.40
   0  11  -3    5.80    7.20
   0  11   3   11.10    7.00
  -1  11  -3   11.30    7.00
   1  11   3   20.20    7.70
   2  11   3   12.10    7.10
  -2  11  -3   10.20    6.80
  -3  11  -3   -0.50    6.30
   3  11   3   -6.60    8.40
   4  11   3    7.80    7.70
  -4  11  -3    6.00    6.50
   5  11   3   19.10    8.50
  -5  11  -3    1.90    6.20
  -6  11  -3  -13.70    5.90
   6  11   3  -11.70    7.40
  -7  11  -3   -6.10    5.80
  -6  12   3  -15.50    6.70
   6  12  -3   -1.80    4.90
  -5  12   3   10.30    7.80
   5  12  -3   25.80    6.80
   4  12  -3   13.60    6.40
  -4  12   3   -0.70    7.30
   3  12  -3   31.20    9.70
  -3  12   3   33.80    8.60
   3  12  -3   23.60    7.10
  -2  12   3   34.40   10.00
   2  12  -3   21.00    6.90
   2  12  -3   27.90    9.50
  -2  12   3   -2.90    7.00
   1  12  -3   30.30    9.20
  -1  12   3   35.40   10.10
   0  12   3    3.10    7.50
   0  12  -3    7.00    8.30
   0  12   3    2.90    6.50
  -1  12  -3    1.00    7.00
   1  12   3   -9.50    6.00
   1  12   3   -0.70    7.00
   2  12   3    9.50    6.40
   2  12   3    2.50    7.90
  -2  12  -3    2.40    7.00
   3  12   3   25.90   11.10
  -3  12  -3   15.10    7.10
  -4  12  -3    4.20    6.70
  -5  12  -3   -4.60    7.20
  15   0  -4  162.38    9.20
 -15   0   4  176.58   10.70
  14   0  -4   83.29    6.70
 -14   0   4   92.29    8.50
  13   0  -4    7.90    5.20
  13   0  -4   -1.90    3.60
 -13   0   4    1.30    4.50
  12   0  -4   15.10    3.90
 -12   0   4   11.40    4.80
  11   0  -4  320.77   11.60
 -11   0   4  320.67   12.10
 -10   0   4  159.28    8.10
  10   0  -4  155.88    7.40
  -9   0   4    5.30    3.40
   9   0  -4   10.30    3.30
  -8   0   4  373.16   12.30
   8   0  -4  373.76   12.00
   7   0  -4    8.20    3.00
  -7   0   4    6.30    3.40
   6   0  -4  119.39    5.90
  -6   0   4   98.99    6.30
  -5   0   4  157.68    6.10
   5   0  -4  137.79    5.60
   4   0  -4 2089.39   53.59
  -4   0   4 2056.69   53.59
   3   0  -4  139.39    5.40
  -3   0   4  180.78    5.90
   3   0  -4  166.98    5.60
  -2   0   4 1377.66   35.90
   2   0  -4 1390.86   35.90
   1   0  -4  816.92   21.60
  -1   0   4  840.42   21.70
   0   0  -4 1395.56   36.40
   0   0   4 1442.26   36.40
  -1   0  -4  966.20   25.30
   1   0   4  989.80   25.30
   2   0   4 4830.82  120.29
  -2   0  -4 4669.23  120.29
   3   0   4  354.96    9.90
   4   0   4  653.83   17.70
   4   0   4  663.73   17.70
   5   0   4  274.77    8.60
   5   0   4  274.07    8.70
   6   0   4  624.24   17.40
   7   0   4  137.29    5.60
   7   0   4  117.29    5.80
   8   0   4   -2.50    2.30
   9   0   4  125.99    5.80
  18   1  -4   37.90    9.20
  16   1  -4   26.40    5.50
 -15  -1   4  146.79   10.80
 -14  -1   4   11.80    5.80
  14   1  -4    9.90    4.40
 -13  -1   4   49.40    6.80
  13   1  -4   43.70    5.80
 -12  -1   4  192.38   10.20
  12  -1  -4  180.88   10.90
  12   1  -4  197.18    9.20
  11  -1  -4   77.49    8.10
 -11  -1   4   69.19    7.30
  11   1  -4   58.79    6.20
  10  -1  -4  791.72   22.90
 -10  -1   4  821.02   24.40
  10  -1  -4  810.92   25.10
 -10   1   4  792.22   23.10
  10   1  -4  812.62   23.80
  -9  -1   4   20.60    4.30
  -9   1   4   26.50    3.70
   8  -1  -4  100.99    6.80
  -8  -1   4   96.89    6.60
   8  -1  -4   91.79    5.10
  -8   1   4  101.89    5.50
   8   1  -4   72.09    5.00
   7  -1  -4  366.46   13.10
   7  -1  -4  377.06   11.60
  -7  -1   4  386.56   12.80
  -7   1   4  352.46   11.60
   6  -1  -4  390.46   11.80
   6  -1  -4  384.96   13.20
  -6  -1   4  379.06   12.90
  -6   1   4  376.56   11.80
   5  -1  -4  191.78    8.20
  -5  -1   4  210.68    8.00
   5  -1  -4  220.88    7.30
  -5   1   4  208.48    7.10
   5   1  -4  208.78    7.80
  -4  -1   4    5.10    2.20
   4  -1  -4   10.40    1.90
   4   1  -4    8.20    2.30
  -4   1   4    9.20    1.90
  -3  -1   4 1415.56   37.40
  -3   1   4 1427.86   36.90
   3   1  -4 1476.75   37.40
  -3   1   4 1377.16   37.40
  -2  -1   4  487.35   13.80
  -2   1   4  484.95   13.40
   2   1  -4  489.85   13.70
   1  -1  -4  728.33   18.90
  -1  -1   4  670.43   19.00
   1   1  -4  700.93   19.00
  -1   1   4  739.53   19.00
   0  -1  -4 1236.78   32.80
   0  -1   4 1222.48   32.60
   0   1   4 1324.87   32.80
   0   1  -4 1267.27   32.60
  -1  -1  -4 1180.28   31.60
   1  -1   4 1204.48   31.10
   1   1   4 1235.88   31.60
  -1   1  -4 1217.78   31.00
  -2  -1  -4 2445.66   64.39
   2   1   4 2565.24   64.39
   3   1   4 2856.51   73.29
   4   1   4  256.27    9.00
   4   1   4  310.37    9.20
   5   1   4  597.04   17.50
   5   1   4  612.84   17.60
   6   1   4  106.79    6.10
   6   1   4   95.79    6.30
   7   1   4   27.30    4.10
   8   1   4   -1.50    2.90
   8   1   4   -5.10    2.60
   9   1   4    6.80    3.40
  10   1   4  225.68    9.30
  11   1   4   36.60    4.50
  11   1   4   32.00    5.10
  12   1   4    7.90    4.30
  12   1   4   -4.10    3.20
  13   1   4    2.40    4.00
  13   1   4   -0.80    3.40
  14   1   4   33.20    5.80
  14   1   4   37.50    4.90
  18   2  -4    2.90    7.40
  17   2  -4    4.40    7.10
 -15  -2   4   94.59    9.90
  15   2  -4   54.09    6.70
 -14  -2   4   41.60    7.60
  14   2  -4   30.40    5.50
 -13  -2   4   21.80    6.70
  12  -2  -4   28.20    6.30
 -12  -2   4   35.60    6.40
  12   2  -4   28.90    5.00
  11  -2  -4   39.20    6.20
 -11  -2   4   43.80    6.50
  11   2  -4   41.30    5.20
  10  -2  -4   49.00    6.40
 -10  -2   4   41.20    6.00
  -9  -2   4  337.37   12.60
   9  -2  -4  324.67   13.00
   9   2  -4  304.97   11.70
   8  -2  -4   47.00    5.30
   8  -2  -4   47.00    4.20
  -8  -2   4   46.30    5.20
   8   2  -4   42.80    4.60
   7  -2  -4   67.09    4.60
   7  -2  -4   67.49    6.20
  -7  -2   4   73.49    6.80
   7   2  -4   64.49    5.50
  -6  -2   4  279.47   11.20
   6  -2  -4  298.47    9.50
  -6   2   4  274.67    9.40
   6   2  -4  290.77   10.80
  -5  -2   4   23.40    4.40
   5  -2  -4   40.50    4.30
   5   2  -4   28.70    4.20
  -5   2   4   34.30    3.60
   4  -2  -4   20.50    2.60
  -4  -2   4   15.10    3.30
  -4   2   4   19.80    2.60
   4   2  -4   17.60    3.30
  -4   2   4   18.00    3.40
   3  -2  -4 5773.12  141.99
  -3  -2   4 5468.85  142.79
   3   2  -4 5483.45  142.69
  -3   2   4 5632.14  141.99
   2   2  -4 8619.84  218.78
  -1  -2   4   56.09    4.00
   1  -2  -4   57.79    3.70
   1   2  -4   49.70    3.70
  -1   2   4   61.59    3.80
   0  -2   4 2258.77   58.59
   0  -2  -4 2294.87   58.79
   0  -2   4 2208.68   58.29
   0   2   4 2364.96   58.79
   0   2  -4 2245.58   58.49
   1  -2   4  752.02   20.20
  -1  -2  -4  754.22   21.00
   1   2   4  781.82   20.90
  -1   2  -4  751.42   20.20
   2   2   4 3541.25   90.99
   3   2   4    7.70    2.60
   3   2   4    8.70    2.50
   4   2   4  210.48    8.80
   4   2   4  234.68    8.90
   5   2   4   28.00    4.60
   5   2   4   33.20    4.80
   7   2   4  105.09    5.40
   8   2   4   18.90    4.10
   8   2   4   17.30    3.70
   9   2   4   15.60    4.20
   9   2   4   12.30    4.10
  10   2   4   -2.10    3.80
  10   2   4    1.70    4.20
  11   2   4  424.86   14.90
  11   2   4  408.86   15.10
  12   2   4    6.80    4.10
  12   2   4    3.70    4.60
  13   2   4  152.68    9.60
  13   2   4  147.89    8.70
  14   2   4   83.29    8.10
  14   2   4   88.19    7.30
  15   2   4   49.70    6.40
  15   2   4   36.80    6.80
  16   2   4   40.00    7.50
  17   2   4   17.90    7.50
  17   3  -4    1.10    7.60
 -14  -3   4   14.00    7.60
 -13  -3   4   14.10    6.60
  13   3  -4    8.70    2.20
 -12  -3   4  125.09    9.90
  12   3  -4   98.29    7.90
 -11  -3   4    5.50    5.60
 -10  -3   4   85.29    8.30
  10   3  -4   79.79    7.10
  -9  -3   4   27.80    5.50
   9   3  -4   35.90    4.90
  -8  -3   4    5.10    4.10
   8   3  -4    5.50    3.50
  -7  -3   4   28.20    4.70
  -7   3   4   23.40    3.10
   7   3  -4   32.80    4.60
   6  -3  -4 1001.20   26.40
  -6  -3   4  942.21   28.10
   6   3  -4  964.20   27.90
  -6   3   4  969.70   26.20
   5  -3  -4   98.99    5.70
  -5  -3   4   83.29    8.50
  -5   3   4  103.79    8.00
   5   3  -4  104.09    7.10
  -5   3   4   99.79    5.60
  -4  -3   4   13.30    4.60
   4  -3  -4   10.50    3.40
   4   3  -4   15.60    4.10
  -4   3   4   14.10    4.80
  -4   3   4   10.60    3.10
  -3  -3   4  485.15   15.40
   3  -3  -4  497.15   14.50
  -3   3   4  484.65   14.30
   3   3  -4  491.85   15.30
   2  -3  -4    7.30    2.30
  -2  -3   4    4.10    2.80
   2   3  -4    5.90    2.80
  -2   3   4    7.10    2.40
  -1  -3   4   62.89    4.50
   1  -3  -4   70.99    4.40
  -1   3   4   64.49    4.30
   1   3  -4   64.89    4.40
   0  -3  -4  111.99    5.50
   0  -3   4  106.19    5.20
   0   3  -4  109.09    5.10
   0   3   4  112.89    5.40
   0   3  -4  112.09    5.00
   1  -3   4  210.88    7.40
  -1  -3  -4  210.48    8.10
  -1   3  -4  209.28    7.20
   1   3   4  221.08    8.00
   2  -3   4  447.86   13.10
   2  -3   4  463.55   14.20
  -2   3  -4  431.06   12.90
   2   3   4  465.95   14.40
   2   3   4  475.35   14.30
   3  -3   4  525.35   16.30
   3   3   4  506.55   16.10
   3   3   4  512.35   16.50
   4  -3   4   63.29    5.80
   4   3   4   59.09    6.70
   4   3   4   64.99    6.10
   5   3   4  481.55   17.00
   5   3   4  465.85   15.60
   6   3   4  258.07   10.50
   6   3   4  262.17   10.50
   7   3   4   17.80    4.30
   7   3   4   20.30    4.00
   8   3   4   25.70    4.60
   8   3   4   17.20    4.40
   9   3   4   34.70    5.50
   9   3   4   24.10    4.50
  10  -3   4    5.80    5.00
  10   3   4    3.10    4.70
  10   3   4    6.60    2.30
  11   3   4   14.30    5.10
  12   3   4   68.69    7.60
  12   3   4   79.99    8.90
  13   3   4   44.20    6.80
  13   3   4   48.90    6.20
  14   3   4  213.88   11.40
  14   3   4  230.28   12.50
  15   3   4   17.30    7.30
  16   3   4    3.40    6.90
  17   3   4    2.70    7.80
  17   4  -4   12.00    8.40
 -14  -4   4    8.50    7.00
 -13  -4   4   92.09   10.40
 -12  -4   4   87.89    9.50
 -11  -4   4  232.48   12.80
  11   4  -4  217.38   11.20
 -10  -4   4   36.90    6.80
  10   4  -4   35.30    5.80
  -9  -4   4   47.10    6.70
   9   4  -4   46.00    6.90
  -8  -4   4   82.09    7.80
   8   4  -4   74.09    7.20
   7  -4  -4    6.20    2.80
  -7  -4   4    3.80    4.20
   7   4  -4    9.00    3.80
  -6  -4   4  565.44   18.70
   6  -4  -4  559.44   16.60
  -6   4   4  554.84   16.50
   6   4  -4  574.94   18.40
   5  -4  -4 3918.91   99.29
  -5  -4   4 3725.13  100.79
  -5   4   4 3907.81   99.09
   5   4  -4 3920.31  100.79
  -5   4   4 3799.52  101.09
  -4  -4   4 1653.13   46.80
   4  -4  -4 1721.43   45.50
   4   4  -4 1736.43   46.80
  -4   4   4 1720.53   45.40
  -4   4   4 1747.43   47.30
   3  -4  -4  180.98    8.10
  -3  -4   4  220.08   10.10
  -3   4   4  232.08    8.80
   3   4  -4  227.28    9.70
  -2  -4   4    9.10    4.50
   2  -4  -4   24.40    4.40
  -2   4   4   23.70    4.30
   2   4  -4   14.60    4.20
   1  -4  -4   82.89    6.80
  -1  -4   4   83.79    7.10
  -1   4   4  100.79    6.70
   1   4  -4   77.29    6.70
   0  -4   4   -1.20    3.80
   0   4  -4   -1.40    3.50
   0   4   4    3.40    3.70
   0   4  -4   -6.70    3.40
   1  -4   4  986.20   27.80
   1   4   4 1000.70   28.50
  -1   4  -4 1009.20   28.20
  -1   4  -4  980.50   27.70
   1   4   4 1034.70   28.80
   2   4   4  625.54   19.60
  -2   4  -4  618.24   18.00
   3  -4   4 1325.07   36.20
   3   4   4 1290.57   36.20
   3   4   4 1320.77   36.40
  -3   4  -4 1307.47   34.60
  -3   4  -4 1251.57   34.40
   4  -4   4   64.49    6.40
   4   4   4   68.09    6.40
   4   4   4   61.79    6.50
   5  -4   4   26.70    4.60
   5   4   4   31.10    5.00
   5   4   4   28.10    4.60
   6  -4   4   -5.60    3.50
   6   4   4    3.70    3.50
   6   4   4   -0.90    3.50
   7  -4   4  108.19    8.00
   7   4   4  107.09    7.80
   7   4   4  110.39    7.80
   8  -4   4   -3.70    4.00
   8   4   4    1.50    4.50
   8   4   4    3.10    4.30
   9  -4   4   62.39    7.40
   9   4   4   82.19    7.80
   9   4   4   82.49    8.20
  10   4   4  132.39    9.70
  10   4   4  146.09    9.50
  11   4   4   51.39    7.10
  11   4   4   54.19    7.00
  12   4   4    6.90    5.40
  13   4   4    6.50    5.70
  14   4   4   13.30    6.30
  15   4   4   14.60    6.50
  16   4   4   15.80    7.90
  16   5  -4   12.10    8.80
 -13  -5   4   29.40    8.10
 -12  -5   4    4.10    6.60
 -11  -5   4   26.90    7.30
 -10  -5   4    5.80    6.30
  -9  -5   4   33.30    7.50
   9   5  -4   38.10    6.40
  -8  -5   4  267.87   13.30
   8   5  -4  266.57   12.40
  -7  -5   4   72.89    7.60
  -7   5   4   67.49    5.60
   7   5  -4   65.19    7.70
   6  -5  -4   38.10    4.60
  -6  -5   4   45.00    6.10
   6   5  -4   39.10    5.30
  -6   5   4   36.10    6.00
  -6   5   4   48.90    4.60
   5  -5  -4   39.60    4.40
  -5  -5   4   38.20    5.80
  -5   5   4   43.30    4.40
  -5   5   4   48.70    6.00
   5   5  -4   34.90    5.00
  -4  -5   4   29.80    5.00
  -4   5   4   24.00    3.90
   4   5  -4   25.30    4.50
  -4   5   4   20.40    5.10
  -3  -5   4  111.59    7.80
   3   5  -4  115.69    7.30
  -3   5   4  127.49    6.90
  -2  -5   4   59.39    6.20
  -2   5   4   53.79    6.20
   2   5  -4   53.39    6.00
  -1  -5   4  199.28    9.30
   1   5  -4  189.08    8.90
  -1   5   4  182.68    8.80
   0   5  -4 1386.76   37.20
   0   5   4 1324.57   37.50
   0   5   4 1364.96   37.90
   0   5  -4 1340.87   37.30
  -1   5  -4   -0.60    3.60
   1   5   4    1.20    3.90
   1   5   4    3.90    4.10
  -1   5  -4   -2.40    3.50
  -2   5  -4  574.64   17.30
   2   5   4  572.44   18.40
   2   5   4  550.04   18.40
  -2   5  -4  566.84   17.10
   3   5   4  127.59    8.10
  -3   5  -4  141.39    6.60
  -3   5  -4  125.99    6.40
   3   5   4  131.69    8.00
  -4   5  -4   42.40    4.30
   4   5   4   46.00    5.50
   4   5   4   54.99    6.00
  -4   5  -4   43.60    4.20
   5   5   4    6.00    3.90
   5   5   4   13.10    4.30
   6  -5   4   22.80    5.20
   6   5   4   23.30    5.00
   6   5   4   15.30    4.80
   7  -5   4   44.40    6.40
   7   5   4   40.10    6.20
   8  -5   4    7.50    4.90
   8   5   4    3.80    4.70
   8   5   4   -0.10    4.90
   9   5   4   62.19    7.30
   9   5   4   54.59    7.20
  10   5   4   87.19    9.10
  11   5   4   49.60    7.50
  12   5   4   33.00    7.10
  13   5   4   57.59    8.40
  14   5   4    8.10    6.80
  15   5   4    6.60    6.90
  16   5   4    7.10    9.30
  16   6  -4   29.10    9.30
 -11  -6   4   40.50    8.80
 -10  -6   4   64.49    9.30
  -9  -6   4  318.27   15.70
  -8  -6   4  613.84   22.40
  -7  -6   4  214.38   12.70
   7   6  -4  231.18   11.90
  -7   6   4  231.58    9.60
  -6  -6   4   63.19    7.80
   6   6  -4   66.89    7.80
  -6   6   4   62.69    7.80
  -5  -6   4    3.50    5.10
  -5   6   4    5.00    3.80
  -5   6   4    1.20    5.10
  -4  -6   4  190.58   10.40
  -4   6   4  169.38   10.80
   4   6  -4  189.28    9.80
  -4   6   4  184.38    8.80
  -3  -6   4  196.98   10.20
  -3   6   4  193.48    9.20
   3   6  -4  185.88    9.60
  -3   6   4  198.08    9.00
  -2  -6   4   80.69    7.30
   2   6  -4   81.09    6.80
  -2   6   4   80.89    6.70
  -2   6   4   87.79    6.80
  -1   6   4   49.50    5.50
   1   6  -4   54.79    6.00
   1   6  -4   55.79    5.70
  -1   6   4   47.50    5.60
   0   6  -4  160.98    8.30
   0   6  -4  171.18    8.40
   0   6   4  161.18    8.90
   0   6   4  156.28    8.70
  -1   6  -4  115.99    7.70
   1   6   4  109.89    7.90
   1   6   4  126.99    8.00
  -1   6  -4  128.39    7.30
  -1   6  -4  129.09    7.90
   2   6   4    3.40    4.00
  -2   6  -4    0.40    3.10
   2   6   4   -2.50    3.60
  -2   6  -4    2.80    3.70
   3   6   4  418.36   15.70
   3   6   4  424.66   15.80
  -3   6  -4  439.96   14.30
  -3   6  -4  424.16   14.10
  -4   6  -4   -1.90    3.60
  -4   6  -4   -0.30    3.20
   4   6   4   -2.30    4.30
   4   6   4    4.00    4.80
   5   6   4    7.70    4.70
   5   6   4   -2.50    4.20
   6   6   4   37.80    6.30
   6   6   4   29.70    6.30
   7   6   4  303.67   13.90
   7   6   4  286.07   13.50
   8   6   4   -0.90    5.30
   9   6   4   12.00    5.70
  10   6   4   18.30    6.30
  11   6   4   14.10    6.50
  12   6   4   -4.90    5.80
  13   6   4   12.30    7.00
  14   6   4   65.89    9.50
  15   7  -4   40.90   11.50
  14   7  -4   12.30    9.00
  13   7  -4   20.80    8.80
  -8  -7   4  140.29   11.40
  -8   7   4  118.79    7.60
  -8   7   4  140.19    8.20
  -7  -7   4    1.00    6.10
  -7   7   4   -3.90    3.80
  -7   7   4   -1.50    4.20
  -6  -7   4   52.69    7.70
  -6   7   4   28.50    5.30
  -6   7   4   30.40    7.60
  -6   7   4   37.60    5.50
  -5  -7   4   -2.30    5.70
  -5   7   4   -0.40    4.10
  -5   7   4    2.60    4.50
   5   7  -4   -8.60    4.20
  -5   7   4   -4.80    5.30
   4   7  -4  133.49    9.20
  -4   7   4  122.59    8.50
  -4   7   4  129.99    8.80
  -4   7   4  141.89   10.90
  -3   7   4  102.79    8.20
  -3   7   4  131.69   10.20
   3   7  -4  119.99    8.70
  -3   7   4  114.49    8.40
  -2   7   4    3.50    4.50
  -2   7   4    6.60    4.60
   2   7  -4   11.20    5.40
  -1   7   4  113.19    8.30
   1   7  -4   99.49    8.90
   1   7  -4   95.69    7.90
  -1   7   4   96.49    8.30
   1   7  -4  108.19    8.00
   0   7  -4  148.39    9.70
   0   7   4  156.08    9.60
   0   7   4  134.39    9.20
   0   7  -4  158.48    9.10
   0   7  -4  158.08    9.00
  -1   7  -4  113.29    8.60
   1   7   4  106.49    8.70
  -1   7  -4  118.79    7.90
  -1   7  -4  109.89    8.50
   2   7   4  229.28   11.70
   2   7   4  215.48   11.30
  -2   7  -4  233.98   10.70
  -2   7  -4  230.48   10.30
  -3   7  -4   37.10    5.60
   3   7   4   30.60    6.00
  -3   7  -4   40.30    5.30
   3   7   4   26.10    6.00
  -4   7  -4   16.20    4.70
   4   7   4   19.00    6.20
  -4   7  -4    8.70    3.80
   4   7   4   14.40    5.10
  -5   7  -4    2.10    4.10
  -5   7  -4   -6.50    3.20
   5   7   4    3.40    5.50
   6   7   4  118.49   13.30
   7   7   4  160.38   11.50
   8   7   4    9.70    6.00
   9   7   4   -0.60    6.00
  10   7   4    0.20    6.10
  11   7   4   24.60    6.90
  12   7   4   26.70    7.90
  14   7   4   52.89    9.30
  13   8  -4   39.50   10.40
  12   8  -4   -9.50    7.60
  11   8  -4   71.09   11.10
  10   8  -4  111.99   12.60
  -8   8   4   -0.20    4.40
  -8   8   4    1.10    3.90
  -7   8   4  222.38   11.00
  -7   8   4  210.08   10.50
  -6   8   4   73.69    7.50
  -6   8   4   71.79    8.10
  -5   8   4  187.58   13.10
  -5   8   4  191.38   10.60
  -5   8   4  174.38   10.00
   4   8  -4   16.20    9.20
  -4   8   4   15.60    7.70
  -4   8   4   21.50    5.60
  -4   8   4   10.50    5.10
  -3   8   4  175.68   10.60
   3   8  -4  177.78   12.20
  -3   8   4  167.88   12.20
  -2   8   4  117.49    9.10
   2   8  -4  109.29   10.30
   2   8  -4  121.59    9.30
  -2   8   4  118.89    9.40
   2   8  -4  106.49    8.50
  -1   8   4   14.80    6.00
   1   8  -4   19.40    6.60
   1   8  -4   18.60    5.40
  -1   8   4   19.80    5.70
   1   8  -4   25.60    5.60
   0   8  -4  408.36   16.50
   0   8  -4  413.76   15.90
   0   8   4  394.96   16.30
   0   8   4  386.96   16.30
   0   8  -4  422.96   16.10
  -1   8  -4   -0.80    4.70
  -1   8  -4    1.10    4.90
   1   8   4    4.50    5.50
  -1   8  -4   -3.30    5.00
   1   8   4    6.60    5.40
  -2   8  -4   20.80    5.30
  -2   8  -4   19.80    5.50
   2   8   4    9.80    6.00
  -3   8  -4  322.77   13.30
  -3   8  -4  348.97   13.90
  -4   8  -4   18.50    5.30
  -4   8  -4   14.70    4.70
   4   8   4   16.80    6.60
  -5   8  -4   72.29    6.90
  -5   8  -4   68.29    6.70
   5   8   4   79.79    8.90
   6   8   4    6.00    6.10
  -6   8  -4    5.50    4.40
   7   8   4    3.20    6.20
   8   8   4   24.10    7.30
   9   8   4    7.00    7.00
  10   8   4   35.70    8.60
  11   8   4   51.19   11.60
  12   8   4   50.99    9.40
  13   8   4   10.80    8.10
  11   9  -4   -4.90    8.00
  10   9  -4  101.19   13.30
   9   9  -4    0.70    7.80
   8   9  -4    5.20    7.60
  -8   9   4    7.60    5.30
  -8   9   4    3.90    4.30
   7   9  -4   -5.60    7.00
  -7   9   4    7.50    5.40
  -6   9   4   20.80    6.30
  -6   9   4   22.00    5.40
   6   9  -4   32.30    8.50
  -5   9   4    6.50    5.60
  -5   9   4    7.10    6.80
   5   9  -4    5.90    7.20
  -5   9   4    7.90    5.00
   4   9  -4   12.00    6.60
  -4   9   4    8.50    5.80
  -4   9   4    4.40    5.90
  -4   9   4    9.90    5.00
  -3   9   4    2.40    5.50
  -3   9   4   -1.60    5.30
   3   9  -4    3.20    4.90
   3   9  -4   -1.60    6.00
  -3   9   4    1.80    6.20
  -2   9   4   45.90    8.00
   2   9  -4   35.40    6.50
  -2   9   4   39.90    7.10
   2   9  -4   42.20    8.30
  -1   9   4  248.38   16.60
   1   9  -4  243.58   12.70
   0   9  -4   23.80    5.80
   0   9  -4   30.50    7.00
   0   9   4   24.50    6.70
  -1   9  -4  128.99   10.60
  -1   9  -4  138.89    9.70
   1   9   4  140.29   11.30
  -2   9  -4    0.60    4.30
  -2   9  -4    1.60    5.60
   2   9   4    2.10    6.20
   3   9   4   17.40    6.90
  -3   9  -4    7.90    4.90
  -3   9  -4   12.20    6.00
  -4   9  -4    3.50    5.20
  -4   9  -4    6.80    5.50
   4   9   4    8.60    6.50
  -5   9  -4   44.80    6.50
  -5   9  -4   42.80    5.80
   5   9   4   51.69    9.20
   6   9   4   -4.10    6.20
  -6   9  -4    9.20    4.30
  -6   9  -4    2.30    4.90
   7   9   4   16.30    7.70
   8   9   4    6.20    7.40
  10   9   4   76.09   11.30
  11   9   4   -2.80    7.80
   9  10  -4    5.40    9.10
  -8  10   4   79.69    8.40
   8  10  -4   77.69   12.60
  -8  10   4   64.49    8.30
  -7  10   4    5.40    5.90
  -7  10   4    0.80    6.30
   6  10  -4   -6.40    7.60
  -6  10   4    4.90    6.10
  -5  10   4  102.29   11.50
   5  10  -4  125.49   13.20
  -4  10   4   14.40    6.60
   4  10  -4   15.40    5.30
  -4  10   4   15.70    6.90
   4  10  -4   20.70    7.90
  -3  10   4   -1.30    5.70
   3  10  -4    4.90    6.40
   3  10  -4    6.10    5.00
  -3  10   4   -6.90    5.70
   2  10  -4    8.10    6.50
  -2  10   4   10.80    6.20
  -2  10   4   14.70    6.70
   2  10  -4   12.70    5.40
  -1  10   4    3.10    5.80
  -1  10   4   -6.20    5.80
   1  10  -4   -1.60    5.00
   1  10  -4    1.90    6.40
   0  10  -4   66.09    9.20
   0  10   4   63.19    9.00
   1  10   4  103.79   10.90
  -1  10  -4  101.59   11.20
  -2  10  -4   19.00    7.60
   2  10   4   23.80    7.30
   3  10   4   25.90    7.60
  -3  10  -4   31.10    7.00
  -4  10  -4   12.20    5.90
  -4  10  -4    6.10    5.90
   4  10   4    4.90    6.80
   5  10   4   -1.40    7.00
  -5  10  -4    2.80    5.50
  -5  10  -4   18.00    4.90
  -6  10  -4   29.40    6.50
   6  10   4   34.60   10.00
   7  10   4   13.10    8.60
   8  10   4    5.90    7.70
   9  10   4   38.60   13.10
   7  11  -4    7.80    4.80
  -7  11   4   -0.50    6.00
   6  11  -4    1.10    8.20
  -6  11   4   -6.00    6.30
   6  11  -4    4.20    5.00
   5  11  -4   17.40    6.20
  -5  11   4   13.50    7.50
   5  11  -4   12.60    9.00
  -4  11   4   24.60    7.90
  -4  11   4   16.70    7.70
   4  11  -4   10.90    5.60
   3  11  -4   -3.40    7.40
  -3  11   4   -4.60    6.40
  -3  11   4   14.00    6.90
   3  11  -4    3.20    5.50
   2  11  -4   28.90    6.90
  -2  11   4   19.30    7.50
   2  11  -4   24.90    9.00
  -2  11   4   21.20    7.80
  -1  11   4   11.10    7.10
  -1  11   4   17.30    7.40
   1  11  -4   23.90    8.30
   0  11  -4   19.90    7.90
   0  11   4   28.80    8.00
   0  11   4   39.10    7.90
   1  11   4   43.90    9.10
  -1  11  -4   52.69    9.10
  -2  11  -4    0.90    6.30
   2  11   4   -7.40    5.80
  -3  11  -4   -2.80    6.00
   4  11   4   54.79    9.90
  -4  11  -4   43.60    8.00
  -5  11  -4    7.70    6.80
   5  11   4   21.90    8.70
   6  11   4    2.20    8.50
  -6  11  -4   -3.20    6.10
   6  12  -4   -2.00    5.20
  -6  12   4   -0.70    7.20
   5  12  -4   31.90    6.60
  -5  12   4   24.30    8.30
   4  12  -4    3.50    5.40
  -4  12   4   11.70    7.90
  -3  12   4    5.00    7.00
  -3  12   4    3.00    7.20
   3  12  -4    3.70    8.10
  -2  12   4   12.00    7.30
  -2  12   4    2.20    7.90
   2  12  -4    9.20    8.90
   1  12  -4   24.20    9.00
  -1  12   4   24.40   12.80
   0  12   4   10.80    8.00
   0  12   4   27.00    7.90
   0  12  -4   33.90    9.10
   1  12   4   -2.60    7.30
   1  12   4    9.80    6.60
  -1  12  -4   -6.10    6.50
   2  12   4   34.80    9.30
  -2  12  -4   32.80    8.30
  -3  12  -4  111.19   11.90
  -4  12  -4   10.80    7.10
  -5  12  -4   -7.70    6.90
  15   0  -5    8.10    4.40
 -15   0   5   10.00    5.40
 -14   0   5   -1.00    4.90
  14   0  -5   -5.00    3.50
 -13   0   5    8.60    4.90
  13   0  -5   18.80    5.70
  13   0  -5    8.70    4.10
  12   0  -5    5.30    3.50
  12   0  -5    3.30    4.90
 -12   0   5   -3.20    4.30
  11   0  -5    4.50    3.50
  11   0  -5    0.80    4.40
 -11   0   5   -4.80    4.20
  -9   0   5   14.00    3.80
   9   0  -5    9.30    2.90
   8   0  -5   10.30    2.80
   7   0  -5   -0.10    2.80
   7   0  -5    6.50    3.40
  -7   0   5    5.00    3.50
   6   0  -5    2.80    2.90
  -6   0   5    2.80    3.50
   6   0  -5   -1.90    3.40
  -5   0   5   -2.20    2.30
   5   0  -5    0.40    0.50
   5   0  -5   -1.30    2.30
  -4   0   5    4.30    1.90
   4   0  -5    0.60    1.90
   4   0  -5    0.00    1.50
  -3   0   5   -1.10    1.60
  -3   0   5   -1.80    1.90
   3   0  -5   -2.70    1.70
  -2   0   5    2.20    1.90
   2   0  -5    0.40    1.80
  -1   0   5    1.10    1.80
   1   0  -5    0.00    1.50
   0   0   5    1.30    1.50
   0   0  -5    0.60    1.30
  -1   0  -5    1.40    1.50
   1   0   5    0.50    1.60
   2   0   5    2.00    1.60
  -2   0  -5    0.90    1.60
  -3   0  -5   -0.50    1.40
   3   0   5    1.00    1.50
   4   0   5   -0.90    1.80
   4   0   5    0.40    1.70
   5   0   5    2.50    2.50
   6   0   5   -1.70    2.70
   7   0   5    0.40    2.40
 -16  -1   5    4.20    6.10
  16   1  -5    9.90    5.00
 -15  -1   5    9.10    6.10
  15   1  -5   10.10    4.60
 -14  -1   5   47.80    7.20
  14   1  -5   44.70    5.60
  14   1  -5   41.30    7.30
  13  -1  -5    9.80    6.00
  13  -1  -5   -1.30    3.90
 -13  -1   5    0.70    5.00
 -13   1   5    1.90    4.30
  13   1  -5    4.50    4.20
 -12  -1   5   54.19    6.50
  12  -1  -5   55.79    7.20
  12  -1  -5   58.59    6.00
  12   1  -5   51.39    5.60
  11  -1  -5  518.15   16.60
 -11  -1   5  539.95   17.90
  11  -1  -5  532.05   18.80
  11   1  -5  535.25   17.30
 -11   1   5  533.35   17.00
  10  -1  -5    5.30    4.30
  10  -1  -5    4.90    3.10
 -10  -1   5    2.90    4.00
 -10   1   5    3.10    3.50
  10   1  -5   -1.60    3.20
   9  -1  -5  413.66   13.30
   9  -1  -5  425.76   15.00
  -9  -1   5  431.16   14.40
  -9   1   5  426.36   13.40
   9   1  -5  412.96   13.80
   8  -1  -5  359.96   12.90
  -8  -1   5  353.76   12.70
   8  -1  -5  346.77   11.40
  -8   1   5  358.66   11.60
   7  -1  -5    2.40    3.70
  -7  -1   5   -1.30    3.60
   7  -1  -5    5.90    2.70
  -7   1   5    7.00    3.20
   6  -1  -5   89.39    5.50
   6  -1  -5   78.39    6.60
  -6  -1   5   75.19    6.50
  -6   1   5   77.79    5.40
   6   1  -5   79.39    5.80
  -5  -1   5   40.40    4.00
   5  -1  -5   37.90    3.90
  -5   1   5   38.60    3.90
   5   1  -5   37.80    4.30
   4  -1  -5 1174.68   32.40
  -4  -1   5 1227.18   33.00
  -4   1   5 1285.57   32.50
   4   1  -5 1302.77   33.00
  -4   1   5 1186.48   33.00
  -3  -1   5  423.86   12.60
   3   1  -5  436.96   12.50
  -3   1   5  424.26   12.10
  -2  -1   5  620.74   17.30
   2  -1  -5  639.64   17.10
  -2   1   5  612.64   17.10
   2   1  -5  635.04   17.30
  -1  -1   5 2875.91   75.09
   1  -1  -5 2969.30   74.99
   1   1  -5 2846.22   74.99
  -1   1   5 3052.89   75.09
   0  -1  -5 3091.49   80.09
   0  -1   5 3160.78   79.89
   0   1   5 3218.68   80.09
   0   1  -5 3080.29   79.89
  -1  -1  -5  558.24   15.90
   1  -1   5  576.44   15.30
  -1   1  -5  584.24   15.30
   1   1   5  585.84   15.90
  -2  -1  -5 4716.23  122.59
   2   1   5 4913.31  122.59
  -3  -1  -5   69.59    4.00
   3   1   5   75.49    4.00
   4   1   5  483.55   14.60
   4   1   5  524.95   14.60
   5   1   5  651.23   18.60
   5   1   5  636.24   18.50
   6   1   5  255.57    9.40
   6   1   5  262.47    9.50
   7   1   5  859.41   24.60
   7   1   5  900.81   24.60
   8   1   5    6.40    3.00
   8   1   5    4.90    2.90
   9   1   5   11.70    3.50
  10   1   5  331.27   11.80
  11   1   5    2.70    3.50
  11   1   5    4.90    3.90
  12   1   5   24.90    4.40
  12   1   5   27.90    4.90
  13   1   5    4.30    4.40
  18   2  -5   22.70    8.70
 -15  -2   5   31.00    7.80
 -14  -2   5  108.09   10.90
  14   2  -5  111.79    8.60
 -13  -2   5   53.19    7.70
  13   2  -5   42.50    6.00
 -12  -2   5   10.20    5.60
  12  -2  -5   19.80    6.10
  12   2  -5   12.80    4.50
  11  -2  -5   22.30    5.40
 -11  -2   5   12.80    5.30
  11   2  -5    4.50    1.90
  10  -2  -5   36.70    5.40
 -10  -2   5   38.80    5.70
  10   2  -5   23.70    4.00
   9  -2  -5   24.30    3.40
  -9  -2   5   25.80    4.90
  -9   2   5   29.00    3.70
   9   2  -5   31.30    4.40
   8  -2  -5  157.88    6.70
  -8  -2   5  149.69    8.20
   8  -2  -5  163.08    8.60
   8   2  -5  150.78    7.50
  -8   2   5  149.69    6.50
  -7  -2   5   11.80    4.20
   7  -2  -5   19.80    3.20
  -7   2   5   15.60    3.20
   7   2  -5   14.00    3.60
   6  -2  -5   97.19    5.60
  -6  -2   5  105.99    7.50
   6   2  -5  102.79    6.80
  -6   2   5  124.39    5.90
   5  -2  -5    5.60    3.00
  -5  -2   5   -1.40    4.10
   5   2  -5    3.30    3.70
  -5   2   5    2.50    4.00
  -5   2   5    4.80    3.10
   4  -2  -5  122.19    5.30
  -4  -2   5  109.19    6.20
   4   2  -5  125.99    6.10
  -4   2   5  118.29    6.80
  -4   2   5  131.79    5.40
  -3  -2   5  678.43   19.70
   3   2  -5  695.13   19.70
  -3   2   5  714.53   19.10
   2  -2  -5  595.64   15.90
  -2  -2   5  531.15   16.10
   2   2  -5  558.64   16.10
  -2   2   5  577.84   15.80
  -1  -2   5 1525.25   40.30
   1  -2  -5 1543.65   40.20
  -1   2   5 1589.34   40.20
   1   2  -5 1481.65   40.20
   0  -2   5 1620.84   42.60
   0  -2  -5 1639.54   42.90
   0  -2   5 1615.64   42.30
   0   2  -5 1605.94   42.50
   0   2   5 1701.83   42.90
  -1  -2  -5  913.21   25.30
   1  -2   5  931.31   24.50
  -1   2  -5  930.71   24.50
   1   2   5  942.21   25.20
  -2  -2  -5   36.90    3.70
   2   2   5   35.80    3.60
   3   2   5    8.70    2.60
   4   2   5  623.04   18.80
   4   2   5  659.63   19.10
   5   2   5   13.80    4.00
   5   2   5   10.10    3.90
   6   2   5  120.99    6.90
   7   2   5    4.40    2.70
   7   2   5    9.70    4.20
   8   2   5    1.00    3.20
   8   2   5   -3.80    3.20
   9   2   5    3.80    3.60
   9   2   5    2.40    3.70
  10   2   5   13.90    4.70
  10   2   5   29.60    5.00
  12   2   5   42.10    5.60
  12   2   5   46.90    5.90
  13   2   5   46.40    5.70
  13   2   5   52.59    6.30
  14   2   5    6.30    5.10
  14   2   5   10.70    4.30
  15   2   5    8.90    4.90
  15   2   5   -1.80    5.20
  16   2   5   28.60    7.10
 -15  -3   5   76.29    9.90
 -13  -3   5  121.29   10.70
 -12  -3   5   53.09    7.70
  12   3  -5   62.19    6.80
 -11  -3   5   10.90    5.90
 -10  -3   5  586.34   20.40
  10   3  -5  621.94   20.00
  -9  -3   5  236.58   11.30
   9   3  -5  238.58   10.60
  -8  -3   5  153.58    8.80
   8  -3  -5  175.08    7.10
  -8   3   5  154.28    6.70
   8   3  -5  156.58    8.10
   7  -3  -5    5.50    2.80
  -7  -3   5    8.40    4.10
  -7   3   5    6.00    2.80
   7   3  -5    2.90    3.30
  -6  -3   5  288.07   11.60
   6  -3  -5  295.17    9.90
  -6   3   5  295.47    9.80
   6   3  -5  287.17   11.20
  -5  -3   5   65.99    6.90
   5  -3  -5   78.69    5.50
   5   3  -5   76.79    6.70
  -5   3   5   72.19    7.50
  -5   3   5   66.19    5.30
   4  -3  -5  308.37   10.10
  -4  -3   5  281.47   11.30
  -4   3   5  296.27    9.90
  -4   3   5  265.27   11.80
   4   3  -5  284.97   11.10
  -3  -3   5  568.74   17.60
  -3   3   5  590.44   16.70
   3   3  -5  573.54   17.50
   2  -3  -5    8.40    2.70
  -2  -3   5    6.90    3.20
   2   3  -5    7.90    3.30
  -2   3   5   12.90    2.80
   1  -3  -5  488.15   14.40
  -1  -3   5  474.35   14.50
   1   3  -5  483.65   13.60
  -1   3   5  489.05   14.40
   1   3  -5  476.85   14.40
   0  -3  -5  556.54   16.60
   0  -3   5  565.94   16.20
   0   3  -5  557.34   16.10
   0   3   5  571.24   16.50
  -1  -3  -5  411.46   13.20
   1  -3   5  417.66   12.30
   1   3   5  422.36   13.10
  -1   3  -5  414.86   12.30
   2  -3   5  702.13   19.90
   2  -3   5  678.63   18.80
   2   3   5  693.33   20.00
  -2   3  -5  672.03   18.70
   3  -3   5    5.30    3.90
   3   3   5    2.90    4.00
   4   3   5   39.30    5.20
   4   3   5   46.30    5.10
   5   3   5   49.00    5.50
   5   3   5   40.20    5.00
   6   3   5  163.28    8.30
   6   3   5  190.98    8.80
   7   3   5   16.00    4.00
   7   3   5    9.80    3.90
   8   3   5   10.30    4.10
   8   3   5   12.70    4.20
   9   3   5   20.50    5.00
   9   3   5   12.30    3.20
  10   3   5   13.20    4.80
  10   3   5   10.50    3.90
  11   3   5   31.90    5.60
  11   3   5   21.80    5.20
  12   3   5   57.09    7.70
  12   3   5   50.89    6.80
  13   3   5   17.10    5.10
  13   3   5   -1.50    4.80
  14   3   5   31.20    6.80
  14   3   5   37.40    6.00
  15   3   5    8.20    7.60
  16   3   5   27.20    7.60
  17   3   5   -2.10    7.40
  17   4  -5    0.20    7.40
 -14  -4   5    8.00    6.90
 -13  -4   5   72.29    9.60
 -12  -4   5   54.19    8.70
 -11  -4   5    0.60    5.70
  11   4  -5   -3.20    4.20
 -10  -4   5   96.99    9.30
  10   4  -5   83.09    7.70
  -9  -4   5  388.36   15.70
  -8  -4   5  280.07   12.80
   8   4  -5  312.97   12.40
  -8   4   5  279.87   10.10
   7  -4  -5   21.10    3.50
  -7  -4   5   21.30    4.80
  -7   4   5   26.40    3.60
   7   4  -5   28.90    4.90
  -6  -4   5  330.07   12.80
   6  -4  -5  326.37   11.00
  -6   4   5  309.57   10.80
  -6   4   5  334.17   13.40
   6   4  -5  319.97   12.30
  -5  -4   5  798.42   24.50
   5  -4  -5  823.62   23.10
  -5   4   5  790.62   24.80
  -5   4   5  829.82   23.00
   5   4  -5  815.12   24.40
  -4  -4   5  557.44   18.60
   4  -4  -5  608.94   17.60
   4   4  -5  592.24   18.50
  -4   4   5  570.34   19.20
  -4   4   5  584.04   17.30
  -3  -4   5   73.49    7.20
  -3   4   5   75.69    6.00
   3   4  -5   80.69    6.80
   2  -4  -5  542.65   17.00
  -2  -4   5  536.55   17.40
   2   4  -5  548.65   17.30
  -2   4   5  559.04   16.90
  -1  -4   5  176.18    8.90
   1  -4  -5  190.88   10.20
   1   4  -5  198.48    8.00
   1   4  -5  174.18    9.60
  -1   4   5  195.58    8.80
   0  -4  -5  194.18    9.30
   0  -4   5  200.28    8.90
   0   4  -5  199.78    8.60
   0   4   5  200.28    9.10
   0   4  -5  193.18    8.40
   1  -4   5  231.78    9.30
   1   4   5  243.58   10.20
  -1   4  -5  227.08    9.00
   2  -4   5  286.67   10.00
   2   4   5  285.57   11.20
  -2   4  -5  263.67    9.70
   2   4   5  293.47   11.50
   3  -4   5   84.99    6.90
   3   4   5   86.59    7.00
   3   4   5   84.49    7.20
  -3   4  -5   80.19    5.10
   4  -4   5  675.23   21.10
   4   4   5  678.63   21.20
   4   4   5  692.43   21.10
   5  -4   5  100.39    7.20
   5   4   5  104.39    7.20
   5   4   5   96.29    7.10
   6  -4   5   -0.10    3.80
   6   4   5    5.20    3.80
   6   4   5   13.10    4.10
   7  -4   5    9.30    4.50
   7   4   5   18.20    4.70
   7   4   5   19.20    4.90
   8  -4   5   55.69    6.90
   8   4   5   74.99    7.20
   8   4   5   61.29    6.60
   9  -4   5    4.80    4.80
   9   4   5   10.20    5.00
   9   4   5    5.90    4.80
  10   4   5   43.20    6.50
  10   4   5   47.20    6.60
  11   4   5   83.49    8.40
  11   4   5   81.49    8.50
  12   4   5   -1.50    5.20
  13   4   5   41.60    7.10
  14   4   5    6.30    6.40
  15   4   5   20.30    7.40
  16   4   5  -12.10    5.90
  17   5  -5  118.49   14.10
 -14  -5   5   30.40    8.60
 -13  -5   5   13.70    7.50
 -12  -5   5    9.10    6.90
 -11  -5   5  149.19   11.50
 -10  -5   5   26.90    7.00
  -9  -5   5   28.70    6.90
   9   5  -5   23.30    6.10
  -8  -5   5   55.29    7.30
  -8   5   5   61.49    5.70
   8   5  -5   50.99    6.60
   7  -5  -5  192.88    8.40
  -7  -5   5  177.48   10.70
  -7   5   5  188.78    8.30
  -6  -5   5  113.69    8.60
   6  -5  -5  120.49    7.70
  -6   5   5  118.29    6.60
   6   5  -5  126.09    8.00
  -6   5   5  123.59    9.20
  -5  -5   5   89.69    7.60
  -5   5   5  101.09    8.10
  -5   5   5   97.29    6.20
   5   5  -5  101.19    7.20
  -4  -5   5  906.41   27.70
   4  -5  -5  939.61   26.60
  -4   5   5  927.01   26.20
   4   5  -5  922.01   27.50
  -4   5   5  928.01   28.10
  -3  -5   5   44.00    5.50
   3   5  -5   47.80    5.80
  -3   5   5   54.59    5.20
   2  -5  -5   25.50    4.50
  -2  -5   5   27.60    4.70
  -2   5   5   26.50    5.00
   2   5  -5   28.30    4.80
  -1  -5   5  159.98    8.60
  -1   5   5  165.78    8.50
   1   5  -5  177.98    7.90
   1   5  -5  166.98    8.30
   0   5  -5  236.48    9.80
   0   5  -5  229.18    9.50
   0   5   5  244.08   10.30
   1  -5   5  117.39    7.10
  -1   5  -5  122.69    7.60
   1   5   5  117.99    7.80
   1   5   5  134.39    7.80
   2   5   5  569.34   18.20
  -2   5  -5  548.95   16.80
   2   5   5  552.14   18.30
  -3   5  -5  307.07   10.80
   3   5   5  316.17   12.50
   3   5   5  320.67   12.40
  -3   5  -5  319.67   10.60
   4   5   5   14.60    4.20
  -4   5  -5   18.80    3.10
   4   5   5   22.50    5.00
  -4   5  -5   17.90    3.00
   5  -5   5  153.88    9.20
   5   5   5  165.58    9.00
   5   5   5  155.18    9.00
   6  -5   5   11.80    4.90
   6   5   5   13.30    4.60
   6   5   5    8.60    4.30
   7  -5   5  234.78   12.10
   7   5   5  275.47   12.20
   8  -5   5    2.80    5.00
   8   5   5    5.50    4.90
   8   5   5    7.80    4.80
   9   5   5   23.70    5.60
   9   5   5   30.90    6.30
  10   5   5   80.69    9.00
  11   5   5   30.00    6.90
  12   5   5   95.89    9.80
  13   5   5   60.29    8.30
  14   5   5    0.00    6.20
  15   5   5  -11.80    6.20
  16   5   5   -4.80    7.10
  16   6  -5   -1.00    8.50
 -12  -6   5   11.30    7.00
 -11  -6   5  141.89   12.00
 -10  -6   5    5.50    6.40
  -9  -6   5  214.38   13.20
  -8  -6   5   93.29    9.20
  -7  -6   5  182.18   11.80
   7   6  -5  203.68   11.10
  -6  -6   5  507.75   19.00
  -6   6   5  503.45   16.40
   6   6  -5  498.95   18.30
  -6   6   5  512.85   19.50
  -5  -6   5  281.17   13.10
   5   6  -5  289.77   15.10
  -5   6   5  301.57   11.50
  -5   6   5  301.07   13.70
  -4  -6   5    1.30    4.30
  -4   6   5    5.60    3.90
   4   6  -5    1.30    4.00
  -4   6   5    2.00    4.70
  -3  -6   5   46.90    6.20
  -3   6   5   45.90    5.40
   3   6  -5   49.99    5.90
  -2  -6   5  346.67   13.30
   2   6  -5  311.57   12.70
  -2   6   5  339.87   12.80
  -2   6   5  337.57   12.60
  -1  -6   5   12.90    4.40
   1   6  -5   10.60    3.70
   1   6  -5    9.70    3.70
  -1   6   5    7.70    4.10
  -1   6   5   12.80    4.20
   0   6   5   52.09    5.90
   0   6  -5   46.80    5.10
   0   6  -5   51.19    5.30
   0   6   5   41.50    5.60
  -1   6  -5  229.18    9.50
   1   6   5  229.68   10.60
   1   6   5  219.88   10.50
   2   6   5   25.90    5.20
  -2   6  -5   24.40    5.10
  -2   6  -5   22.30    4.00
   2   6   5   22.10    4.80
  -3   6  -5  107.49    6.40
  -3   6  -5   94.39    6.60
   3   6   5  117.99    8.00
   3   6   5  108.79    8.10
  -4   6  -5    3.70    3.60
  -4   6  -5    2.70    3.20
   4   6   5   14.30    4.80
   5   6   5  150.88    9.80
   5   6   5  153.38    9.90
   6   6   5   45.40    6.70
   6   6   5   40.70    6.40
   7   6   5  155.08   10.50
   7   6   5  161.18   10.90
   8   6   5   94.69   11.80
   9   6   5    6.40    5.70
  10   6   5   -4.90    5.30
  11   6   5    4.00    6.00
  12   6   5   12.30    6.50
  13   6   5    5.30    6.20
  14   6   5    8.70    7.20
  15   6   5   47.40   12.20
  15   7  -5  113.09   16.30
  14   7  -5   41.00   10.00
 -10  -7   5   12.10    7.50
  -9  -7   5   26.80    7.80
  -8  -7   5   -1.10    6.40
  -8   7   5    5.70    4.10
  -8   7   5    9.20    4.60
  -7  -7   5    3.10    5.90
  -7   7   5    0.40    4.40
  -7   7   5   -1.80    4.00
  -6  -7   5 1067.29   35.70
  -6   7   5 1008.60   30.40
  -6   7   5 1029.90   30.20
  -6   7   5 1011.40   33.60
  -5  -7   5  106.49    9.70
  -5   7   5   80.29    8.80
  -5   7   5   89.89    7.70
   5   7  -5   88.39    8.80
  -5   7   5   80.59    7.70
  -4  -7   5   63.69    7.80
  -4   7   5   61.19    6.70
  -4   7   5   53.79    6.50
  -4   7   5   58.59    7.70
   4   7  -5   61.69    7.10
  -3  -7   5   78.99    8.50
   3   7  -5   72.49    7.60
  -3   7   5   69.69    7.50
  -3   7   5   83.89    7.80
   2   7  -5  473.45   15.80
   2   7  -5  491.75   19.00
  -2   7   5  450.75   16.60
  -2   7   5  441.76   16.70
  -1   7   5   29.70    5.90
   1   7  -5   39.40    5.70
  -1   7   5   33.30    5.80
   1   7  -5   40.80    5.50
   0   7  -5  393.26   14.80
   0   7   5  402.26   15.60
   0   7   5  396.56   15.50
   0   7  -5  424.66   15.10
   0   7  -5  394.16   15.50
  -1   7  -5   -2.40    4.60
   1   7   5    0.80    5.00
   1   7   5    3.40    4.70
  -1   7  -5    0.90    3.80
  -2   7  -5    7.40    4.50
   2   7   5   11.10    4.80
  -2   7  -5    3.90    3.90
   2   7   5   -1.50    5.20
  -3   7  -5    6.30    4.40
   3   7   5    0.00    5.10
  -3   7  -5    1.00    3.60
   3   7   5    1.30    4.20
  -4   7  -5  157.48    8.10
  -4   7  -5  144.29    8.50
   4   7   5  159.88   10.50
   4   7   5  141.29   10.20
  -5   7  -5   24.30    4.30
   5   7   5   30.50    6.80
   6   7   5    6.20    6.10
   7   7   5  111.89   10.30
   8   7   5   18.90    6.60
   9   7   5   25.60    7.20
  10   7   5   11.90    6.40
  11   7   5  108.19   11.10
  12   7   5   -6.40    6.40
  14   7   5  203.28   16.40
  13   8  -5   55.99   12.20
  12   8  -5    6.20    8.00
  -8   8   5   30.30    5.50
  -8   8   5   28.60    5.70
  -7   8   5   53.79    6.30
  -7   8   5   58.89    7.00
  -6   8   5   11.20    5.30
  -6   8   5   10.70    6.30
  -6   8   5   11.60    4.80
  -5   8   5    2.90    6.20
  -5   8   5   15.50    5.50
  -5   8   5   10.30    4.90
  -4   8   5  285.07   14.70
  -4   8   5  267.57   12.90
   3   8  -5    8.80    4.30
  -3   8   5    1.40    5.40
  -3   8   5    1.20    5.10
  -3   8   5    4.40    6.20
  -2   8   5  119.39    9.00
  -2   8   5  121.69    9.60
   2   8  -5  108.79   10.40
   2   8  -5  112.89    8.70
   2   8  -5  107.99    9.10
  -1   8   5   49.80    7.00
   1   8  -5   40.90    6.60
   1   8  -5   44.30    7.50
  -1   8   5   51.79    7.50
   1   8  -5   57.59    6.80
   0   8  -5   22.70    5.60
   0   8   5   16.70    5.70
   0   8  -5   14.40    6.00
   0   8  -5   21.30    5.50
   0   8   5    8.20    5.80
   1   8   5    8.20    5.50
  -1   8  -5   12.90    5.50
  -1   8  -5   10.70    4.90
   2   8   5    4.20    5.60
  -2   8  -5   13.50    5.50
  -2   8  -5    3.60    4.40
   3   8   5   -1.40    5.80
  -3   8  -5    9.30    4.40
  -3   8  -5    3.70    5.10
   4   8   5    5.00    6.20
  -4   8  -5   16.00    5.20
  -4   8  -5   13.80    4.60
   5   8   5    4.80    6.30
  -5   8  -5    4.80    4.60
  -5   8  -5   -1.80    3.70
   6   8   5   63.89    9.00
   7   8   5   40.20    8.10
   8   8   5    4.30    6.50
   9   8   5   32.40    7.60
  10   8   5    6.80    7.10
  12   8   5   13.90    7.70
  13   8   5    6.80    8.90
  11   9  -5   24.70    9.80
  10   9  -5   45.30   10.90
   9   9  -5   -6.60    7.50
   8   9  -5   13.60    8.10
  -8   9   5   17.20    5.80
  -8   9   5    6.00    4.60
  -7   9   5   49.60    6.50
  -7   9   5   63.39    7.60
   7   9  -5   69.29   10.80
  -6   9   5   52.49    9.00
   6   9  -5   67.29   10.00
  -6   9   5   63.69    8.00
  -6   9   5   54.39    6.90
  -5   9   5    4.30    5.80
   5   9  -5   -2.50    6.80
  -5   9   5   -0.30    4.50
  -5   9   5   16.10    7.10
  -4   9   5  106.49    9.70
  -4   9   5   97.99    9.00
  -4   9   5   94.69    9.80
   4   9  -5   75.69    8.40
   4   9  -5  112.09   11.90
  -3   9   5  246.08   14.60
   3   9  -5  240.28   14.60
  -3   9   5  229.08   13.00
   3   9  -5  247.58   12.10
   2   9  -5   10.40    7.10
  -2   9   5    7.50    6.00
   2   9  -5    6.30    4.70
   1   9  -5  130.89    9.70
   0   9  -5   25.20    6.70
   0   9   5   23.50    6.70
  -1   9  -5    2.20    4.50
  -1   9  -5    9.40    5.90
   1   9   5    2.90    6.50
  -2   9  -5    2.00    5.60
  -2   9  -5    8.60    4.80
   2   9   5    0.50    5.80
  -3   9  -5  123.19    8.70
   3   9   5  121.29   11.40
  -3   9  -5  123.79   10.30
  -4   9  -5    8.00    5.40
   4   9   5    4.50    6.60
  -4   9  -5    7.60    4.60
  -5   9  -5   47.10    6.50
  -5   9  -5   42.70    5.80
   5   9   5   44.70    8.60
  -6   9  -5   30.80    5.10
  -6   9  -5   31.80    5.80
   6   9   5   18.80    7.90
   7   9   5  117.49   12.50
   8   9   5  125.49   13.10
   9   9   5   49.30   12.50
  10   9   5    5.50    8.00
  11   9   5   41.30   10.40
   9  10  -5   -3.70    9.00
  -9  10   5    5.50    6.10
  -8  10   5    2.40    5.90
  -8  10   5   -1.20    4.80
   8  10  -5    1.70    7.90
  -7  10   5    1.90    5.60
   6  10  -5   39.00    9.40
  -6  10   5   20.70    8.60
  -5  10   5   14.60    7.30
   5  10  -5   16.80    7.60
  -5  10   5    7.40    6.40
   5  10  -5   14.00    5.20
   4  10  -5   42.20    6.40
   4  10  -5   53.69   10.20
  -4  10   5   36.60    7.60
  -4  10   5   41.60    8.30
   3  10  -5   -3.40    6.60
   3  10  -5    2.30    4.70
  -3  10   5   -3.90    5.70
  -3  10   5   -2.50    5.60
   2  10  -5   71.89    8.00
   2  10  -5   70.19   10.30
  -2  10   5   84.99    9.30
  -2  10   5   71.99    9.50
   1  10  -5   18.30    7.50
  -1  10   5    3.50    6.40
   0  10   5   10.70    6.50
   0  10  -5    4.50    6.10
  -1  10  -5   14.30    6.80
   1  10   5    8.80    6.80
   2  10   5   35.10    7.40
  -2  10  -5   33.60   10.80
  -3  10  -5   16.60    6.60
   3  10   5   19.80    6.90
   4  10   5   14.00    7.00
  -4  10  -5    7.30    5.90
  -4  10  -5   11.00    5.10
  -5  10  -5   -2.90    5.40
  -5  10  -5   23.80    5.50
   5  10   5    5.40    7.30
   6  10   5    7.00   10.60
  -6  10  -5   -2.80    5.20
   7  10   5    1.10    7.50
   8  10   5   33.70   10.00
  -8  11   5   -5.30    6.30
   7  11  -5   17.50   12.00
   7  11  -5   10.90    4.90
  -7  11   5   14.80    7.10
   6  11  -5    7.90    8.10
  -6  11   5    1.70    6.40
   6  11  -5    4.30    4.80
  -5  11   5   22.00    7.50
   5  11  -5   27.40    5.70
   5  11  -5   31.30    9.50
  -4  11   5   29.10    8.20
   4  11  -5   20.00    5.60
  -4  11   5   18.80    7.80
   3  11  -5   -1.40    7.20
  -3  11   5   -2.10    6.10
  -3  11   5   -4.20    6.60
  -2  11   5   49.90    9.00
  -2  11   5   44.60    8.80
   2  11  -5   50.79    9.60
  -1  11   5    9.80    6.90
  -1  11   5   13.10    7.10
   1  11  -5   10.30    7.80
   0  11   5  110.99   12.10
   0  11  -5  110.49   12.40
   1  11   5   60.59    9.50
  -1  11  -5   66.39   10.00
  -2  11  -5   50.59    8.60
   2  11   5   53.09    9.60
  -3  11  -5   -4.20    5.80
   3  11   5   -3.00   11.40
  -4  11  -5   33.70    7.80
   4  11   5   33.70    9.30
   5  11   5   20.30    8.10
   6  11   5   -6.60    8.80
  -6  11  -5   -5.00    6.10
   6  12  -5   11.50    5.70
  -6  12   5    8.30    8.00
  -5  12   5   -1.20    7.30
   5  12  -5   16.90    6.30
  -4  12   5    4.60    7.40
  -4  12   5    1.20    7.50
  -3  12   5   44.60    9.60
  -3  12   5   42.90    9.20
   3  12  -5   55.39   12.20
  -2  12   5   13.30    7.60
   2  12  -5   39.00    9.70
   1  12  -5   -0.60    8.80
  -1  12   5   -2.60    7.40
  -1  12   5    0.10    6.80
   0  12   5  112.79   12.10
   0  12  -5  105.39   13.90
  -1  12  -5    8.00    6.90
   1  12   5   14.00    6.80
   1  12   5    7.70    8.10
   2  12   5   19.40    8.80
  -2  12  -5   26.30    8.00
  -3  12  -5   26.20    7.70
  -4  12  -5  -14.20    5.90
  -5  12  -5   -3.90    6.80
 -16   0   6    1.40    5.60
  16   0  -6   -0.30    4.70
 -15   0   6  138.19   10.20
  15   0  -6  123.19    8.40
 -14   0   6    1.10    5.20
  14   0  -6   -0.40    3.80
  13   0  -6  232.88   12.20
  13   0  -6  207.28    9.80
 -13   0   6  225.28   11.10
 -12   0   6   24.30    5.40
  12   0  -6   19.30    5.60
  12   0  -6   29.30    4.90
  11   0  -6    5.00    3.50
  11   0  -6   -4.20    4.20
 -11   0   6    2.70    4.50
  10   0  -6  775.82   23.10
  10   0  -6  718.43   21.90
 -10   0   6  735.83   22.40
  -9   0   6  296.07   10.80
   9   0  -6  269.67   10.30
   9   0  -6  307.27   11.40
  -8   0   6  625.24   19.00
   8   0  -6  672.83   19.60
   8   0  -6  631.94   19.60
  -7   0   6  408.06   13.10
   7   0  -6  386.26   12.70
   7   0  -6  401.76   13.20
  -6   0   6  178.48    8.20
   6   0  -6  182.98    8.00
  -5   0   6   41.50    3.80
   5   0  -6   39.00    3.60
   4   0  -6 5043.20  126.29
  -4   0   6 4861.81  126.29
  -3   0   6   83.09    4.30
   3   0  -6   91.99    4.20
  -2   0   6  187.38    6.50
   2   0  -6  189.08    6.50
  -1   0   6 1176.08   30.10
   1   0  -6 1119.39   30.00
   2   0   6  354.26    9.90
  -2   0  -6  345.37    9.90
  -3   0  -6 2311.77   60.49
   3   0   6 2410.06   60.49
   4   0   6   18.20    2.30
   5   0   6  969.80   25.90
   5   0   6  959.80   25.80
   6   0   6 1163.48   31.30
   6   0   6 1197.28   31.30
 -16  -1   6   39.80    8.10
  16   1  -6   23.70    6.00
 -15  -1   6   52.09    7.80
  15   1  -6   45.00    6.10
 -14  -1   6    6.00    5.50
  14   1  -6    3.60    5.10
  14   1  -6    8.10    4.90
 -14   1   6    1.00    4.60
  13  -1  -6   10.70    5.70
  13  -1  -6   13.70    4.60
 -13  -1   6    7.90    5.50
  13   1  -6    2.80    4.10
  13   1  -6   12.10    6.00
 -13   1   6   10.30    5.00
 -12  -1   6    4.70    4.90
  12  -1  -6    8.60    5.10
  12  -1  -6    6.10    4.10
  12   1  -6    7.30    3.90
 -12   1   6    3.50    4.40
  12   1  -6    6.60    4.70
 -11  -1   6   10.40    5.00
  11  -1  -6   10.90    3.90
  11  -1  -6   15.70    5.20
  11   1  -6   13.60    4.00
 -10  -1   6    3.20    4.30
  10  -1  -6    3.20    3.30
  10  -1  -6    6.20    4.40
 -10   1   6    8.70    3.90
  10   1  -6    3.00    3.30
   9  -1  -6  118.69    7.60
  -9  -1   6  119.09    7.50
   9  -1  -6  124.69    6.30
  -9   1   6  118.79    6.50
   8  -1  -6  268.97   10.60
   8  -1  -6  268.37    9.40
  -8   1   6  250.47    9.40
   7  -1  -6  342.67   12.40
  -7  -1   6  342.97   12.20
   7  -1  -6  339.27   11.30
   7   1  -6  350.36   11.90
  -7   1   6  344.27   11.40
   6  -1  -6    7.20    3.20
  -6  -1   6   -1.60    3.70
   6   1  -6    1.70    3.30
  -6   1   6    6.30    3.40
  -5  -1   6  133.59    6.80
   5  -1  -6  133.79    6.00
   5   1  -6  138.29    6.50
  -5   1   6  134.39    6.10
  -4  -1   6   62.29    4.40
   4   1  -6   65.39    4.10
  -4   1   6   48.60    4.60
  -4   1   6   77.29    4.00
  -3  -1   6  216.88    7.60
   3  -1  -6  217.68    7.20
   3   1  -6  231.08    7.50
  -3   1   6  215.08    7.20
   2  -1  -6 5235.08  129.79
  -2  -1   6 5038.80  129.89
   2   1  -6 5033.30  129.89
  -1  -1   6   85.99    4.30
   1  -1  -6   93.29    4.30
   1   1  -6   88.79    4.30
  -1   1   6   91.89    4.40
   0  -1  -6  129.19    5.20
   0  -1   6  135.59    5.10
   0   1   6  146.79    5.40
   0   1  -6  136.19    5.10
   1  -1   6  350.96    9.70
  -1  -1  -6  335.27   10.20
  -1   1  -6  338.57    9.70
   1   1   6  351.06   10.30
   2  -1   6 3938.21   96.99
  -2  -1  -6 3668.93   97.69
  -2   1  -6 3828.22   96.99
   2   1   6 3865.61   97.69
  -3  -1  -6 1300.27   35.00
   3   1   6 1340.27   34.80
   4   1   6  731.33   20.30
   5   1   6  552.14   16.20
   5   1   6  541.65   16.40
   6   1   6  177.88    7.70
   6   1   6  180.28    7.50
   7   1   6  259.97    9.30
   7   1   6  252.27    9.20
   8   1   6    1.70    2.90
   8   1   6    0.00    2.80
   9   1   6    5.60    3.30
  10   1   6  148.89    7.70
  11   1   6  157.28    8.30
  11   1   6  164.28    8.10
  12   1   6   17.70    4.10
  12   1   6   21.10    4.70
  13   1   6    1.60    3.60
 -16  -2   6    6.70    7.20
 -15  -2   6  165.38   11.90
  15   2  -6  156.18   12.80
 -14  -2   6   10.00    6.50
  14   2  -6    7.50    5.00
  14   2  -6    3.80    4.20
 -13  -2   6  137.49   10.50
  13   2  -6  137.59    9.00
 -12  -2   6   23.40    6.30
  12   2  -6   23.20    4.80
 -11  -2   6  189.78   10.30
 -11   2   6  165.58    8.40
 -10  -2   6  270.27   11.70
  10  -2  -6  250.37    9.80
  10   2  -6  253.17   10.70
   9  -2  -6  296.77   10.50
  -9  -2   6  300.57   12.10
  -9   2   6  292.87   10.50
   9   2  -6  304.07   11.40
   8  -2  -6   74.79    5.00
  -8  -2   6   72.89    6.60
  -8   2   6   66.49    4.90
   8   2  -6   69.49    5.70
  -7  -2   6   48.90    5.30
   7  -2  -6   50.49    4.70
   7   2  -6   48.10    5.20
  -7   2   6   50.69    4.70
   6  -2  -6  689.93   19.30
  -6  -2   6  661.33   21.40
   6   2  -6  666.93   20.10
  -6   2   6  679.43   19.20
  -5  -2   6  489.55   16.10
   5  -2  -6  529.85   15.10
  -5   2   6  484.05   16.20
  -5   2   6  507.25   14.90
  -4  -2   6 1192.88   32.60
   4  -2  -6 1106.99   31.60
  -4   2   6 1211.68   31.70
  -4   2   6 1211.68   32.70
   4   2  -6 1229.98   32.50
  -3  -2   6   94.79    5.20
   3   2  -6  101.39    5.10
  -3   2   6  103.89    4.70
  -2  -2   6   46.00    3.80
   2  -2  -6   46.00    3.50
  -2   2   6   49.30    3.50
   2   2  -6   51.49    3.70
   1  -2  -6   14.70    2.30
  -1  -2   6   13.70    2.30
   1   2  -6   14.00    2.30
  -1   2   6   19.80    2.70
   0  -2   6 6779.62  173.08
   0   2  -6 6860.11  173.08
  -1  -2  -6    0.60    1.90
   1  -2   6   -1.00    1.60
  -1   2  -6    0.20    1.40
   1   2   6    1.30    2.00
  -2  -2  -6 1533.05   41.10
   2   2   6 1559.94   40.90
  -3  -2  -6  343.57   11.50
   3   2   6  350.16   11.20
   4   2   6   56.09    5.70
   4   2   6   55.39    6.30
   5   2   6 1484.35   38.80
   5   2   6 1376.56   38.80
   7   2   6  727.63   21.50
   8   2   6   43.80    4.80
   8   2   6   41.40    4.80
   9   2   6   23.80    4.50
   9   2   6   20.30    4.40
  10   2   6   34.80    5.30
  10   2   6   33.50    5.10
  11   2   6  390.26   14.40
  11   2   6  395.86   14.40
  12   2   6   86.09    7.80
  12   2   6   80.49    7.30
  13   2   6    4.00    4.70
  13   2   6   10.70    4.60
  14   2   6   57.39    7.20
  14   2   6   53.69    6.00
  15   2   6   92.99    9.00
  15   2   6   82.79    8.60
  16   2   6   -3.50    5.80
 -16  -3   6   23.50    8.00
 -15  -3   6   34.70    8.00
 -14  -3   6    4.50    7.60
 -13  -3   6   40.20    7.70
 -12  -3   6   40.00    7.40
  12   3  -6   43.90    6.20
 -11  -3   6   79.49    8.40
  11   3  -6   62.29    7.00
 -10  -3   6   20.70    5.60
  10   3  -6   13.10    4.40
  -9  -3   6   39.90    6.00
  -8  -3   6    9.30    4.30
   8  -3  -6    6.90    3.00
  -8   3   6   13.90    3.20
   8   3  -6   14.80    3.90
  -7  -3   6   65.49    6.60
   7  -3  -6   73.79    5.20
   7   3  -6   67.39    5.70
  -7   3   6   61.59    4.90
   6  -3  -6   18.50    3.60
  -6  -3   6   21.30    4.60
  -6   3   6   15.20    4.60
   6   3  -6   22.20    4.50
  -6   3   6   17.40    3.40
   5  -3  -6  246.28    8.90
  -5  -3   6  219.78   10.20
   5   3  -6  232.58   10.00
  -5   3   6  236.88    8.80
  -5   3   6  223.08   10.70
   4  -3  -6   10.30    3.70
  -4  -3   6   12.70    4.60
   4   3  -6   16.10    4.30
  -4   3   6   14.00    3.60
  -3  -3   6  639.04   19.80
  -3   3   6  689.13   19.10
   3   3  -6  658.33   20.70
   2  -3  -6  215.28    8.00
  -2  -3   6  198.18    8.40
  -2   3   6  208.18    7.90
   2   3  -6  217.98    8.30
  -1  -3   6  482.25   14.60
   1  -3  -6  489.95   14.60
  -1   3   6  497.95   14.60
   1   3  -6  459.35   14.40
   0  -3   6   18.00    3.10
   0  -3  -6   24.20    3.30
   0   3  -6   18.10    3.00
   0   3   6   21.80    3.50
  -1  -3  -6   44.50    4.30
   1  -3   6   41.30    3.60
  -1   3  -6   35.00    3.30
   1   3   6   42.00    4.70
   2  -3   6   90.89    5.00
  -2  -3  -6   90.29    6.50
   2  -3   6   98.39    6.30
  -2   3  -6   88.39    4.80
   2   3   6  109.69    6.40
   3   3   6  222.08    9.60
   4   3   6  115.59    8.10
   4   3   6  113.59    7.70
   5   3   6    8.80    3.90
   5   3   6    8.70    3.80
   6   3   6   24.50    4.40
   6   3   6   30.30    4.50
   7   3   6  179.08    8.80
   7   3   6  204.48    9.10
   8   3   6    4.50    4.00
   8   3   6    4.10    3.80
   9   3   6   42.50    5.60
  10   3   6    5.70    4.50
  10   3   6    2.60    4.70
  11   3   6    2.60    4.80
  11   3   6   11.50    5.00
  12   3   6   48.20    6.70
  12   3   6   60.19    7.20
  13   3   6   41.30    6.40
  13   3   6   46.30    6.40
  14   3   6   70.39    8.00
  14   3   6   65.39    7.30
  15   3   6    6.80    7.50
  16   3   6    4.50    6.40
  17   3   6    9.80    7.60
 -15  -4   6  156.48   12.90
 -14  -4   6   12.20    7.10
 -13  -4   6    6.90    6.80
 -11  -4   6    1.20    5.80
  11   4  -6    7.80    4.80
 -10  -4   6  211.78   12.10
  10   4  -6  207.38   10.90
  -9  -4   6   12.30    5.40
  -9   4   6   12.10    3.90
  -8  -4   6  974.50   29.90
   8  -4  -6 1006.00   27.70
   8   4  -6  981.50   29.40
  -8   4   6  981.70   27.40
  -7  -4   6  151.68    8.90
   7  -4  -6  158.98    7.30
   7   4  -6  156.48    8.50
  -7   4   6  155.98    7.10
   6  -4  -6  251.97    9.80
  -6  -4   6  265.77   11.30
  -6   4   6  238.48    9.40
  -6   4   6  264.77   12.00
   6   4  -6  265.47   10.90
  -5  -4   6   73.99    6.80
   5  -4  -6   79.09    5.80
  -5   4   6   71.09    5.60
   5   4  -6   71.69    6.40
  -5   4   6   77.09    7.00
  -4  -4   6  111.79    7.80
   4  -4  -6  108.59    6.50
  -4   4   6  113.99    6.60
   4   4  -6  112.89    7.40
   3  -4  -6  146.19    7.40
  -3  -4   6  147.19    8.60
  -3   4   6  162.88    7.70
   3   4  -6  150.18    8.20
  -2  -4   6   86.09    7.40
   2  -4  -6   93.99    7.60
  -2   4   6  111.59    7.10
   2   4  -6   98.59    5.60
   2   4  -6   85.69    6.90
  -1  -4   6  383.06   13.70
   1  -4  -6  420.26   15.20
   1   4  -6  405.96   12.70
  -1   4   6  407.76   13.80
   0  -4   6  660.13   19.40
   0  -4  -6  632.94   19.90
   0   4  -6  659.33   19.30
   0   4   6  647.14   19.80
   1  -4   6 1250.97   34.00
  -1  -4  -6 1245.98   35.00
  -1   4  -6 1263.07   33.90
   2  -4   6  103.89    6.10
  -2   4  -6   96.19    5.90
   2   4   6  101.29    7.30
   3  -4   6  177.18    8.90
   3   4   6  189.18    9.30
  -3   4  -6  172.08    7.00
   3   4   6  201.08    9.10
   4  -4   6    7.80    3.60
   4   4   6   10.90    3.90
   4   4   6    9.20    4.30
   5  -4   6   -1.20    3.50
   5   4   6   13.90    4.00
   5   4   6    7.70    4.10
   6  -4   6  222.98   10.60
   6   4   6  236.18   10.40
   6   4   6  239.08   10.60
   7  -4   6  400.46   15.80
   7   4   6  427.56   15.30
   7   4   6  425.36   15.40
   8  -4   6   42.40    6.40
   8   4   6   46.00    5.90
   8   4   6   47.10    6.20
   9   4   6    7.50    5.60
   9   4   6    9.60    4.90
  10   4   6   22.60    5.90
  10   4   6   21.70    5.80
  11   4   6  127.19    9.40
  11   4   6  131.29    9.70
  12   4   6   12.70    5.70
  13   4   6  117.59    9.90
  14   4   6    9.60    6.10
  15   4   6   -2.60    6.10
  16   4   6   -0.50    6.80
  17   5  -6   35.80    9.00
 -14  -5   6    7.20    7.80
 -13  -5   6   57.89    9.70
 -12  -5   6  118.29   11.40
 -11  -5   6   51.89    8.30
 -10  -5   6   76.59    8.90
  -9  -5   6  246.68   13.10
   9   5  -6  226.38   11.80
  -8  -5   6  433.26   17.10
   8  -5  -6  401.66   15.60
  -8   5   6  439.76   14.20
   8   5  -6  436.16   16.50
  -7  -5   6   20.00    5.40
  -7   5   6   20.90    4.00
   6  -5  -6   84.89    6.20
  -6  -5   6   85.19    7.90
  -6   5   6  100.69    6.30
  -6   5   6   78.19    8.10
   6   5  -6   86.69    7.20
  -5  -5   6  193.78    9.90
   5  -5  -6  194.98    8.50
  -5   5   6  175.78   10.50
   5   5  -6  188.78    9.30
  -5   5   6  183.58    8.30
  -4  -5   6   26.70    4.80
   4  -5  -6   27.60    4.20
   4   5  -6   27.00    4.90
  -4   5   6   27.70    4.90
   3  -5  -6  202.98    9.10
  -3  -5   6  192.68    9.60
  -3   5   6  225.98    9.90
   3   5  -6  195.38    9.30
   2  -5  -6   40.70    5.00
  -2  -5   6   49.60    5.60
   2   5  -6   44.20    4.10
   2   5  -6   39.50    4.90
  -2   5   6   44.10    5.00
  -1  -5   6   -4.30    3.70
   1  -5  -6    4.90    3.80
   1   5  -6    9.30    3.30
   1   5  -6    1.10    3.40
  -1   5   6    8.80    4.00
   0   5   6  172.58    8.70
   0   5  -6  172.48    8.10
   1  -5   6  224.48    9.30
   1   5   6  222.48   10.10
  -1   5  -6  213.38    9.00
   1   5   6  242.08   10.20
   2  -5   6   34.40    4.40
  -2   5  -6   39.70    4.20
   2   5   6   30.50    4.80
   2   5   6   34.00    5.00
   3   5   6  282.07   11.60
   3   5   6  269.17   11.30
  -3   5  -6  263.97    9.80
  -3   5  -6  282.77    9.60
   4   5   6   45.90    5.90
   4   5   6   45.10    5.80
  -4   5  -6   50.99    4.50
   5  -5   6    4.20    4.00
   5   5   6    4.60    4.20
   5   5   6   12.80    4.70
   6  -5   6   18.30    4.80
   6   5   6   15.60    4.90
   6   5   6   20.50    5.00
   7  -5   6  131.59    9.40
   7   5   6  133.69    9.40
   7   5   6  139.29    9.50
   8   5   6   -1.00    4.80
   8   5   6    3.90    5.10
   9   5   6   -5.90    4.80
   9   5   6   -3.20    4.70
  10   5   6   17.40    6.40
  11   5   6   54.49    7.60
  12   5   6   11.00    6.10
  13   5   6    6.30    6.20
  14   5   6    3.90    6.50
  15   5   6   86.29   10.60
  16   5   6    8.40    7.50
  16   6  -6   29.10   10.00
 -13  -6   6  110.39   11.90
 -12  -6   6    8.70    7.20
 -11  -6   6    0.20    6.60
 -10  -6   6   88.19   10.10
  -9  -6   6  184.18   12.30
  -9   6   6  175.88    9.90
  -8  -6   6   77.59    9.00
   8  -6  -6   53.49    6.30
  -8   6   6   69.79    7.30
  -7  -6   6  315.77   14.80
   7  -6  -6  308.47   12.40
   7   6  -6  307.37   13.90
  -7   6   6  308.07   12.10
  -7   6   6  320.37   15.40
  -6  -6   6  176.18   10.90
   6  -6  -6  176.38    9.40
  -6   6   6  173.38    8.90
  -6   6   6  170.88   11.30
   6   6  -6  169.38   10.10
  -5  -6   6  229.48   12.10
   5  -6  -6  252.97   10.90
  -5   6   6  258.67   13.20
   5   6  -6  258.87   13.10
  -5   6   6  258.57   10.60
  -4  -6   6  205.78   10.80
  -4   6   6  205.08    9.60
   4   6  -6  216.38   10.40
  -3  -6   6   13.70    4.70
  -3   6   6   16.20    4.50
   3   6  -6   15.60    4.80
  -2  -6   6    5.50    4.20
  -2   6   6    7.10    3.90
   2   6  -6    3.20    3.60
   2   6  -6    3.50    3.10
  -1  -6   6  122.59    7.90
  -1   6   6  117.59    7.70
   1   6  -6  115.69    6.90
   1   6  -6  111.09    7.30
   0  -6   6    0.10    3.80
   0   6   6    3.50    3.70
   0   6   6    1.20    3.70
   0   6  -6    2.00    3.30
   1   6   6  877.01   27.50
  -1   6  -6  924.31   26.50
   1   6   6  919.51   27.40
   2   6   6    4.10    4.10
  -2   6  -6   -2.50    4.10
   2   6   6    2.60    3.80
  -2   6  -6   -1.20    3.20
   3   6   6   82.69    7.70
   3   6   6   84.79    7.50
  -3   6  -6   88.99    5.90
  -3   6  -6   80.79    6.60
  -4   6  -6  312.27   11.00
  -4   6  -6  289.47   10.60
   4   6   6  293.77   14.50
   4   6   6  315.67   13.20
   5   6   6   73.39    7.60
   5   6   6   71.09    7.60
   6   6   6    8.50    5.50
   6   6   6    3.70    5.10
   7   6   6   39.70    6.70
   9   6   6   63.39    8.10
  10   6   6   38.20    7.10
  11   6   6   69.19    8.70
  12   6   6   67.59    9.00
  13   6   6   24.00    7.50
  14   6   6   -1.40    6.80
  15   6   6    9.90    8.90
  15   7  -6    8.40   10.50
 -11  -7   6  103.59   11.80
 -10  -7   6   33.60    8.70
  -9  -7   6  106.69   11.20
  -9   7   6   93.79    7.60
  -8  -7   6   44.30    8.40
  -8   7   6   50.59    6.30
  -7  -7   6   43.90    8.20
  -7   7   6   39.50    7.60
  -7   7   6   34.50    5.80
  -6  -7   6   69.39   10.70
  -6   7   6   66.79    9.80
  -6   7   6   77.89    7.80
  -5  -7   6  181.18   11.70
  -5   7   6  192.78   12.70
  -5   7   6  194.68   10.20
   5   7  -6  209.38   12.80
  -4  -7   6    1.50    5.10
  -4   7   6   -7.10    4.40
  -4   7   6   -0.90    5.60
  -4   7   6    2.40    4.50
   4   7  -6    7.50    4.80
  -3  -7   6   75.89    8.00
  -3   7   6   66.39    6.80
  -3   7   6   64.69    7.00
   3   7  -6   63.59    7.30
  -2  -7   6  420.26   16.10
  -2   7   6  404.96   15.40
   2   7  -6  411.36   14.50
   2   7  -6  437.46   17.80
  -2   7   6  395.26   15.60
  -1   7   6    9.10    5.10
   1   7  -6   11.70    4.30
   1   7  -6    3.60    4.20
  -1   7   6    3.70    4.70
   0   7   6    4.10    4.60
   0   7  -6    2.30    4.00
   0   7   6    4.70    6.00
   1   7   6    0.20    4.40
  -1   7  -6   -2.10    3.90
  -1   7  -6   -7.70    4.50
   1   7   6    2.70    4.50
  -2   7  -6   37.30    5.20
   2   7   6   32.90    6.40
  -2   7  -6   42.80    5.90
   2   7   6   36.20    6.10
  -3   7  -6   15.10    4.70
   3   7   6   26.10    6.10
   3   7   6   19.70    5.80
  -3   7  -6   19.70    4.50
   4   7   6   91.09    9.10
  -4   7  -6   77.39    6.60
   4   7   6   86.59    9.60
  -4   7  -6   80.99    7.20
   5   7   6   25.60    6.80
  -5   7  -6   20.00    4.10
  -5   7  -6   14.90    4.30
   6   7   6   37.30    7.10
   7   7   6    9.10    6.10
   8   7   6   15.80    6.80
   9   7   6    1.40    5.50
  10   7   6   66.19    8.80
  11   7   6   18.30    7.10
  12   7   6   12.10    7.50
  14   7   6    7.90    7.40
  13   8  -6    0.20    8.00
  -9   8   6   53.99    6.60
  -9   8   6   42.80    5.80
  -8   8   6   20.50    5.10
  -8   8   6   19.40    5.60
  -7   8   6   44.30    6.40
  -7   8   6   36.90    6.10
  -6   8   6   -0.30    4.50
  -6   8   6   -1.50    4.90
  -6   8   6   -4.40    6.00
  -5   8   6   58.09    7.00
  -5   8   6   52.99    8.50
  -5   8   6   52.89    7.00
  -4   8   6  453.25   23.20
  -4   8   6  451.35   17.00
  -3   8   6    6.80    5.60
  -3   8   6    7.80    5.10
   3   8  -6    4.00    4.50
  -2   8   6   11.00    5.30
  -2   8   6    5.00    5.40
   2   8  -6   14.10    4.60
   2   8  -6   11.50    5.20
   1   8  -6   -0.20    4.50
   1   8  -6    1.60    4.60
  -1   8   6    3.70    5.30
  -1   8   6   -0.80    4.80
   1   8  -6    0.80    6.00
   0   8  -6    2.90    4.60
   0   8   6    1.30    5.00
   0   8   6   -2.30    5.30
   0   8  -6   -6.20    5.30
   1   8   6  150.08   10.60
  -1   8  -6  148.89    9.30
  -1   8  -6  158.78   10.40
  -2   8  -6  194.48   10.00
  -2   8  -6  173.78   10.50
   2   8   6  148.49   13.10
   3   8   6    1.60    6.00
  -3   8  -6    4.50    5.10
  -3   8  -6    5.30    4.40
   4   8   6  404.66   17.50
  -4   8  -6  399.86   14.90
  -4   8  -6  413.16   15.20
  -5   8  -6   83.09    7.60
  -5   8  -6   91.79    7.10
   5   8   6   86.29    9.40
   6   8   6  109.89   11.00
   7   8   6   56.39    8.60
   8   8   6   14.10    6.60
   9   8   6    5.90    6.90
  10   8   6   -2.80    6.20
  12   8   6    0.50    7.30
  13   8   6    6.60    9.60
  11   9  -6  191.18   17.20
  10   9  -6   32.70    9.50
  -9   9   6   52.59    7.20
   9   9  -6   65.29   11.50
  -9   9   6   46.50    6.40
  -8   9   6   66.99    9.50
   8   9  -6  117.69   12.70
  -8   9   6   80.19    8.20
  -7   9   6   10.50    5.90
  -7   9   6    2.20    4.70
  -6   9   6    1.70    5.70
  -6   9   6   19.40    7.40
  -6   9   6    8.20    5.10
   6   9  -6   11.10    7.20
   5   9  -6    5.50    4.20
  -5   9   6   11.50    5.10
  -5   9   6   10.30    6.50
  -5   9   6   -3.30    5.30
   5   9  -6    9.50    7.40
  -4   9   6   72.49    8.40
   4   9  -6   76.49    7.40
  -4   9   6   84.39    9.70
   4   9  -6   80.49   10.20
  -3   9   6  260.07   14.80
  -3   9   6  263.67   13.40
   3   9  -6  258.97   15.20
   3   9  -6  253.57   12.10
   2   9  -6  175.88   13.10
   2   9  -6  194.98   10.80
  -2   9   6  165.88   13.70
  -1   9   6   37.60    7.40
   0   9   6  282.47   14.40
   0   9  -6  287.67   14.60
  -1   9  -6    1.40    5.50
   1   9   6    1.00    6.00
  -1   9  -6    1.60    4.80
   2   9   6   35.80    7.50
  -2   9  -6   51.89    6.60
  -2   9  -6   43.20    7.10
  -3   9  -6    3.10    4.50
   3   9   6    2.20    5.80
  -3   9  -6    2.80    5.50
  -4   9  -6    5.50    4.20
   4   9   6    1.10    6.40
  -4   9  -6   -3.40    4.90
  -5   9  -6   16.50    4.80
   5   9   6    4.80    6.10
  -5   9  -6    6.20    5.10
   6   9   6   -6.60    6.10
  -6   9  -6   -0.50    4.50
   7   9   6    1.30    6.50
   8   9   6   -0.80    7.10
   9   9   6    7.80    7.80
  10   9   6    8.90    8.10
  11   9   6   60.99   13.40
   9  10  -6   11.70    9.70
  -9  10   6    2.90    6.00
  -8  10   6    0.60    5.80
   8  10  -6    2.10    8.00
  -7  10   6   31.90    7.60
   6  10  -6   11.50    4.80
  -6  10   6    1.50    7.30
   6  10  -6   22.90    8.90
  -5  10   6   88.09    9.70
   5  10  -6  121.29   13.20
   5  10  -6   95.39    8.30
  -5  10   6   93.39   11.20
   4  10  -6   11.30    5.00
  -4  10   6    8.20    6.20
  -4  10   6   11.70    6.90
   4  10  -6   10.00    7.70
   3  10  -6   28.90    5.80
   3  10  -6   26.10    8.40
  -3  10   6   33.00    7.40
  -3  10   6   20.30    7.10
  -2  10   6   53.59    8.40
   2  10  -6   62.59    9.40
  -2  10   6   57.59    8.60
   1  10  -6    5.90    6.30
  -1  10   6   -2.20    6.30
   0  10   6  106.69   11.30
   0  10  -6  143.19   12.40
  -1  10  -6   14.60    6.60
   1  10   6   17.60    7.10
   2  10   6   76.69    9.50
  -3  10  -6   29.20    7.00
   3  10   6   42.30    7.70
  -4  10  -6   58.59    7.10
  -4  10  -6   59.89    8.00
   4  10   6   58.89    9.40
  -5  10  -6   14.20    5.00
  -5  10  -6   -6.60    5.10
   5  10   6    4.50    6.50
  -6  10  -6    3.60    5.40
   7  10   6   63.89    9.80
   8  10   6  184.98   15.70
  -9  11   6   12.80    7.90
  -8  11   6    9.60    7.20
   7  11  -6   18.00    5.10
  -7  11   6    5.00    6.70
   6  11  -6   18.90    9.30
  -6  11   6   -3.80    6.40
   6  11  -6   17.10    5.30
  -5  11   6    7.20    7.40
  -5  11   6    8.80    7.20
   5  11  -6   14.70    8.80
   5  11  -6   15.10    5.30
  -4  11   6   18.60    8.40
   4  11  -6   12.10    5.20
  -4  11   6   14.90    7.30
   3  11  -6   10.40    8.30
  -3  11   6   13.10    7.40
  -3  11   6   12.90    7.40
  -2  11   6   20.00    7.90
  -2  11   6   14.80    7.40
   2  11  -6   14.60    8.60
   1  11  -6   95.19   11.30
  -1  11   6   78.29   10.50
  -1  11   6   87.49   10.50
   0  11  -6  110.19   12.20
   0  11   6  119.39   12.10
  -1  11  -6   51.69    8.70
   1  11   6   43.70    9.10
  -2  11  -6   68.19    9.70
   2  11   6   61.89   10.20
  -3  11  -6   31.20    7.60
   3  11   6   44.90   10.00
  -4  11  -6   24.80    7.20
   4  11   6   32.20    9.00
   5  11   6   -3.20    7.20
  -5  11  -6   -1.30    7.10
  -6  11  -6    5.60    6.40
  -6  12   6   12.90    7.60
  -5  12   6   -7.70    7.20
  -4  12   6   18.10    9.80
  -4  12   6   15.30    8.00
  -3  12   6    9.00    7.30
  -3  12   6    3.90    8.10
   3  12  -6    6.60    8.50
   2  12  -6    1.40    7.80
  -2  12   6    3.30    7.30
   1  12  -6   91.19   14.20
  -1  12   6   70.89   11.00
  -1  12   6   64.19   10.90
   0  12   6    4.50   10.30
   0  12  -6   -2.90    7.50
   0  12   6    2.90    7.10
  -1  12  -6    9.00    7.60
   1  12   6    5.20    7.60
  -2  12  -6   22.30    7.60
   2  12   6   10.40    9.40
  -3  12  -6    0.10    6.70
  -4  12  -6   24.60    7.90
  -5  12  -6   28.80    8.10
 -17   0   7    3.20    6.70
 -16   0   7    6.50    5.70
  15   0  -7    2.80    4.30
 -15   0   7   10.90    6.00
  14   0  -7    2.20    4.10
 -14   0   7   10.30    5.40
  14   0  -7   -1.10    5.20
  13   0  -7   15.70    4.30
  13   0  -7   35.70    6.20
 -13   0   7   17.60    5.50
  12   0  -7    7.90    4.70
 -12   0   7   -3.20    4.50
  12   0  -7    6.70    3.90
  11   0  -7   -0.80    4.10
 -11   0   7   -0.60    4.40
  11   0  -7   -1.80    3.30
 -10   0   7   18.30    4.40
  10   0  -7    7.30    3.40
  10   0  -7   12.80    4.30
   8   0  -7   -0.30    3.50
  -8   0   7   -2.90    3.10
   8   0  -7    1.10    2.70
   7   0  -7    2.40    1.30
  -7   0   7    3.00    3.60
   7   0  -7    2.90    3.20
  -6   0   7    0.70    3.80
   6   0  -7   -0.90    2.40
  -5   0   7   -1.60    2.70
   5   0  -7   -0.40    2.60
  -4   0   7    0.50    2.20
  -4   0   7   -2.10    1.90
   4   0  -7    1.70    2.00
  -3   0   7   -1.30    1.80
   3   0  -7    0.40    1.80
  -2   0   7   -1.70    2.10
   2   0  -7    1.90    1.90
  -1   0   7    0.60    2.00
   1   0  -7    0.90    1.80
   0   0   7   -3.80    1.90
   0   0  -7    4.70    1.80
  -1   0  -7    3.30    1.80
   1   0   7    4.40    1.90
   2   0   7    2.20    1.60
  -2   0  -7    0.90    1.50
  -3   0  -7    0.60    1.60
   3   0   7    0.40    1.70
  -4   0  -7    0.70    2.30
   4   0   7   -0.10    2.20
   5   0   7   -4.20    2.90
   5   0   7    5.60    2.90
   6   0   7    0.50    2.60
 -16  -1   7   14.10    6.40
  15  -1  -7  129.49    8.90
 -15  -1   7  150.88   11.30
  15   1  -7  103.19    8.70
 -14  -1   7   -1.10    5.40
  14  -1  -7    2.20    4.20
  14   1  -7    3.10    4.90
 -14   1   7    7.30    5.50
  14   1  -7    5.80    5.40
  13  -1  -7   69.79    8.00
  13  -1  -7   64.19    6.40
 -13  -1   7   58.79    7.40
  13   1  -7   51.49    5.80
  13   1  -7   49.00    6.90
 -13   1   7   51.59    6.50
  12  -1  -7   19.60    4.50
 -12  -1   7   17.50    5.70
  12  -1  -7   30.40    6.10
  12   1  -7   26.10    5.40
  12   1  -7   18.00    4.70
 -12   1   7   12.40    5.00
  11  -1  -7  125.49    7.60
 -11  -1   7  115.99    8.90
  11  -1  -7  150.58    9.70
  11   1  -7  156.08    8.80
 -11   1   7  115.99    8.00
  11   1  -7  136.49    8.00
 -10  -1   7   70.49    7.20
  10  -1  -7   63.89    5.80
  10  -1  -7   74.29    7.50
  10   1  -7   52.39    5.20
 -10   1   7   72.09    6.80
  10   1  -7   81.99    6.50
  -9  -1   7   35.10    4.80
   9  -1  -7   39.60    5.00
   9   1  -7   39.20    4.40
  -9   1   7   38.00    4.60
  -8  -1   7   92.49    6.50
   8  -1  -7   89.79    5.50
  -8   1   7   86.69    5.80
   8   1  -7   93.49    5.80
   8   1  -7   86.69    5.80
  -7  -1   7  129.59    7.40
   7  -1  -7  139.59    6.70
   7   1  -7  136.49    7.00
  -7   1   7  143.89    6.80
   7   1  -7  136.99    6.50
   6  -1  -7  147.69    7.10
  -6  -1   7  143.89    8.00
   6   1  -7  143.09    7.40
  -6   1   7  145.29    7.10
   6   1  -7  147.49    6.60
  -5  -1   7   64.39    5.80
  -5   1   7   69.39    5.10
  -5   1   7   78.89    5.90
   5   1  -7   75.59    5.50
  -4  -1   7 3188.48   80.99
   4  -1  -7 3132.69   80.59
  -4   1   7 3140.79   80.59
   4   1  -7 3222.78   80.99
  -4   1   7 2985.10   80.79
   3  -1  -7    5.20    1.80
  -3  -1   7    0.10    1.90
   3   1  -7    0.30    1.90
  -3   1   7    2.60    1.90
   2  -1  -7  177.98    6.00
  -2  -1   7  150.58    6.00
  -2   1   7  165.58    6.00
   2   1  -7  147.29    5.90
   1  -1  -7  730.73   19.80
  -1  -1   7  710.23   19.80
   1   1  -7  714.63   19.80
  -1   1   7  751.42   19.90
   0  -1  -7 1997.80   53.39
   0  -1   7 2113.89   53.29
   0   1   7 2123.29   53.59
   0   1  -7 2040.10   53.29
  -1  -1  -7   75.29    3.90
   1  -1   7   76.39    3.50
  -1   1  -7   69.69    3.40
   1   1   7   74.89    4.00
  -2  -1  -7   10.90    2.20
   2  -1   7   12.80    1.70
   2   1   7   13.10    2.20
  -2   1  -7   15.10    1.70
  -3  -1  -7  179.18    6.80
   3   1   7  188.28    6.80
  -4  -1  -7 1620.74   43.30
   4   1   7 1648.94   43.10
   5   1   7   79.59    5.80
   5   1   7   72.49    6.10
   6   1   7   24.10    3.90
   6   1   7   38.00    3.90
   7   1   7  549.74   16.50
   7   1   7  547.05   16.30
   8   1   7    8.60    3.20
   8   1   7    6.20    3.00
   9   1   7   -4.10    3.70
   9   1   7   -0.10    3.40
  10   1   7   22.10    4.20
  11   1   7  481.85   15.90
  11   1   7  502.55   16.20
  12   1   7   83.69    7.10
  12   1   7   92.69    6.40
  13   1   7   26.10    5.00
  13   1   7   19.80    4.00
 -17  -2   7   54.49    9.30
 -16  -2   7   34.50    7.90
 -15  -2   7   16.30    6.90
  15   2  -7    9.10    5.50
 -14  -2   7   61.89    8.20
  14   2  -7   52.79    6.60
 -13  -2   7  147.79   10.80
  13   2  -7  148.49    9.20
  13   2  -7  191.88   10.50
  12  -2  -7   20.80    4.40
 -12  -2   7   16.20    6.10
  11  -2  -7  167.18    8.20
 -11  -2   7  162.58    9.90
  11   2  -7  137.79    8.30
 -11   2   7  149.29    8.20
 -10  -2   7   67.09    6.90
 -10   2   7   58.79    5.80
  10   2  -7   64.19    6.20
  -9  -2   7   72.79    7.20
   9  -2  -7   75.09    5.60
  -9   2   7   73.49    5.70
   9   2  -7   78.29    6.20
  -8  -2   7   31.60    4.80
   8  -2  -7   24.60    3.50
  -8   2   7   35.60    3.90
   8   2  -7   27.90    4.00
   7  -2  -7    2.40    2.80
  -7  -2   7   -2.30    3.60
  -7   2   7    5.50    3.10
   7   2  -7   -1.40    3.00
   6  -2  -7   96.69    5.90
  -6   2   7   82.39    7.30
  -6   2   7   84.89    5.70
   6   2  -7   81.29    6.40
   5  -2  -7    4.00    3.40
  -5  -2   7    2.50    4.20
  -5   2   7    0.50    4.40
   5   2  -7    2.90    3.70
  -5   2   7    0.00    3.30
  -4  -2   7  611.34   18.50
  -4   2   7  625.64   17.80
   4   2  -7  630.14   18.40
  -3  -2   7    8.50    2.80
   3  -2  -7    8.80    2.40
  -3   2   7   13.00    2.40
   3   2  -7    6.80    2.50
   2  -2  -7  141.39    5.60
  -2  -2   7  126.59    5.80
  -2   2   7  132.99    5.50
   2   2  -7  127.19    5.60
  -1  -2   7  200.58    7.10
   1  -2  -7  196.98    7.10
  -1   2   7  208.48    7.10
   1   2  -7  192.78    6.90
   0  -2   7   67.89    3.90
   0  -2  -7   66.59    4.10
   0   2   7   75.19    4.20
   0   2  -7   65.59    3.70
   1  -2   7   62.39    3.50
  -1  -2  -7   65.39    4.10
   1   2   7   64.39    4.20
  -1   2  -7   63.99    3.40
  -2  -2  -7  146.69    6.40
   2  -2   7  148.09    5.20
   2   2   7  153.98    6.40
  -2   2  -7  150.08    5.10
  -3  -2  -7  127.79    6.70
   3   2   7  128.99    6.50
   4   2   7  261.07   10.00
   5   2   7  105.69    7.10
   5   2   7  141.69    7.30
   6   2   7   74.89    5.80
   7   2   7    5.40    3.30
   7   2   7    7.90    3.90
   8   2   7  175.48    8.30
   8   2   7  175.68    8.40
   9   2   7    4.30    3.90
   9   2   7    5.20    3.90
  10   2   7   15.30    4.50
  10   2   7   17.80    4.70
  11   2   7   27.80    5.20
  12   2   7    2.70    4.50
  12   2   7    4.30    4.20
  13   2   7    3.00    4.70
  13   2   7   13.40    4.40
  14   2   7    7.20    4.20
  14   2   7    7.30    5.20
  15   2   7   22.60    6.50
  16   2   7   68.49    8.50
 -16  -3   7   14.60    7.90
 -15  -3   7   68.69    9.60
  15   3  -7   54.29    7.70
 -14  -3   7    6.50    6.70
 -13  -3   7   21.00    6.90
 -12  -3   7   84.49    9.40
  12   3  -7   84.19    7.90
 -11  -3   7   19.80    6.00
  11   3  -7   16.60    5.00
  10  -3  -7  105.99    6.80
 -10  -3   7  102.69    8.90
  10   3  -7  114.19    8.00
 -10   3   7   93.09    6.70
  -9  -3   7  526.55   18.40
   9  -3  -7  534.05   16.40
   9   3  -7  537.65   17.70
  -9   3   7  488.95   16.00
  -8  -3   7  217.08   10.40
   8  -3  -7  207.48    8.80
   8   3  -7  217.98    9.80
  -8   3   7  220.28    8.50
   7  -3  -7   50.09    5.10
  -7  -3   7   48.20    5.60
  -7   3   7   60.89    4.90
   7   3  -7   52.29    5.60
   6  -3  -7  484.75   14.70
  -6  -3   7  460.75   16.00
  -6   3   7  451.75   14.40
  -6   3   7  474.15   16.30
   6   3  -7  475.55   15.50
  -5  -3   7  393.66   14.20
   5  -3  -7  410.06   13.00
  -5   3   7  406.16   12.90
  -5   3   7  406.86   14.80
   5   3  -7  390.76   13.70
  -4  -3   7   33.70    6.00
   4   3  -7   41.30    5.00
  -4   3   7   36.80    4.40
   3  -3  -7   34.70    4.20
  -3  -3   7   32.80    4.70
  -3   3   7   30.20    4.20
  -2  -3   7  143.79    7.40
   2  -3  -7  151.08    7.10
   2   3  -7  151.78    7.20
  -2   3   7  169.98    7.10
  -1  -3   7 1621.74   43.20
   1  -3  -7 1628.14   43.40
  -1   3   7 1635.84   43.20
   1   3  -7 1617.94   43.10
   0  -3   7  420.56   12.60
   0  -3   7  422.16   13.00
   0  -3  -7  416.96   13.40
   0   3  -7  420.26   12.80
   0   3   7  424.16   13.30
  -1  -3  -7  328.37   11.60
   1  -3   7  343.77   10.80
   1   3   7  345.47   11.60
  -1   3  -7  341.57   10.70
   2  -3   7  967.30   26.20
   2   3   7  995.40   27.50
  -2   3  -7  969.40   26.10
   3   3   7   79.89    6.80
   4   3   7   85.69    8.20
   4   3   7   72.19    6.90
   5   3   7  212.18    9.70
   5   3   7  235.68    9.60
   6   3   7  323.57   12.20
   6   3   7  329.37   12.00
   7   3   7  451.85   15.20
   7   3   7  450.35   15.60
   8   3   7  197.18   10.00
   8   3   7  258.47   10.50
   9   3   7   36.60    5.50
  10   3   7    2.20    4.60
  10   3   7    1.80    4.60
  11   3   7   18.00    5.30
  11   3   7   16.00    5.40
  12   3   7   11.90    5.40
  12   3   7    9.90    5.10
  13   3   7  398.16   16.00
  13   3   7  406.46   16.40
  14   3   7  128.59   10.60
  14   3   7  132.99   10.40
  15   3   7  268.17   16.00
  16   3   7   -0.60    6.10
 -16  -4   7   42.30    9.80
 -15  -4   7  111.09   12.40
 -14  -4   7   20.90    8.20
 -13  -4   7   21.30    7.20
 -11  -4   7   -6.10    5.50
  11   4  -7   -1.30    4.90
 -10  -4   7   14.00    6.00
  10   4  -7   13.00    5.00
  -9  -4   7   82.29    8.70
   9   4  -7   82.79    8.00
  -9   4   7   85.99    6.40
   8  -4  -7  114.89    7.10
  -8  -4   7  117.39    8.80
   8   4  -7  128.69    8.10
  -8   4   7  117.09    7.00
  -7  -4   7   40.40    6.00
   7  -4  -7   44.80    4.70
  -7   4   7   42.30    6.10
   7   4  -7   50.69    5.40
  -7   4   7   48.00    4.60
   6  -4  -7 1209.58   32.80
  -6  -4   7 1174.58   34.30
   6   4  -7 1189.98   34.00
  -6   4   7 1208.98   32.60
  -6   4   7 1153.68   34.50
   5  -4  -7   42.00    4.60
  -5  -4   7   38.90    5.50
  -5   4   7   33.10    5.50
  -5   4   7   38.80    4.40
   5   4  -7   34.10    5.00
  -4  -4   7  319.27   12.70
  -4   4   7  345.47   11.70
   4   4  -7  343.07   12.50
  -3  -4   7   33.10    5.10
  -3   4   7   35.00    4.60
   3   4  -7   33.10    5.10
   2  -4  -7  301.77   11.30
  -2   4   7  291.47   11.10
   2   4  -7  296.57    9.60
   2   4  -7  295.07   11.40
  -1  -4   7 1266.27   36.10
   1  -4  -7 1315.27   36.30
  -1   4   7 1297.47   36.10
   1   4  -7 1383.66   38.20
   0  -4  -7    5.20    3.90
   0  -4   7    2.80    3.80
   0   4   7   16.60    7.10
   0   4  -7    2.10    3.60
   1  -4   7  172.88    8.10
  -1  -4  -7  181.88    9.20
   1   4   7  192.48    9.00
  -1   4  -7  178.28    7.90
   2  -4   7  129.79    8.60
   2  -4   7  115.19    6.30
   2   4   7  135.09    7.80
  -2   4  -7  110.09    6.00
   3  -4   7 1381.86   35.70
   3  -4   7 1349.66   37.30
   3   4   7 1340.47   37.70
   3   4   7 1320.77   37.30
  -3   4  -7 1323.47   35.50
   4  -4   7   94.99    7.10
   4   4   7  101.79    7.30
   4   4   7   94.69    7.00
   5  -4   7  108.39    7.60
   5   4   7  116.09    7.60
   5   4   7  125.19    7.50
   6  -4   7   31.70    5.10
   6   4   7   22.70    4.70
   6   4   7   30.70    5.00
   7  -4   7  189.28   13.30
   7   4   7  189.28   10.10
   7   4   7  199.08    9.80
   8  -4   7  166.18   10.30
   8   4   7  196.18   10.50
   8   4   7  194.78   10.10
   9   4   7   -1.90    4.60
  10   4   7   64.79    7.40
  10   4   7   71.59    7.70
  11   4   7   15.90    5.70
  11   4   7   15.60    4.90
  12   4   7   -5.50    5.30
  13   4   7  154.28   11.30
  14   4   7   82.59    8.90
  15   4   7    2.80    6.00
  16   4   7   20.50    8.10
 -15  -5   7    9.80    8.40
 -14  -5   7   13.50    7.70
 -13  -5   7  105.59   11.40
 -12  -5   7    5.40    6.60
 -11  -5   7   14.70    6.80
 -10  -5   7   32.60    8.20
  -9  -5   7  583.04   21.30
   9   5  -7  563.14   20.10
  -9   5   7  589.64   18.20
   8  -5  -7  230.18   10.20
  -8  -5   7  234.88   12.70
   8   5  -7  252.37   12.00
  -8   5   7  245.08   10.10
  -7  -5   7  650.33   22.50
   7  -5  -7  691.73   20.80
  -7   5   7  667.73   23.30
  -7   5   7  698.43   20.70
   7   5  -7  670.23   23.90
   6  -5  -7   33.90    4.60
  -6  -5   7   42.80    6.40
   6   5  -7   44.90    5.50
  -6   5   7   41.30    5.80
  -6   5   7   42.90    6.50
  -5  -5   7    4.30    4.20
   5  -5  -7    0.80    3.40
  -5   5   7    5.10    4.30
   5   5  -7    2.50    3.50
  -4  -5   7  572.24   19.50
  -4   5   7  611.54   18.70
   4   5  -7  622.14   19.50
   3  -5  -7   75.99    6.20
  -3  -5   7   68.89    6.70
   3   5  -7   63.19    6.10
  -3   5   7   77.69    6.10
   2  -5  -7   66.99    6.40
  -2  -5   7   82.79    6.80
  -2   5   7   79.19    6.40
   2   5  -7   67.89    5.00
   2   5  -7   76.39    6.20
   1  -5  -7    7.10    3.90
  -1  -5   7    5.20    3.60
  -1   5   7    7.90    3.70
   1   5  -7    8.70    3.60
   0  -5   7  775.02   23.50
   0  -5  -7  748.43   22.70
   0   5   7  696.53   22.20
   0   5  -7  735.13   21.80
   1  -5   7   37.20    4.40
   1   5   7   28.30    4.50
  -1   5  -7   28.70    4.20
   2  -5   7  583.04   17.30
   2   5   7  559.44   18.50
   2   5   7  571.54   18.80
  -2   5  -7  572.24   17.10
   3   5   7  463.65   16.10
  -3   5  -7  449.66   13.80
   3   5   7  440.06   15.70
   4  -5   7   13.80    3.90
   4   5   7   19.10    4.70
   4   5   7   24.00    4.80
   5  -5   7  401.56   15.10
   5   5   7  395.66   14.90
   5   5   7  405.56   15.30
   6   5   7   74.59    7.40
   6   5   7   71.99    7.70
   7  -5   7   68.39    7.20
   7   5   7   56.59    6.80
   7   5   7   67.09    7.50
   8   5   7  141.99    9.90
   8   5   7  126.59    9.60
   9   5   7   19.00    5.90
   9   5   7   28.80    6.30
  10   5   7   10.50    9.20
  11   5   7  188.68   11.80
  12   5   7    0.70    6.00
  13   5   7   45.90    7.90
  14   5   7   25.10    7.50
  15   5   7   32.70    8.00
  16   5   7   10.50    7.30
 -14  -6   7   24.60    9.10
 -13  -6   7   76.49   11.20
 -12  -6   7   73.69   10.00
 -11  -6   7    5.10    6.80
 -10  -6   7  212.78   13.40
   9  -6  -7  166.38    9.30
  -9  -6   7  158.48   11.80
  -9   6   7  154.08    8.70
   8  -6  -7  308.17   12.60
  -8  -6   7  307.57   16.40
  -8   6   7  305.07   12.20
  -7  -6   7  237.48   12.90
   7  -6  -7  226.28   10.80
  -7   6   7  236.28   10.50
   7   6  -7  225.78   11.90
  -7   6   7  226.68   13.40
   6  -6  -7  253.87   11.50
  -6  -6   7  257.17   12.90
  -6   6   7  247.78   10.80
  -6   6   7  241.18   13.10
   6   6  -7  247.98   12.00
  -5  -6   7  169.88   10.70
   5  -6  -7  200.98    9.80
  -5   6   7  185.88    9.30
   5   6  -7  192.58   10.20
  -5   6   7  178.18   11.50
  -4  -6   7   11.00    5.10
  -4   6   7    7.70    4.20
   4   6  -7   17.30    4.70
  -3  -6   7  153.58    9.20
   3  -6  -7  145.79    8.70
   3   6  -7  152.38    8.70
   3   6  -7  161.18    7.20
  -3   6   7  141.79    8.30
   2  -6  -7    7.30    4.10
  -2  -6   7    7.20    4.30
   2   6  -7    7.60    4.20
  -2   6   7    4.60    4.00
   2   6  -7    5.80    3.30
  -1  -6   7  489.85   16.80
  -1   6   7  483.55   16.70
   1   6  -7  511.05   16.70
   0  -6   7   62.29    6.30
   0   6  -7   61.69    5.90
   0   6   7   60.39    6.60
   0   6   7   58.69    6.30
   1  -6   7  419.06   14.50
  -1   6  -7  417.36   14.10
   1   6   7  414.56   15.40
   1   6   7  407.06   15.10
   2   6   7  418.76   15.70
  -2   6  -7  430.06   14.20
   2   6   7  440.46   16.10
  -3   6  -7   10.40    3.60
   3   6   7   15.60    4.80
  -3   6  -7   14.80    4.10
   3   6   7   11.20    4.70
   4   6   7  163.38    9.90
  -4   6  -7  151.98    7.40
  -4   6  -7  165.28    7.90
   4   6   7  173.58   10.10
   5   6   7  277.67   12.90
   5   6   7  257.77   12.60
   6   6   7    8.10    5.00
   6   6   7   13.90    5.50
   7   6   7    5.30    5.10
   8   6   7   26.50    8.20
   9   6   7   23.20    6.60
  10   6   7   73.09    9.00
  11   6   7    8.60    6.10
  12   6   7   14.90    6.90
  13   6   7   12.20    6.70
  14   6   7   -1.30    7.00
  15   6   7    8.90    7.30
 -12  -7   7   66.39   10.60
 -11  -7   7  256.97   15.80
 -10  -7   7   98.29   10.90
  -9  -7   7   32.20    8.00
  -9   7   7   13.50    5.10
  -8  -7   7   71.09    9.00
  -8   7   7   59.49    6.80
  -7  -7   7   62.49    8.60
  -7   7   7   60.59    8.40
  -7   7   7   59.09    6.60
  -6   7   7   96.29   14.40
  -6   7   7   80.39    8.10
  -5  -7   7  290.27   14.60
  -5   7   7  322.57   13.30
  -5   7   7  313.17   16.00
   5   7  -7  355.76   17.60
  -4  -7   7    6.90    5.50
   4   7  -7   10.10    5.30
  -4   7   7    5.00    4.80
  -3  -7   7  148.49   10.10
  -3   7   7  164.38    9.60
   3   7  -7  151.38    8.20
   3   7  -7  155.58    9.70
  -2  -7   7  112.79    9.10
  -2   7   7  121.49    8.80
  -2   7   7  110.29    8.70
   2   7  -7   97.39    7.40
  -1  -7   7   75.99    7.60
  -1   7   7   63.39    7.40
  -1   7   7   64.39    7.30
   1   7  -7   81.39    7.60
   0   7   7    4.30    5.50
   0   7   7   -0.30    4.60
   0   7  -7   -2.50    3.90
   1   7   7   85.09    8.20
   1   7   7   86.19    8.30
  -1   7  -7   82.49    7.10
   2   7   7  198.48   11.10
  -2   7  -7  201.58   10.20
  -2   7  -7  190.58    9.40
   2   7   7  197.18   11.00
   3   7   7   65.59    7.30
   3   7   7   40.40    6.60
  -3   7  -7   44.10    5.50
  -3   7  -7   47.00    6.00
  -4   7  -7  240.08   10.50
  -4   7  -7  229.38    9.90
   4   7   7  239.38   12.60
   6   7   7  383.46   16.60
   7   7   7  193.98   12.60
   8   7   7   10.70    6.40
   9   7   7    2.70    6.00
  10   7   7    8.10    6.90
  11   7   7   -4.40    6.00
  12   7   7   24.40    8.00
  13   7   7    9.00    8.60
  14   7   7   32.10    9.90
  -9  -8   7    4.70    7.00
  -9   8   7    7.00    4.50
  -9   8   7    2.60    5.20
  -8  -8   7  149.79   12.40
  -8   8   7  117.79    8.90
  -8   8   7  135.09    9.50
  -7  -8   7   44.50    8.70
  -7   8   7   37.00    6.40
  -7   8   7   30.70    7.70
  -7   8   7   37.00    6.30
  -6  -8   7   23.00    7.40
  -6   8   7   14.20    6.60
  -6   8   7   10.60    4.90
  -6   8   7    7.90    5.60
  -5  -8   7   25.70    7.30
  -5   8   7   21.60    6.00
  -5   8   7   25.70    7.50
  -4  -8   7   88.79    9.60
  -4   8   7   87.19    8.60
  -4   8   7   66.69    9.00
  -4   8   7   82.39    8.90
   4   8  -7   68.79    7.10
  -3   8   7   75.89    8.20
  -3   8   7   73.89    8.00
   3   8  -7   72.09    7.20
   2   8  -7   23.20    5.90
  -2   8   7   21.10    6.00
  -2   8   7   18.90    5.70
   2   8  -7   28.80    5.10
  -1   8   7   48.90    7.10
   1   8  -7   52.59    7.10
  -1   8   7   57.39    7.70
   0   8  -7   33.00    6.80
   0   8  -7   48.90    6.80
   0   8   7   33.00    6.50
   0   8   7   28.70    7.60
  -1   8  -7   51.09    6.50
  -1   8  -7   49.60    7.20
   1   8   7   30.20    6.60
  -2   8  -7    7.40    5.20
  -2   8  -7    1.80    4.30
  -3   8  -7   27.00    5.30
   3   8   7   27.90    6.50
  -3   8  -7   31.50    6.00
  -4   8  -7  144.19    8.70
   4   8   7  139.49   11.40
  -4   8  -7  163.38    9.50
   5   8   7   95.89   10.10
  -5   8  -7   80.09    7.60
  -5   8  -7   78.09    6.70
   6   8   7   25.30    6.80
   7   8   7    1.10    6.30
   8   8   7   13.10    7.20
   9   8   7   10.00    7.40
  10   8   7   13.70    7.50
  11   8   7    0.90    8.40
  12   8   7   -8.70    7.00
  11   9  -7   20.50    9.70
  -9   9   7   80.59    8.60
  -8   9   7   84.59    9.60
  -8   9   7   80.89    8.10
  -7   9   7   16.70    5.90
  -7   9   7   18.90    5.70
  -6   9   7   23.80    5.80
  -6   9   7   30.40    8.10
  -6   9   7    9.40    6.10
  -5   9   7    5.80    5.90
   5   9  -7   -1.50    3.90
  -5   9   7   10.50    6.30
  -5   9   7    0.70    5.50
   4   9  -7    7.50    4.20
  -4   9   7   10.00    6.60
  -4   9   7    1.20    5.70
  -3   9   7  322.87   16.70
   3   9  -7  325.07   13.90
  -3   9   7  353.46   15.60
   3   9  -7  351.26   17.20
  -2   9   7   70.69   13.10
   2   9  -7   79.59    9.70
  -1   9   7   56.69    8.40
   0   9  -7   12.70    6.30
   0   9   7   25.30    6.90
  -1   9  -7   12.80    5.20
  -1   9  -7    1.30    5.50
   1   9   7   11.80    6.20
  -2   9  -7   78.79    8.00
  -2   9  -7   61.59    8.10
   2   9   7   69.19    8.90
  -3   9  -7    3.00    4.60
   3   9   7   -3.90    5.60
  -3   9  -7    3.70    5.40
   4   9   7   96.49   10.90
  -4   9  -7   93.49    9.10
  -4   9  -7  105.49    8.30
   5   9   7   57.49    8.80
  -5   9  -7   56.49    6.20
  -5   9  -7   65.99    7.20
   6   9   7   -1.00    6.20
   7   9   7   30.80    8.20
   8   9   7   29.30    8.60
   9   9   7   -3.30    7.00
  10   9   7   -8.10    7.20
   9  10  -7   78.59   11.80
  -9  10   7   51.39    8.20
   8  10  -7    4.80    8.60
  -8  10   7    4.70    6.10
  -6  10   7    4.40    6.30
   6  10  -7    7.50    8.10
   6  10  -7   14.10    4.60
  -6  10   7    2.60    6.60
  -5  10   7    4.00    6.30
  -5  10   7   12.30    7.00
   5  10  -7    7.80    8.30
   5  10  -7    9.90    4.50
  -4  10   7   22.60    7.80
   4  10  -7   26.20    5.30
   4  10  -7   33.20    9.70
  -4  10   7   29.80    7.40
  -3  10   7   -5.60    5.80
   3  10  -7    0.10    7.00
  -3  10   7   -2.20    6.30
  -2  10   7    8.30    6.50
   2  10  -7   26.00    7.70
  -1  10   7   22.20    6.90
   1  10  -7   24.90    7.50
   0  10   7   17.70    7.20
   0  10  -7   30.20    7.60
  -1  10  -7    9.70    6.50
   1  10   7    6.00    6.50
   2  10   7   21.10    7.00
  -3  10  -7   29.70    7.00
   3  10   7   28.70    7.40
  -4  10  -7   18.10    5.10
  -4  10  -7   11.60    6.10
   4  10   7   14.80    7.00
   5  10   7    4.30    6.50
  -5  10  -7   -1.00    5.50
   6  10   7   60.79   12.80
   7  10   7   10.10    7.50
   8  10   7    6.30    7.80
  -9  11   7   39.30    8.60
  -8  11   7   -4.60    6.40
   7  11  -7   -4.50    3.90
  -7  11   7   29.90    8.50
   7  11  -7   -2.20    9.20
   6  11  -7    0.10    9.30
  -6  11   7    1.40    7.10
  -5  11   7   -2.20    6.80
   5  11  -7    3.80    8.40
  -5  11   7    6.20    7.20
  -4  11   7   83.79   10.30
  -3  11   7    2.20    6.50
   3  11  -7    7.30    7.20
  -3  11   7   -4.50    6.50
  -2  11   7    4.40    6.80
  -2  11   7   15.20    7.30
   2  11  -7    5.10    7.30
   1  11  -7   64.29   10.70
  -1  11   7   31.10    8.30
   0  11   7  250.37   16.00
   0  11  -7  279.27   16.60
   1  11   7   -1.60    6.70
  -1  11  -7    2.00    6.90
  -2  11  -7   69.09    9.50
   2  11   7   52.79   14.10
  -3  11  -7   -6.40    5.90
   3  11   7  -10.70    6.30
  -4  11  -7    6.10    6.30
   4  11   7   11.10    7.80
   5  11   7   13.30    8.10
  -5  11  -7   10.80    6.20
  -6  11  -7   85.59    9.30
  -6  12   7   39.00    8.60
  -5  12   7   -1.10    7.60
  -4  12   7    7.00    7.50
   3  12  -7   30.60    9.90
  -3  12   7    9.50    7.70
   2  12  -7   11.10    8.30
  -2  12   7    5.80    6.70
  -2  12   7   -2.30    7.30
  -1  12   7   20.80    8.20
  -1  12   7   18.00    8.00
   1  12  -7   19.40    9.00
   0  12   7   41.80    8.60
   0  12   7   18.00    8.80
   0  12  -7   46.50   10.10
   1  12   7   10.50    7.70
  -1  12  -7    3.10    7.30
  -2  12  -7   11.50    7.10
  -3  12  -7    0.00    6.40
  -4  12  -7  -12.20    6.20
  -5  12  -7   -6.00    7.00
 -18   0   8   46.20    9.00
 -17   0   8   -1.30    6.10
 -16   0   8   22.60    6.90
  16   0  -8   25.60    6.20
  15   0  -8   35.80    6.30
 -15   0   8   49.99    7.80
  14   0  -8   39.90    5.60
 -14   0   8   51.59    7.20
  14   0  -8   53.49    7.60
  13   0  -8  218.88   11.90
  13   0  -8  212.88   10.30
 -13   0   8  227.28   11.50
  12   0  -8   36.90    6.20
  12   0  -8   56.99    5.90
 -12   0   8   51.99    6.60
  11   0  -8    2.60    4.40
 -11   0   8    2.60    4.40
  11   0  -8    3.30    3.70
 -10   0   8  192.08    9.20
  10   0  -8  179.18    9.10
  10   0  -8  177.28    8.40
   9   0  -8  679.93   20.20
  -9   0   8  665.73   20.40
   9   0  -8  682.63   20.60
   8   0  -8    8.30    2.20
  -8   0   8    9.20    3.70
  -7   0   8  195.78    8.60
   6   0  -8  138.89    7.00
  -6   0   8  119.99    7.20
  -5   0   8   29.30    4.00
   5   0  -8   31.30    3.70
  -4   0   8 1553.64   42.20
   4   0  -8 1701.33   42.90
  -4   0   8 1612.44   42.80
  -3   0   8   31.30    2.90
   3   0  -8   28.50    3.10
   2   0  -8 1446.56   38.60
  -2   0   8 1495.05   38.70
   1   0  -8  762.62   21.00
  -1   0   8  787.52   21.10
   0   0  -8 3500.55   91.99
   0   0   8 3707.33   92.09
  -1   0  -8 6045.20  154.48
   1   0   8 6125.99  154.48
   2   0   8 1044.50   27.00
  -2   0  -8  996.30   26.90
   3   0   8    6.10    2.20
  -3   0  -8    7.50    2.00
   4   0   8   97.99    5.20
  -4   0  -8   89.29    5.00
   5   0   8   85.09    5.20
   6   0   8   23.00    3.20
   6   0   8   23.40    3.30
   7   0   8  227.78    8.20
   7   0   8  245.08    8.30
 -18  -1   8   30.20    9.50
 -17  -1   8   32.20    9.70
 -16  -1   8   10.80    6.70
 -15  -1   8    2.20    6.00
  15  -1  -8    7.40    4.90
 -15   1   8    4.20    5.10
  15   1  -8    7.00    4.80
  14  -1  -8   12.70    5.00
 -14  -1   8    8.50    6.00
  14   1  -8   26.20    6.20
 -14   1   8    8.30    5.30
  14   1  -8   12.10    4.70
  13  -1  -8    4.50    4.40
 -13  -1   8   12.80    5.80
 -13   1   8   12.20    5.30
  13   1  -8   17.50    4.70
  13   1  -8   19.80    5.10
 -12  -1   8  191.98   11.00
  12  -1  -8  198.08    9.80
  12   1  -8  232.38   11.00
  12   1  -8  199.38   10.20
 -12   1   8  176.48   10.00
 -11  -1   8  587.64   19.50
  11  -1  -8  552.74   18.10
  11   1  -8  554.04   18.60
 -11   1   8  555.04   18.30
  11   1  -8  606.64   19.00
 -10  -1   8  325.27   13.00
  10  -1  -8  326.07   11.90
  10   1  -8  358.76   12.40
 -10   1   8  320.67   12.10
   9  -1  -8   50.59    5.20
  -9  -1   8   58.59    5.80
   9   1  -8   43.80    4.80
  -9   1   8   50.39    5.50
  -8  -1   8  203.28    9.20
  -8   1   8  216.48    8.80
   8   1  -8  216.38    8.90
   8   1  -8  227.88    8.60
   7  -1  -8  190.18    8.00
   7   1  -8  183.58    8.20
   7   1  -8  190.28    7.50
  -7   1   8  186.88    8.00
   6  -1  -8    0.90    1.40
  -6  -1   8   -8.40    3.70
   6   1  -8    1.20    3.90
  -6   1   8    0.20    3.50
  -5  -1   8   93.09    6.50
   5  -1  -8   75.29    5.30
   5   1  -8  105.19    6.30
  -5   1   8   93.79    6.40
  -5   1   8  108.69    6.00
  -4  -1   8   59.89    4.80
   4  -1  -8   62.29    4.30
   4   1  -8   65.39    4.50
  -4   1   8   55.99    4.30
   3  -1  -8  317.57    9.90
  -3  -1   8  305.77   10.10
   3   1  -8  330.07   10.10
  -3   1   8  315.37    9.90
   2  -1  -8  197.38    6.80
  -2  -1   8  197.18    7.00
   2   1  -8  192.28    6.90
  -2   1   8  199.58    6.90
  -1  -1   8 2004.20   52.19
   1  -1  -8 1967.50   52.19
   1   1  -8 1988.80   52.19
  -1   1   8 2091.59   52.29
   0  -1  -8  350.96   10.80
   0  -1   8  371.56   10.60
   0   1  -8  362.96   10.60
   0   1   8  356.66   10.80
   1  -1   8   47.10    3.00
  -1  -1  -8   45.50    3.40
   1   1   8   48.80    3.60
  -1   1  -8   48.60    3.00
  -2  -1  -8 1303.67   35.40
   2  -1   8 1364.46   34.80
   2   1   8 1344.07   35.30
  -2   1  -8 1338.57   34.70
  -3  -1  -8    2.40    2.30
   3   1   8    2.40    2.50
  -3   1  -8    3.50    1.70
  -4  -1  -8   14.00    3.60
   4   1   8   13.30    3.60
   5   1   8  182.38    7.90
   6   1   8   18.20    3.40
   6   1   8   11.00    3.40
   7   1   8   74.09    5.40
   7   1   8   72.89    5.40
   8   1   8    1.60    3.10
   8   1   8    2.70    3.00
   9   1   8  272.27   10.10
   9   1   8  252.97   10.10
  10   1   8   52.09    5.30
  10   1   8   56.69    6.60
  11   1   8  185.38    8.90
  11   1   8  155.48    8.30
  12   1   8  121.49    7.20
 -17  -2   8    5.30    8.10
 -16  -2   8    0.50    6.80
  15   2  -8   47.70    6.80
 -14  -2   8   28.40    7.30
  14   2  -8   43.00    6.50
  14   2  -8   31.50    6.30
 -13  -2   8  268.77   13.40
  13  -2  -8  262.77   11.00
  13   2  -8  198.38   10.50
 -13   2   8  260.87   11.20
  13   2  -8  267.47   12.30
 -12  -2   8   67.39    8.10
  12  -2  -8   69.69    6.20
  12   2  -8   59.39    6.30
 -12   2   8   69.89    7.00
 -11  -2   8   99.89    8.80
  11  -2  -8   79.59    6.70
  11   2  -8  105.09    7.60
 -11   2   8   70.59    8.60
  11   2  -8   83.89    7.30
 -10  -2   8   10.00    5.10
  10  -2  -8   10.50    3.60
  10   2  -8    3.40    3.90
 -10   2   8    9.40    4.20
  -9  -2   8  150.08    8.90
  -9   2   8  154.18    7.50
   9   2  -8  153.88    8.10
   8  -2  -8  270.07   10.00
  -8  -2   8  280.97   11.40
  -8   2   8  277.17   10.00
   8   2  -8  281.87   10.70
  -7  -2   8   27.10    4.60
   7  -2  -8   38.30    4.10
   7   2  -8   40.10    4.90
  -7   2   8   44.30    4.40
   6  -2  -8   13.00    3.40
  -6  -2   8   12.20    4.50
   6   2  -8   15.60    4.00
  -6   2   8   11.20    5.20
  -6   2   8   11.30    3.50
  -5  -2   8   12.30    4.50
  -5   2   8    8.60    4.40
   5   2  -8   16.20    4.30
  -5   2   8   13.30    3.80
   4  -2  -8 1386.76   36.60
  -4  -2   8 1333.77   37.20
   4   2  -8 1362.16   37.20
  -4   2   8 1385.06   36.60
   3  -2  -8   49.20    4.10
  -3  -2   8   42.00    4.60
  -3   2   8   43.70    4.10
   3   2  -8   47.80    4.30
   2  -2  -8  448.56   13.50
  -2  -2   8  465.35   13.80
  -2   2   8  461.45   13.60
   2   2  -8  452.05   13.70
   1  -2  -8  483.95   14.50
  -1  -2   8  495.25   14.50
   1   2  -8  504.35   14.50
  -1   2   8  511.35   14.60
   0  -2  -8  986.70   27.30
   0  -2   8  993.50   27.00
   0   2   8 1032.20   27.40
   0   2  -8 1016.00   27.00
  -1  -2  -8  172.68    6.90
   1  -2   8  179.08    6.20
   1   2   8  175.48    6.90
  -1   2  -8  177.28    6.10
   2  -2   8   11.20    2.20
  -2  -2  -8    9.80    2.90
  -2   2  -8    7.40    1.90
   2   2   8   12.30    3.00
  -3  -2  -8   18.30    4.10
   3   2   8   16.50    3.80
  -4  -2  -8  138.49    7.90
   4   2   8  158.38    7.80
   5   2   8  272.07   10.30
   6   2   8   21.60    3.90
   7   2   8    0.60    3.30
   7   2   8    4.20    3.40
   8   2   8   21.60    4.30
   8   2   8   28.20    4.50
   9   2   8   -3.50    3.70
   9   2   8   -2.60    3.70
  10   2   8   20.70    5.10
  10   2   8   23.70    5.10
  11   2   8   11.20    4.60
  11   2   8   15.50    4.90
  12   2   8   37.00    5.90
  12   2   8   45.60    6.00
  13   2   8   19.60    5.60
  13   2   8   28.60    5.20
  14   2   8   15.10    5.60
  14   2   8   11.50    4.50
  15   2   8   75.49    8.50
  16   2   8   27.10    7.70
 -17  -3   8   23.30    8.60
 -16  -3   8   27.40    8.50
  16   3  -8   31.40    6.50
 -15  -3   8   57.19    9.30
  15   3  -8   22.80    6.80
 -14  -3   8   11.00    6.90
  14   3  -8    6.30    4.90
 -13  -3   8   25.80    7.10
 -12  -3   8  153.88   11.00
  12   3  -8  162.78    9.70
  11  -3  -8  199.58    9.40
 -11  -3   8  197.38   11.70
  11   3  -8  196.58   10.50
 -11   3   8  192.88    9.50
  10  -3  -8   13.00    4.20
 -10  -3   8   34.60    6.20
  10   3  -8   18.50    5.10
 -10   3   8   27.00    4.60
  -9  -3   8  151.58    9.60
  -9   3   8  152.78    7.80
   9   3  -8  147.59    8.60
  -8  -3   8    4.80    4.20
   8  -3  -8   -0.10    3.10
   8   3  -8    1.00    3.40
  -8   3   8   -3.40    3.00
  -7  -3   8   19.40    4.50
   7  -3  -8   24.10    3.80
  -7   3   8   16.70    4.50
   7   3  -8   20.50    4.10
  -7   3   8   20.40    3.70
   6  -3  -8  198.08    8.30
  -6  -3   8  202.48    9.70
  -6   3   8  203.38    8.30
  -6   3   8  206.38    9.90
   6   3  -8  207.78    9.20
   5  -3  -8    6.80    3.40
  -5  -3   8    6.10    4.20
   5   3  -8    9.10    3.80
  -5   3   8   12.20    4.60
  -5   3   8   10.30    3.70
   4  -3  -8   25.00    3.90
  -4  -3   8   35.90    6.00
  -4   3   8   46.20    4.80
   4   3  -8   43.40    5.20
   3  -3  -8 1461.35   38.00
  -3  -3   8 1362.46   38.40
  -3   3   8 1397.46   37.80
   3   3  -8 1385.96   38.30
  -2  -3   8  366.06   12.80
   2  -3  -8  381.86   12.50
  -2   3   8  387.46   12.50
   2   3  -8  375.76   12.60
  -1  -3   8   42.90    4.50
   1  -3  -8   38.60    4.40
  -1   3   8   33.10    4.20
   1   3  -8   40.40    4.10
   0  -3   8  328.37   11.10
   0  -3  -8  338.37   11.60
   0  -3   8  346.27   10.80
   0   3   8  330.07   11.60
   0   3  -8  353.26   11.10
   1  -3   8   25.50    3.50
   1   3   8   42.30    4.60
  -1   3  -8   24.30    3.40
   2  -3   8  239.78    8.70
  -2  -3  -8  264.37   10.60
   2   3   8  275.27   10.50
  -2   3  -8  244.18    8.60
  -3  -3  -8   58.89    6.60
   3   3   8   61.59    6.50
   4   3   8   11.90    4.20
   5   3   8   55.59    5.50
   5   3   8   50.49    5.70
   6   3   8    3.60    3.40
   6   3   8   -1.50    3.30
   7   3   8    6.90    3.80
   7   3   8    3.50    3.80
   8   3   8   15.90    4.50
   8   3   8    9.10    3.90
   9   3   8    4.80    4.30
   9   3   8    6.20    2.30
  10   3   8   14.00    5.20
  10   3   8   13.10    5.00
  11   3   8  126.89    8.90
  11   3   8  120.79    8.70
  12   3   8   11.10    5.40
  12   3   8   23.00    5.50
  13   3   8   71.99    8.00
  13   3   8   77.99    8.60
  14   3   8   24.40    6.60
  14   3   8    5.70    5.70
  15   3   8  166.08   15.50
  16   3   8   61.69    9.60
 -17  -4   8   32.00    9.70
 -16  -4   8   -5.00    7.80
 -15  -4   8   41.90    9.10
  15   4  -8   34.70    6.00
 -14  -4   8   87.49   10.40
 -13  -4   8   43.80    8.30
 -12  -4   8  269.17   15.50
 -11  -4   8   16.90    6.30
 -11   4   8   24.80    4.70
  10  -4  -8   95.69    7.40
 -10  -4   8   96.39    9.60
  10   4  -8  113.09    8.40
 -10   4   8   93.19    7.10
   9  -4  -8   35.80    5.10
  -9  -4   8   26.50    6.30
  -9   4   8   38.50    5.10
   9   4  -8   37.50    5.80
  -8  -4   8  166.58   10.10
   8  -4  -8  151.28    9.40
  -8   4   8  168.88    8.10
   8   4  -8  169.58    9.30
   7  -4  -8   -3.30    3.70
  -7  -4   8    2.50    4.30
  -7   4   8   -5.30    3.10
   7   4  -8    0.50    3.50
  -7   4   8    5.80    4.70
  -6  -4   8  280.27   11.80
   6  -4  -8  276.07   11.50
  -6   4   8  281.97   10.40
  -6   4   8  270.97   12.20
   6   4  -8  276.57   11.20
  -5  -4   8   67.09    6.30
   5  -4  -8   55.79    5.90
  -5   4   8   60.39    5.50
   5   4  -8   53.89    5.90
  -4  -4   8   97.09    7.40
  -4   4   8  103.09    6.50
   4   4  -8  101.69    7.00
   3  -4  -8  233.58    9.60
  -3  -4   8  222.08   10.20
  -3   4   8  233.98    9.50
   3   4  -8  216.68    9.80
   2  -4  -8 1039.80   29.40
  -2  -4   8 1054.69   33.50
   2   4  -8 1041.10   29.40
  -2   4   8 1017.90   29.10
   1  -4  -8  740.23   22.40
  -1  -4   8  754.82   22.40
   1   4  -8  770.62   22.40
   0  -4  -8  412.66   14.50
   0  -4   8  421.96   13.90
   0   4   8  437.96   14.60
   0   4  -8  417.06   13.70
   1  -4   8 1033.60   28.30
  -1  -4  -8 1020.70   29.50
  -1   4  -8 1008.70   28.10
   1   4   8 1027.30   29.20
   2  -4   8  732.73   21.20
   2  -4   8  700.23   20.10
  -2  -4  -8  698.23   21.80
  -2   4  -8  705.93   20.00
   2   4   8  706.03   21.40
   3  -4   8  211.28    7.70
   3  -4   8  214.38    9.50
  -3   4  -8  189.78    7.30
   3   4   8  218.58    9.60
   4  -4   8  481.45   16.60
   4   4   8  503.85   16.50
   4   4   8  513.85   17.00
   5  -4   8  133.19    8.20
   5   4   8  139.29    8.10
   5   4   8  127.89    7.70
   6   4   8   27.30    5.10
   6   4   8   19.60    4.40
   7   4   8  475.95   16.90
   7   4   8  492.65   17.30
   8   4   8   92.19    7.80
   8   4   8   82.19    7.90
   9   4   8    1.20    5.00
   9   4   8    2.00    7.30
  10   4   8   23.70    5.90
  10   4   8   24.30    5.70
  11   4   8   86.49    6.80
  12   4   8   -1.10    5.90
  13   4   8   53.49    7.40
  14   4   8   27.10    6.90
  15   4   8   19.00    7.30
  16   4   8   57.99    8.70
 -16  -5   8   20.50   10.80
 -15  -5   8   57.19   10.50
 -14  -5   8    5.10    7.70
 -13  -5   8   19.10    7.60
 -12  -5   8    7.70    6.80
 -11  -5   8   26.60    7.50
  10  -5  -8    6.60    4.30
   9  -5  -8  114.99    8.10
  -9  -5   8  124.19   10.40
   9   5  -8  131.49    9.70
   8  -5  -8  128.99    8.40
   8   5  -8  168.88    9.80
  -7  -5   8   67.29    7.40
   7  -5  -8   68.19    6.50
  -7   5   8   63.09    6.50
   7   5  -8   59.09    6.70
  -7   5   8   63.29    7.60
  -6  -5   8    3.20    4.70
   6  -5  -8    3.10    3.60
  -6   5   8   10.80    3.90
  -6   5   8    7.60    5.20
   6   5  -8    5.20    4.40
  -5  -5   8    0.40    4.10
   5  -5  -8   -0.60    3.40
  -5   5   8    6.30    3.50
  -5   5   8    3.10    4.30
   5   5  -8    5.10    3.70
  -4  -5   8  259.77   11.40
   4   5  -8  267.17   11.10
  -4   5   8  271.57   10.50
   3  -5  -8    2.90    3.30
  -3  -5   8    8.30    4.10
  -3   5   8    6.80    3.60
   3   5  -8    4.80    3.50
  -2  -5   8   13.60    4.30
   2  -5  -8   10.30    3.90
   2   5  -8   14.80    4.20
  -2   5   8   15.10    3.90
  -1  -5   8   51.59    5.50
   1  -5  -8   35.60    4.80
   1   5  -8   37.60    4.80
  -1   5   8   40.50    5.20
   0  -5   8   45.90    4.90
   0  -5  -8   40.10    5.00
   0   5  -8   38.40    4.60
   0   5   8   36.90    5.10
  -1  -5  -8    2.90    4.20
   1  -5   8    3.50    3.20
  -1   5  -8    6.80    3.30
   1   5   8    4.70    3.70
   2  -5   8  591.04   17.70
   2   5   8  599.54   19.00
  -2   5  -8  583.34   17.50
   3  -5   8    5.40    3.70
   3  -5   8    2.20    2.90
   3   5   8    7.10    3.90
   3   5   8   -1.90    3.60
  -3   5  -8    1.10    2.60
   4  -5   8   24.20    4.60
   4   5   8   20.00    4.50
   4   5   8   29.70    5.00
   5  -5   8   18.50    4.80
   5   5   8   18.20    4.80
   5   5   8   24.70    5.30
   6   5   8   28.50    8.90
   6   5   8   30.20    5.50
   7  -5   8   -1.90    4.20
   7   5   8    0.30    4.80
   7   5   8    4.00    4.70
   8   5   8   -8.00    4.70
   8   5   8    1.50    4.80
   9   5   8   -3.00    5.10
   9   5   8    4.00    5.90
  11   5   8   88.59    9.60
  12   5   8    9.80    6.10
  13   5   8   27.60    7.30
  14   5   8   -1.20    6.30
  15   5   8   12.50    7.00
 -15  -6   8   98.39   14.00
 -14  -6   8    8.30    8.50
 -13  -6   8   74.19   10.80
 -12  -6   8   65.09    9.60
 -11  -6   8   34.20    7.90
 -10  -6   8   52.69    9.10
 -10   6   8   63.39    7.20
  -9  -6   8   31.30    7.20
   9  -6  -8   32.30    5.70
  -9   6   8   32.80    5.50
   8  -6  -8   11.30    5.00
  -8  -6   8   -1.70    9.20
  -8   6   8    9.80    4.90
   7  -6  -8  175.88    9.90
  -7  -6   8  184.88   11.60
  -7   6   8  187.38    9.70
   7   6  -8  187.28   12.10
  -7   6   8  168.28   12.50
  -6  -6   8   40.20    6.70
   6  -6  -8   40.20    5.70
   6   6  -8   36.00    6.10
  -6   6   8   24.00    6.20
  -6   6   8   32.80    5.40
   5  -6  -8   31.70    5.40
  -5  -6   8   30.50    6.20
  -5   6   8   32.40    5.40
   5   6  -8   19.00    5.00
  -5   6   8   23.00    5.90
  -4  -6   8  807.22   25.70
   4  -6  -8  803.32   24.90
   4   6  -8  809.42   25.40
  -4   6   8  817.52   24.50
  -3  -6   8   19.90    5.20
   3  -6  -8   13.00    4.50
   3   6  -8   11.40    4.30
  -3   6   8   19.00    4.60
  -2  -6   8  230.88   10.80
   2  -6  -8  239.88   10.90
   2   6  -8  230.08   10.40
  -2   6   8  228.08   10.50
  -1  -6   8   92.89    7.20
   1  -6  -8   81.69    7.50
  -1   6   8   91.39    7.40
   1   6  -8   90.19    6.70
   0  -6   8   20.30    4.50
   0   6  -8   25.00    4.30
   0   6   8   12.70    4.30
   1  -6   8    3.70    3.80
   1   6   8    7.30    4.30
  -1   6  -8    9.60    3.60
   1   6   8    9.40    4.30
   2  -6   8   62.99    6.20
  -2   6  -8   59.39    5.70
   2   6   8   65.09    7.10
   2   6   8   58.59    6.70
  -3   6  -8   44.30    4.70
   3   6   8   45.60    6.30
  -4   6  -8   94.89    6.60
  -4   6  -8   98.69    6.00
   4   6   8   97.99    8.40
   5   6   8   46.60    6.50
   5   6   8   46.70    7.00
   6  -6   8   16.60    5.70
   6   6   8    5.90    4.70
   6   6   8   11.60    5.30
   7   6   8   30.60    6.60
   8   6   8   74.79    8.30
   9   6   8   48.10    7.90
  10   6   8   97.19   10.20
  11   6   8  258.37   14.20
  12   6   8   43.10    8.00
  13   6   8   37.40    7.90
  14   6   8    7.40    6.80
  15   6   8    3.30    7.10
 -12  -7   8   29.50    8.60
 -11  -7   8   15.40    7.90
 -10  -7   8  182.18   13.50
 -10   7   8  159.38    9.20
  -9  -7   8   35.20    8.20
  -9   7   8   36.60    6.10
   8  -7  -8   10.70    5.20
  -8  -7   8   29.10    7.40
  -8   7   8   10.00    4.90
   7  -7  -8   19.20    6.00
  -7  -7   8   15.40    6.60
  -7   7   8   16.70    5.40
  -7   7   8   12.70    6.60
   6  -7  -8   19.30    6.00
  -6   7   8   27.80    5.90
  -5  -7   8  430.46   17.40
   5  -7  -8  414.26   16.10
  -5   7   8  407.36   18.00
  -5   7   8  413.76   15.70
  -4  -7   8   45.00    6.90
   4   7  -8   46.00    6.20
  -4   7   8   34.90    5.90
  -3  -7   8    4.70    5.40
  -3   7   8   -0.80    4.80
   3   7  -8    7.40    4.90
   3   7  -8    4.60    3.60
  -2  -7   8  561.44   19.70
  -2   7   8  551.54   19.20
  -1  -7   8   18.30    5.50
   1   7  -8   20.80    5.10
  -1   7   8   18.40    5.30
   0  -7   8   16.70    5.20
   0   7   8    7.50    5.00
   0   7   8   20.10    5.60
   0   7  -8   19.20    4.80
   1   7   8    8.70    4.90
   1   7   8    2.30    4.70
  -1   7  -8    7.90    4.20
  -2   7  -8   86.89    7.20
   2   7   8   79.99    8.30
   2   7   8   71.69    7.80
  -2   7  -8   82.19    8.10
  -3   7  -8   19.90    5.10
  -3   7  -8   22.50    4.60
   3   7   8   22.70    5.90
   3   7   8   22.70    5.50
  -4   7  -8   46.70    5.10
   4   7   8   48.50    7.70
  -4   7  -8   47.40    6.00
   5   7   8   94.09   12.50
   6   7   8    3.50    5.30
   7   7   8   13.20    6.20
   8   7   8   11.80    6.10
   9   7   8    5.40    6.60
  10   7   8   -6.50    5.70
  11   7   8   23.00    7.50
  12   7   8    3.40    6.70
  13   7   8    8.00    8.20
  14   7   8   15.20    7.90
 -11  -8   8  238.08   17.10
 -10  -8   8  116.19   12.90
 -10   8   8   77.39    7.90
 -10   8   8   62.89    6.90
  -9  -8   8   16.40    7.30
  -9   8   8   16.10    5.10
  -9   8   8   15.50    5.70
  -8  -8   8  219.98   14.50
  -8   8   8  193.58   11.00
  -8   8   8  214.18   11.30
  -7  -8   8   14.60    7.10
  -7   8   8    9.40    6.90
  -7   8   8   11.10    5.70
  -7   8   8    7.30    5.70
  -6  -8   8   20.30    7.10
  -6   8   8   24.70    5.90
  -6   8   8   16.20    6.50
  -5  -8   8   55.19    8.70
  -5   8   8   36.70    6.50
  -5   8   8   43.70    7.00
  -5   8   8   49.99    8.50
  -4  -8   8  157.38   11.40
   4   8  -8  141.69    8.20
  -4   8   8  140.99   10.10
  -4   8   8  139.29   10.20
  -3  -8   8  416.16   17.30
  -3   8   8  382.06   15.90
   3   8  -8  394.86   14.40
  -3   8   8  375.06   16.00
  -2  -8   8  252.37   13.10
  -2   8   8  261.77   13.10
   2   8  -8  266.57   13.00
  -2   8   8  256.77   13.00
  -1   8   8   85.89    8.90
   1   8  -8   68.29    7.60
  -1   8   8   66.49    7.60
   0   8   8  204.98   12.00
   0   8  -8  218.78   11.00
  -1   8  -8    1.80    5.40
   1   8   8    0.90    5.70
  -1   8  -8    5.10    5.10
   2   8   8    4.70    5.70
  -2   8  -8   10.70    4.70
  -2   8  -8   11.00    5.50
   3   8   8  311.07   14.80
  -3   8  -8  303.97   13.00
  -3   8  -8  284.87   12.30
  -4   8  -8  153.98    9.70
   4   8   8  153.48   11.30
  -4   8  -8  154.48    8.60
  -5   8  -8   51.69    5.50
   5   8   8   49.20    7.60
  -5   8  -8   57.59    6.20
   6   8   8  101.59   10.80
   7   8   8    2.60    5.60
   8   8   8   80.49    9.50
   9   8   8   -3.90    6.20
  10   8   8   17.70    7.50
  11   8   8   30.30    8.40
  12   8   8    5.00    7.50
 -10   9   8   16.60    6.00
  -9   9   8    6.40    4.70
  -9   9   8   15.70    6.00
  -8   9   8   44.10    7.00
  -8   9   8   39.00    6.50
  -7   9   8   13.00    7.30
  -7   9   8    8.50    5.30
  -7   9   8   17.10    6.20
  -6   9   8   58.59    9.60
  -6   9   8   57.69    7.80
  -6   9   8   52.19    8.70
   5   9  -8  109.59    7.70
  -5   9   8  116.09   11.30
  -5   9   8  117.69   10.50
   4   9  -8   20.20    4.80
  -4   9   8   12.70    6.00
  -4   9   8   18.30    7.20
  -2   9   8   69.89    8.50
   2   9  -8   96.09   10.50
   1   9  -8   48.20   12.80
  -1   9   8   40.50    7.40
   0   9   8   63.49    8.60
   0   9  -8   64.99    8.80
  -1   9  -8   23.40    5.80
  -1   9  -8   26.00    6.60
   1   9   8   30.30    7.00
  -2   9  -8  143.29    9.60
   2   9   8  137.19   11.50
  -2   9  -8  142.49   10.70
   3   9   8  101.39   10.90
  -3   9  -8  116.69    8.70
  -3   9  -8  113.79    9.50
  -4   9  -8   35.10    5.30
   4   9   8   20.50    6.60
  -4   9  -8   23.30    6.00
   5   9   8   98.59   10.90
  -5   9  -8   83.89    7.50
  -5   9  -8   89.99    8.50
   6   9   8  104.69   10.70
   7   9   8    5.20    6.90
   8   9   8   18.10    8.70
   9   9   8   48.70    9.90
  10   9   8    8.90    7.60
 -10  10   8  137.69   11.00
   9  10  -8   63.39   12.60
  -9  10   8   38.40    8.10
   8  10  -8   10.80    8.30
  -7  10   8   41.00    7.90
  -6  10   8   34.70    8.80
  -6  10   8   10.20    6.90
   6  10  -8   16.90    8.80
   6  10  -8    6.40    4.00
   5  10  -8   10.80    8.40
  -5  10   8    5.10    6.80
  -5  10   8    8.90    6.70
   4  10  -8  147.49   14.10
  -4  10   8  139.89   12.80
  -4  10   8  136.49   11.80
  -3  10   8   41.20    8.10
  -3  10   8   52.69    8.90
   3  10  -8   57.69    9.70
   2  10  -8   34.60    8.60
  -2  10   8   36.10    7.70
   1  10  -8  110.69   11.90
  -1  10   8  102.99   11.00
   0  10  -8    2.30    6.20
   0  10   8    1.90    6.10
  -1  10  -8   29.50    7.50
   1  10   8   20.40    7.20
   2  10   8  185.98   13.30
   3  10   8   26.90    7.50
  -3  10  -8   32.20    7.30
   4  10   8   -5.50    6.10
  -4  10  -8   11.80    6.00
  -4  10  -8   15.00    4.90
  -5  10  -8   14.90    5.00
   5  10   8   14.80    8.00
  -5  10  -8   22.50    6.40
   6  10   8    1.40    7.10
   7  10   8   94.49   11.40
   8  10   8    0.40    7.90
  -9  11   8  -12.30    6.80
  -8  11   8    1.10    6.60
  -7  11   8    7.20    6.80
   6  11  -8   -4.50    7.80
  -6  11   8   13.80    8.00
  -6  11   8   15.00    8.70
  -5  11   8    3.20    7.20
   5  11  -8    6.30    8.00
  -5  11   8    1.40    7.10
  -4  11   8   17.70   11.50
  -4  11   8    0.90    7.10
  -3  11   8  135.69   12.30
   3  11  -8  153.88   14.60
  -3  11   8  122.69   13.00
  -2  11   8   87.29   10.80
   2  11  -8   80.09   11.90
  -2  11   8  102.49   11.00
  -1  11   8    1.80    6.60
   1  11  -8   23.30    8.20
   0  11  -8   14.60    7.10
   0  11   8    4.60    7.00
  -1  11  -8   13.10    7.20
   1  11   8   11.20    6.90
  -2  11  -8   90.49   10.60
  -3  11  -8   -5.20    5.80
   3  11   8  -13.00    6.40
   4  11   8    2.00    7.30
  -4  11  -8   -5.90    5.40
  -5  11  -8    3.60    6.00
   5  11   8    4.50    7.70
  -5  12   8   -9.20    7.20
  -4  12   8   18.50   11.00
  -3  12   8   16.20    9.60
   3  12  -8    7.80    8.70
  -3  12   8    3.20    7.40
  -2  12   8   -6.40    7.60
   2  12  -8   10.10    8.60
  -2  12   8   10.80    7.50
   1  12  -8    8.90    8.10
  -1  12   8   13.10    8.00
  -1  12   8    4.70    6.80
   0  12   8   51.89   10.00
   0  12  -8   64.29   10.70
  -1  12  -8   20.20    8.60
   1  12   8    1.90    7.40
  -2  12  -8   -7.10    6.80
  -3  12  -8    8.40    7.60
  -4  12  -8   -2.70    6.70
 -18   0   9    9.80    7.90
 -17   0   9    5.80    6.70
 -16   0   9   -5.80    6.00
  16   0  -9    3.70    5.30
  15   0  -9    6.90    5.00
 -15   0   9    1.20    5.70
  14   0  -9    4.70    4.30
 -14   0   9    8.20    5.80
 -13   0   9   28.50    6.10
  13   0  -9   14.10    4.50
 -12   0   9   -0.10    4.80
  12   0  -9   -1.90    3.60
 -11   0   9    5.20    4.60
  11   0  -9    4.90    3.70
 -10   0   9    2.50    4.00
  10   0  -9    4.20    3.50
   9   0  -9    1.40    2.40
  -9   0   9    3.90    3.80
   8   0  -9    3.50    1.20
   7   0  -9   -2.30    2.90
  -7   0   9    8.10    3.60
  -6   0   9    0.30    3.60
   6   0  -9    2.00    3.40
  -5   0   9   -0.30    2.80
  -5   0   9   -1.40    3.60
   5   0  -9    3.00    3.30
   4   0  -9   -1.40    2.40
  -4   0   9    2.70    2.60
   3   0  -9    2.50    1.90
  -3   0   9   -1.50    1.80
  -2   0   9   -0.90    2.00
   2   0  -9    2.60    1.90
   1   0  -9   -0.50    1.60
  -1   0   9    0.10    2.00
   0   0  -9    2.20    1.60
   0   0   9    1.00    1.90
   1   0   9    2.10    1.80
  -1   0  -9    3.30    1.60
   2   0   9    1.40    1.90
  -2   0  -9    4.00    1.80
   3   0   9    0.30    2.20
  -3   0  -9    0.50    2.10
   4   0   9    4.60    3.10
  -4   0  -9    2.70    2.90
   5   0   9    0.90    2.90
  -5   0  -9    5.00    3.00
   6   0   9    2.60    2.80
   6   0   9    0.20    2.50
   7   0   9    1.30    2.60
 -18  -1   9   22.10    8.40
 -17  -1   9   75.09   10.70
 -16  -1   9    6.80    7.20
  16  -1  -9   -7.70    4.50
 -16   1   9    4.90    5.50
 -15  -1   9   41.10    7.40
  15  -1  -9   40.60    5.90
  15   1  -9   45.40    7.10
 -15   1   9   47.00    6.80
  15   1  -9   26.20    5.90
  14  -1  -9  182.88   10.20
 -14  -1   9  185.48   12.30
  14   1  -9  192.38   10.30
  14   1  -9  186.18   11.40
 -14   1   9  183.58   11.20
 -13  -1   9   60.89    7.60
  13  -1  -9   68.39    7.50
  13   1  -9   67.09    7.30
 -13   1   9   68.59    7.30
  12  -1  -9  455.25   15.80
 -12  -1   9  463.65   16.90
 -12   1   9  438.36   16.00
  12   1  -9  435.06   15.90
  12   1  -9  438.26   16.60
  11  -1  -9    6.30    4.00
 -11  -1   9    1.80    4.80
  11   1  -9    1.40    3.90
 -11   1   9    5.50    4.60
  11   1  -9    6.60    2.30
  10  -1  -9    7.20    3.80
 -10  -1   9   11.30    4.60
  10   1  -9    4.50    2.90
  10   1  -9    8.00    3.80
 -10   1   9    8.90    4.30
   9  -1  -9   56.89    5.40
  -9  -1   9   59.49    6.30
   9   1  -9   57.19    5.50
  -9   1   9   52.69    6.10
   9   1  -9   64.39    5.40
  -8  -1   9  400.96   14.10
   8  -1  -9  397.76   13.40
   8   1  -9  404.86   13.70
   8   1  -9  427.86   13.00
  -8   1   9  401.16   13.40
   7  -1  -9   79.99    5.60
  -7  -1   9   94.69    6.80
  -7   1   9  102.09    6.30
   7   1  -9   94.59    6.20
  -6  -1   9   98.49    7.20
  -6   1   9  103.59    7.10
   6   1  -9   95.09    6.70
  -6   1   9  110.39    6.70
   5  -1  -9   13.70    3.60
  -5  -1   9    6.10    4.20
  -5   1   9   10.70    4.00
   5   1  -9    9.70    4.40
  -5   1   9    7.80    3.60
   4  -1  -9   13.50    2.80
  -4  -1   9    8.00    3.00
   4   1  -9   14.90    3.00
  -4   1   9   11.50    3.10
   3  -1  -9 1161.98   31.90
  -3  -1   9 1180.08   32.10
   3   1  -9 1217.08   32.10
  -3   1   9 1197.98   31.90
  -2  -1   9 4065.89  109.09
   2  -1  -9 4345.87  109.19
  -2   1   9 4472.85  109.19
   2   1  -9 4172.98  109.19
  -1  -1   9  515.55   14.80
   1  -1  -9  517.55   14.90
  -1   1   9  523.55   14.90
   1   1  -9  519.05   14.80
   0  -1   9    3.10    2.00
   0  -1  -9    3.10    1.80
   0   1  -9    4.00    1.80
   0   1   9    4.60    2.20
  -1  -1  -9 1170.58   32.10
   1  -1   9 1218.08   31.80
   1   1   9 1228.08   32.20
  -1   1  -9 1211.28   31.70
  -2  -1  -9   52.99    4.00
   2  -1   9   56.99    3.50
  -2   1  -9   60.49    3.30
   2   1   9   59.69    4.20
   3  -1   9 1537.15   39.70
  -3  -1  -9 1504.15   40.60
  -3   1  -9 1523.95   39.70
   3   1   9 1556.24   40.50
  -4  -1  -9 1095.99   30.60
   4   1   9 1145.89   30.50
   5   1   9  137.09    6.90
   6   1   9  199.68    8.00
   6   1   9  189.38    8.30
   7   1   9  610.44   17.90
   7   1   9  596.54   18.00
   8   1   9    2.20    3.30
   9   1   9   11.40    3.90
   9   1   9    8.60    3.70
  10   1   9   43.50    5.10
  10   1   9   43.90    5.40
  11   1   9   29.10    4.80
  11   1   9   37.10    5.10
  12   1   9   84.29    6.90
  12   1   9   88.19    7.70
  13   1   9   26.40    4.20
 -18  -2   9    0.90    8.00
 -17  -2   9   45.00   10.00
 -16  -2   9   -6.90    6.40
 -15  -2   9   -7.00    6.50
  15   2  -9    6.00    5.20
 -14  -2   9   42.40    7.60
  14  -2  -9   35.10    5.40
  14   2  -9   41.00    6.30
  13  -2  -9   11.80    4.50
 -13  -2   9    0.60    5.90
  13   2  -9    4.20    1.60
 -13   2   9    5.30    4.80
  13   2  -9    3.50    4.80
 -12  -2   9   88.09    9.20
  11  -2  -9  260.47   11.10
 -11  -2   9  283.27   13.10
  11   2  -9  300.57   11.60
  11   2  -9  265.07   11.70
 -11   2   9  265.37   11.20
 -10  -2   9   40.90    6.10
  10  -2  -9   40.80    4.90
  10   2  -9   43.10    5.50
 -10   2   9   30.40    5.60
  -9  -2   9   74.39    7.40
   9  -2  -9   78.49    5.90
  -9   2   9   75.89    6.20
   9   2  -9   88.19    6.60
   9   2  -9   98.59    5.70
   8  -2  -9  156.28    8.70
  -8  -2   9  164.58    8.70
  -8   2   9  167.28    7.60
   8   2  -9  153.08    8.10
  -7  -2   9   -1.70    3.40
   7  -2  -9    0.90    2.90
  -7   2   9    5.00    3.20
   7   2  -9   -2.30    3.00
   6  -2  -9  178.88    7.90
  -6  -2   9  217.38    9.60
   6   2  -9  225.18    9.20
  -6   2   9  209.98   12.10
  -6   2   9  233.08    8.80
  -5  -2   9  736.23   24.40
  -5   2   9  783.02   22.30
   5   2  -9  818.02   23.00
  -4  -2   9  494.05   16.20
   4  -2  -9  531.15   15.80
  -4   2   9  515.45   15.60
   3  -2  -9   86.99    5.30
  -3  -2   9   90.29    5.90
  -3   2   9   98.99    5.50
   3   2  -9   91.69    5.60
  -2  -2   9   32.30    3.70
   2  -2  -9   29.10    3.20
  -2   2   9   31.50    3.60
   2   2  -9   32.90    3.60
   1  -2  -9   59.19    4.20
  -1  -2   9   54.19    4.20
  -1   2   9   64.39    4.40
   1   2  -9   48.40    4.00
   0  -2  -9   21.80    3.10
   0  -2   9   25.10    2.90
   0   2  -9   22.20    2.70
   0   2   9   15.60    2.80
   1  -2   9    0.10    2.10
  -1  -2  -9    3.10    2.30
   1   2   9    1.70    2.60
  -1   2  -9    1.30    1.90
  -2  -2  -9   14.40    3.30
   2  -2   9   10.70    2.60
   2   2   9   15.60    3.50
  -2   2  -9   18.20    2.50
  -3  -2  -9   59.69    5.90
   3   2   9   54.79    6.10
   4   2   9  929.61   26.30
   5   2   9 1639.34   44.00
   6   2   9    6.20    1.70
   7   2   9   19.10    3.90
   7   2   9   25.40    4.20
   8   2   9  125.29    7.30
   8   2   9  115.29    7.40
   9   2   9    5.70    4.10
   9   2   9   12.00    4.20
  10   2   9   59.59    6.20
  10   2   9   60.99    6.30
  11   2   9   41.20    5.90
  11   2   9   42.80    5.90
  12   2   9    1.10    4.70
  12   2   9    6.30    4.50
  13   2   9    8.10    5.40
  13   2   9    6.20    4.50
  14   2   9   97.29    8.60
  14   2   9   97.89    7.70
  15   2   9    6.60    6.70
  16   2   9   29.70    7.80
 -17  -3   9    6.10    8.10
 -16  -3   9   66.09   10.30
  16   3  -9   49.00    7.20
 -15  -3   9   -4.80    6.50
  15   3  -9    3.30    5.00
 -14  -3   9   97.59   10.70
  14   3  -9   79.09    8.40
  13   3  -9  254.97   11.40
  12  -3  -9  108.59    8.00
 -12  -3   9  122.79   10.30
 -12   3   9  114.49    8.00
  12   3  -9  109.89    8.60
  12   3  -9  113.99    7.80
  11  -3  -9  116.39    7.90
 -11  -3   9  126.29   10.20
  11   3  -9  106.99    8.40
 -11   3   9  114.89    8.00
  10  -3  -9  284.47   11.40
 -10  -3   9  280.77   13.30
  -9  -3   9  314.17   13.40
   9  -3  -9  305.07   11.70
   9   3  -9  312.17   12.50
  -9   3   9  301.17   11.50
  -8  -3   9   33.90    5.80
   8  -3  -9   42.70    4.60
   8   3  -9   48.80    5.60
  -8   3   9   34.60    4.40
  -7  -3   9   31.10    5.40
  -7   3   9   35.10    5.20
  -7   3   9   32.40    4.30
   7   3  -9   43.30    4.90
  -6  -3   9  422.36   15.10
   6  -3  -9  425.66   15.20
  -6   3   9  447.36   15.70
  -6   3   9  429.76   13.90
   6   3  -9  439.56   14.80
  -5  -3   9   70.19    6.90
  -5   3   9   66.49    6.00
   5   3  -9   77.69    6.30
   4  -3  -9 2391.86   61.79
  -4  -3   9 2280.07   62.39
   4   3  -9 2352.36   62.29
  -4   3   9 2365.16   61.69
  -3  -3   9  194.18    9.40
   3  -3  -9  199.28    8.80
  -3   3   9  217.48    8.90
   3   3  -9  207.28    9.10
   2  -3  -9  452.15   14.40
  -2  -3   9  438.26   14.60
   2   3  -9  448.76   15.40
  -2   3   9  441.06   14.30
  -1  -3   9  191.18    7.00
  -1  -3   9  179.88    8.30
   1  -3  -9  196.38    9.50
   1   3  -9  188.08    8.20
  -1   3   9  201.08    8.50
   0  -3   9  200.98    8.40
   0   3  -9  218.48    8.30
   0   3   9  219.28    9.10
   1  -3   9   86.99    5.60
  -1  -3  -9   84.19    6.60
   1   3   9   86.69    6.80
  -1   3  -9   71.19    5.40
   2  -3   9  337.67   11.10
  -2  -3  -9  367.26   12.80
   2   3   9  366.16   12.90
  -2   3  -9  352.66   11.00
  -3  -3  -9  703.53   21.40
   3   3   9  702.93   22.40
   4   3   9    0.70    3.40
   5   3   9   28.60    4.70
   5   3   9   28.30    4.50
   6   3   9   42.80    4.90
   6   3   9   44.00    5.30
   7   3   9  187.08    9.40
   7   3   9  192.88    9.10
   8   3   9   56.99    5.60
   9   3   9   91.09    6.60
  10   3   9   10.50    4.90
  10   3   9   -0.10    4.70
  11   3   9  105.39    8.70
  11   3   9  114.09   10.20
  12   3   9    3.70    5.00
  12   3   9    1.30    4.90
  13   3   9   39.60    6.60
  13   3   9   24.00    6.10
  14   3   9   -1.50    5.30
  15   3   9   12.00    7.50
  16   3   9   13.30    7.30
 -17  -4   9   26.70    9.50
 -16  -4   9   -4.10    8.10
 -15  -4   9   50.79    9.00
  15   4  -9   34.70    5.80
 -14  -4   9   14.00    7.30
  14   4  -9    4.60    4.50
 -13  -4   9    6.90    6.30
  13   4  -9    1.70    4.00
 -12  -4   9   33.20    7.70
 -11  -4   9   38.50    7.30
  11  -4  -9   36.10    5.30
 -11   4   9   31.50    5.50
  10  -4  -9   69.59    7.10
 -10  -4   9   81.79    8.80
  10   4  -9   79.29    7.90
 -10   4   9   67.39    7.80
   9  -4  -9   -0.60    3.90
  -9  -4   9   -0.60    5.20
   9   4  -9    4.10    4.30
  -8  -4   9   11.50    4.90
   8  -4  -9    3.20    3.70
   8   4  -9    8.20    4.40
  -8   4   9    7.60    4.90
   7  -4  -9   57.49    6.00
  -7  -4   9   55.49    6.30
  -7   4   9   56.99    6.60
   7   4  -9   61.29    6.50
  -7   4   9   61.69    6.80
   6  -4  -9   63.79    5.80
  -6  -4   9   70.99    6.90
   6   4  -9   71.79    6.40
  -6   4   9   61.19    5.80
  -6   4   9   64.59    6.90
  -5  -4   9  268.17   11.60
  -5   4   9  291.27   10.70
   5   4  -9  293.57   11.30
   4  -4  -9   17.60    3.90
  -4  -4   9   15.30    4.70
  -4   4   9   26.20    4.20
   4   4  -9   18.20    4.00
   3  -4  -9   23.30    4.20
  -3  -4   9   17.80    4.80
  -3   4   9   17.10    4.90
   3   4  -9   14.50    4.20
   2  -4  -9  146.79    7.90
  -2  -4   9  128.79    8.20
   2   4  -9  139.79    7.70
  -2   4   9  135.59   12.30
   1  -4  -9  465.75   15.80
  -1  -4   9  493.45   15.70
   1   4  -9  472.05   15.40
  -1   4   9  489.35   15.70
   0  -4  -9   88.89    7.00
   0  -4   9   91.59    6.70
   0   4  -9   95.79    6.40
   0   4   9  103.59    7.50
   1  -4   9  110.19    6.70
  -1  -4  -9  145.39    8.30
   1  -4   9  142.09    7.10
  -1   4  -9  151.58    7.00
   1   4   9  147.79    8.10
   2  -4   9   35.00    3.90
   2  -4   9   37.20    4.60
  -2  -4  -9   34.50    5.40
  -2   4  -9   39.60    4.50
   2   4   9   37.90    4.90
   3  -4   9  140.49    7.80
   3  -4   9  131.09    6.00
   3   4   9  135.99    7.90
   4   4   9   10.30    3.80
   4   4   9    6.60    4.10
   5   4   9   10.80    4.20
   5   4   9    6.70    3.80
   6   4   9   47.40    5.80
   6   4   9   46.50    6.00
   7   4   9    9.00    4.60
   7   4   9   11.80    4.90
   8   4   9   69.69    7.50
   8   4   9   70.29    7.30
   9   4   9   22.80    5.70
   9   4   9   17.20    5.70
  10   4   9    3.50    5.30
  10   4   9    7.60    5.00
  11   4   9   33.90    6.60
  13   4   9   90.39    9.50
  14   4   9    3.40    6.60
  15   4   9    6.90    6.90
  16   4   9    3.10    6.90
 -15  -5   9   51.09   10.30
 -14  -5   9    6.40    7.30
 -13  -5   9   94.99   10.70
 -12  -5   9   20.60    7.20
  11  -5  -9    2.10    4.10
 -11  -5   9   -4.30    6.10
 -11   5   9   -0.20    4.30
 -10  -5   9   14.00   10.00
  10  -5  -9   12.10    4.70
 -10   5   9    4.10    4.40
   9  -5  -9  193.38   10.00
  -9  -5   9  205.08   12.20
  -9   5   9  198.58    9.80
  -8  -5   9 1841.02   52.49
   8  -5  -9 1811.82   50.29
   8   5  -9 1800.92   51.89
  -8   5   9 1878.01   49.99
  -8   5   9 1889.71   53.29
   7  -5  -9    5.60    4.20
  -7  -5   9   14.10    5.50
   7   5  -9   12.30    4.90
  -7   5   9   24.30    6.00
  -7   5   9    9.60    4.30
  -6  -5   9   -4.60    4.50
   6  -5  -9    1.20    3.70
  -6   5   9    2.80    3.90
   6   5  -9    1.10    3.60
  -6   5   9    2.40    4.70
  -5  -5   9   14.80    4.90
   5   5  -9    8.10    3.90
  -5   5   9   11.70    3.90
   4  -5  -9  211.68    9.40
  -4  -5   9  207.88   10.10
  -4   5   9  207.48    9.20
   4   5  -9  199.18    9.60
  -3  -5   9   16.90    4.50
   3  -5  -9    7.80    3.80
   3   5  -9   16.30    4.10
  -3   5   9   14.20    4.00
  -2  -5   9  363.06   13.60
   2  -5  -9  362.06   13.40
  -2   5   9  387.76   13.40
   2   5  -9  381.56   13.40
   1  -5  -9  171.88    8.70
  -1  -5   9  164.08    8.40
  -1   5   9  170.58    8.70
   1   5  -9  173.38    8.30
   0  -5  -9   54.99    5.60
   0  -5   9   51.79    5.60
   0   5   9   55.29    5.90
   0   5  -9   53.59    5.20
   1  -5   9  669.13   19.80
  -1  -5  -9  640.64   21.00
  -1   5  -9  661.83   19.60
   1   5   9  682.03   20.80
   2  -5   9  582.64   17.50
  -2   5  -9  589.44   17.50
   2   5   9  573.74   18.90
   3  -5   9  393.86   14.10
   3  -5   9  399.86   12.70
   3   5   9  397.16   14.40
  -3   5  -9  399.96   12.50
   3   5   9  385.96   14.60
   4  -5   9   92.99    7.60
   4   5   9   92.59    7.60
   4   5   9   97.99    7.80
   5  -5   9   33.90    5.50
   5   5   9   38.20    6.00
   5   5   9   38.20    6.00
   6  -5   9   61.39    7.20
   6   5   9   64.49    6.90
   6   5   9   68.19    9.30
   7  -5   9  141.19   10.10
   7   5   9  169.78   10.20
   7   5   9  178.28   10.30
   8   5   9   20.70    5.80
   8   5   9   35.30    6.30
   9   5   9  185.38   11.10
  10   5   9   -2.60    6.10
  11   5   9    1.70    5.60
  12   5   9    6.30    6.00
  13   5   9   76.69    9.00
  14   5   9   17.80    6.90
  15   5   9   16.80    7.60
 -15  -6   9   12.50    9.20
 -14  -6   9    4.00    8.00
 -13  -6   9   12.60    8.10
 -12  -6   9   12.00    7.60
 -11  -6   9   27.40    7.90
 -10  -6   9   22.40    7.40
 -10   6   9    9.80    4.80
   9  -6  -9   29.60    5.60
  -9  -6   9   37.00    7.40
  -9   6   9   26.30    5.40
   8  -6  -9   58.59    6.60
  -8   6   9   61.79    6.70
  -7  -6   9  125.89   10.40
   7  -6  -9  139.89    9.10
  -7   6   9  126.59    8.60
  -7   6   9  123.39   11.10
   6  -6  -9  165.18    9.60
  -6  -6   9  147.29   10.70
  -6   6   9  165.48   12.00
  -6   6   9  164.58    9.30
   6   6  -9  163.28   10.00
   5  -6  -9    1.10    1.40
  -5  -6   9    0.20    4.90
  -5   6   9   -0.90    4.10
   5   6  -9    0.00    4.40
  -4  -6   9    8.00    4.70
   4  -6  -9    7.50    4.50
   4   6  -9   10.20    4.80
  -4   6   9   11.30    4.50
   3  -6  -9   94.49    7.80
  -3  -6   9   90.09    8.00
   3   6  -9   86.99    7.40
  -3   6   9  103.79    7.70
   2  -6  -9   40.00    5.70
  -2  -6   9   50.49    5.90
  -2   6   9   44.30    5.50
   2   6  -9   44.20    5.60
   1  -6  -9    1.40    4.50
  -1  -6   9    5.10    4.10
   1   6  -9    5.70    3.80
  -1   6   9    5.70    4.20
   0  -6   9  303.97   12.00
   0   6  -9  324.67   11.90
   0   6   9  281.37   12.40
   1  -6   9   55.69    6.30
  -1   6  -9   62.19    6.00
   1   6   9   64.79    7.10
   2  -6   9    5.70    3.80
  -2   6  -9    0.70    3.30
   2   6   9    1.00    3.90
   2   6   9    2.80    4.20
  -3   6  -9  181.78    8.20
   3   6   9  188.88   10.30
   3   6   9  196.08   11.10
   4   6   9  221.68   11.40
  -4   6  -9  212.08    9.20
   4   6   9  216.38   11.30
  -4   6  -9  196.28    8.40
   5  -6   9  249.48   12.50
   5   6   9  249.68   12.40
   5   6   9  242.88   12.30
   6  -6   9   -4.70    4.50
   6   6   9   -0.40    5.00
   6   6   9    4.00    5.50
   7   6   9   21.30    7.20
   8   6   9  163.48   11.10
   9   6   9   63.49    8.40
  10   6   9   25.10    7.20
  11   6   9    0.90    5.90
  12   6   9   15.70    6.90
  13   6   9   11.30    6.70
  14   6   9   -2.20    6.50
  15   6   9    1.80    8.10
 -14  -7   9   25.20    9.60
 -12  -7   9   37.40    9.80
 -11  -7   9   54.39    9.90
 -10  -7   9   64.09    9.90
  10  -7  -9   47.20    7.30
 -10   7   9   53.19    6.40
   9  -7  -9    7.80    5.20
  -9  -7   9    8.50    6.60
  -9   7   9    4.60    5.10
   8  -7  -9  421.26   16.80
  -8  -7   9  453.65   19.00
  -8   7   9  439.06   16.20
  -8   7   9  412.56   19.40
  -7  -7   9   21.90    6.80
   7  -7  -9   13.40    5.80
  -7   7   9   17.10    6.60
  -7   7   9    7.80    5.10
   6  -7  -9  404.46   16.40
  -6  -7   9  435.96   19.90
  -6   7   9  394.86   15.50
  -6   7   9  396.06   22.10
  -5  -7   9   18.00    6.00
   5  -7  -9    1.30    1.50
  -5   7   9   -0.50    6.00
  -5   7   9    7.30    5.30
  -4  -7   9  657.33   22.90
   4  -7  -9  644.04   22.30
  -4   7   9  653.63   21.60
   4   7  -9  654.83   22.30
   3  -7  -9   65.29    7.50
  -3  -7   9   67.99    8.10
   3   7  -9   73.19    7.50
  -3   7   9   55.09    6.70
  -2  -7   9   -3.50    4.80
   2   7  -9   -0.60    6.60
  -2   7   9    2.60    4.90
  -1  -7   9  231.68   11.50
  -1   7   9  232.98   11.60
   1   7  -9  222.88   11.00
   0  -7   9  128.89    8.80
   0   7   9  129.49    9.40
   0   7  -9  132.69    8.50
   0   7   9  118.09    9.10
   1  -7   9   99.89    8.10
   1   7   9  102.59    8.90
   1   7   9  116.29    9.10
  -1   7  -9  107.79    7.80
  -2   7  -9  249.88   10.80
   2   7   9  245.58   12.40
   2   7   9  229.28   12.20
  -3   7  -9  189.48   10.10
  -3   7  -9  196.68    9.20
   3   7   9  201.18   11.40
   4   7   9   75.59    8.40
  -4   7  -9   63.19    6.60
  -4   7  -9   52.29    5.90
   5   7   9   68.89    8.60
   6   7   9   10.50    5.70
   7   7   9  368.76   16.40
   8   7   9   36.40    7.20
   9   7   9   14.00    6.40
  10   7   9   -8.70    5.50
  11   7   9   22.80    7.30
  12   7   9    5.30    6.70
  13   7   9    6.40    7.00
  14   7   9   -5.40    6.50
 -12  -8   9   19.50    9.30
 -11  -8   9   25.70   11.00
 -10  -8   9   55.49    9.90
 -10   8   9   38.10    6.20
 -10   8   9   43.50    6.30
  -9  -8   9   -8.20    6.70
  -9   8   9   -1.70    5.30
  -8  -8   9  149.29   12.60
  -8   8   9  138.69   10.10
  -8   8   9  116.49   12.60
  -7  -8   9   22.30    7.70
  -7   8   9    8.20    5.60
  -7   8   9    7.40    6.60
  -6  -8   9   36.50    8.00
  -6   8   9   34.90    6.50
  -6   8   9   21.70    7.20
  -5  -8   9    6.40    6.40
  -5   8   9    5.40    6.60
  -5   8   9   -0.40    5.30
  -4  -8   9  115.69   10.20
  -4   8   9  100.79    9.50
  -4   8   9  100.19    9.20
  -3  -8   9  191.88   13.20
  -3   8   9  181.48   11.20
  -3   8   9  192.98   11.30
  -2  -8   9    0.90    5.10
  -2   8   9    5.40    5.10
  -2   8   9    2.50    5.40
   2   8  -9    0.50    5.20
  -1  -8   9   20.80    5.90
  -1   8   9   26.70    6.30
   1   8  -9   19.40    5.60
   0   8  -9    7.70    5.00
   0   8   9   -1.40    5.10
  -1   8  -9   54.79    7.70
  -2   8  -9   31.00    5.60
  -2   8  -9   26.70    6.40
   2   8   9   15.20    6.20
  -3   8  -9  241.68   11.40
  -3   8  -9  213.28   10.40
   3   8   9  200.08   12.50
  -4   8  -9  143.29    8.30
   4   8   9  144.09   11.10
  -4   8  -9  152.08    9.40
   5   8   9    8.20    6.00
  -5   8  -9    9.40    4.00
   6   8   9    7.80    6.20
   7   8   9   23.00    7.40
   8   8   9   88.29    9.90
   9   8   9    8.50    7.10
  10   8   9   13.30    7.00
  11   8   9    3.80    6.40
  12   8   9   -4.70    7.10
 -10   9   9   21.40    5.60
 -10   9   9   14.00    6.20
  -9   9   9   87.79    9.70
  -9   9   9   83.49    8.60
  -8  -9   9  271.57   16.20
  -8   9   9  236.58   13.60
  -8   9   9  218.18   12.40
  -7  -9   9    4.90    7.00
  -7   9   9    3.00    6.10
  -7   9   9    4.60    7.40
  -7   9   9   -6.00    6.00
  -6  -9   9   22.50    7.70
  -6   9   9   24.60    7.80
   6   9  -9   32.20    6.50
  -6   9   9   40.70    7.30
  -5   9   9    0.20    5.70
  -5   9   9   -6.20    6.50
  -4   9   9    5.10    6.20
  -3   9   9    4.90    6.10
  -2   9   9   73.69    8.90
   1   9  -9   65.49   11.90
  -1   9   9   59.69    8.30
   0   9  -9  136.79   12.00
   0   9   9  154.88   11.40
   1   9   9  123.29   11.20
  -1   9  -9  157.58   11.20
  -1   9  -9  141.19    9.60
  -2   9  -9  194.08   12.00
   2   9   9  201.18   12.80
  -2   9  -9  209.08   11.00
  -3   9  -9   42.50    6.00
  -3   9  -9   44.10    7.00
   3   9   9   39.60    7.80
   4   9   9   65.29    9.20
  -4   9  -9   73.39    7.90
  -4   9  -9   67.89    7.00
  -5   9  -9   14.30    4.40
   5   9   9    5.00    6.80
  -5   9  -9    2.30    4.70
   6   9   9    8.90    6.60
   7   9   9   19.60    7.70
   9   9   9   18.70    7.70
  10   9   9   29.50    8.50
 -10  10   9   68.99    8.70
   9  10  -9    4.10    9.20
  -8  10   9    4.80    6.80
  -7  10   9   35.00   10.90
  -7  10   9   18.90    7.40
  -6  10   9   -2.10    6.20
  -6  10   9    4.10    6.70
   5  10  -9   31.20    9.40
  -5  10   9   26.90    7.50
  -5  10   9   26.30    7.60
   4  10  -9   18.70    8.00
  -4  10   9   26.70    7.30
  -4  10   9   19.70    7.70
   3  10  -9    0.10    6.80
  -3  10   9   -0.30    6.20
  -3  10   9    1.60    6.10
  -2  10   9   -1.30    6.10
   2  10  -9   -2.70    6.90
  -1  10   9   83.29    9.70
   1  10  -9   89.59   10.60
   0  10   9   61.29    8.70
   0  10  -9   59.89    9.40
   1  10   9   31.60    7.40
  -1  10  -9   46.10    8.00
   2  10   9   64.09    9.30
   3  10   9    2.50    6.40
  -3  10  -9    7.70    6.00
  -4  10  -9   -0.30    5.70
   4  10   9   -3.70    6.50
  -4  10  -9    3.20    4.70
  -5  10  -9    2.70    5.40
  -5  10  -9    9.20    4.90
   6  10   9    1.60    7.10
   7  10   9    4.70    7.20
   8  10   9   18.10   10.20
  -9  11   9   -7.80    6.60
  -8  11   9    1.30    6.80
  -7  11   9    5.90    7.50
  -6  11   9   24.70    8.70
   6  11  -9   60.69   12.40
  -6  11   9   45.60    8.70
  -5  11   9   -2.20    7.00
   5  11  -9  -10.90    7.90
  -5  11   9    3.80    7.20
  -4  11   9    0.00    6.80
  -4  11   9    3.20    6.70
  -3  11   9   17.00    7.40
   3  11  -9    3.20    7.70
  -3  11   9    5.40    8.70
  -2  11   9   13.90    7.60
  -2  11   9   25.40    8.30
   2  11  -9   21.70    8.10
  -1  11   9  137.99   12.70
   1  11  -9  142.09   13.90
   0  11  -9   13.10    7.90
   0  11   9   -5.50    6.70
   1  11   9    9.30    8.40
  -1  11  -9    9.80    6.90
   2  11   9   17.60    7.50
  -2  11  -9    8.40    7.50
  -3  11  -9   -0.10    6.10
   3  11   9   -1.60    7.40
   4  11   9    3.80    7.80
  -4  11  -9    1.80    6.40
   5  11   9   -1.90    9.40
  -5  11  -9   -4.60    5.60
  -5  12   9   -8.40    9.60
  -3  12   9    4.70    7.60
  -3  12   9   -1.10    8.20
   3  12  -9   10.60    9.40
  -2  12   9    3.60    7.20
  -2  12   9   -3.60    7.70
   2  12  -9   13.60    9.40
  -1  12   9   27.70    9.20
   1  12  -9   58.59   11.00
  -1  12   9   45.30    9.40
   0  12   9   24.40    8.80
   0  12  -9   19.20    8.60
   1  12   9   -8.10    8.30
  -1  12  -9  -11.90    6.50
  -2  12  -9    6.90    8.70
  -3  12  -9   -5.30    6.60
  -4  12  -9   -0.20    6.50
 -17   0  10   15.10    7.10
 -16   0  10    9.10    6.10
  16   0 -10   -2.80    5.30
 -15   0  10  123.79   10.50
  15   0 -10  118.79    9.00
 -14   0  10   -1.60    5.60
  13   0 -10  309.67   12.80
 -13   0  10  337.97   14.20
  12   0 -10   27.10    5.10
 -12   0  10   32.70    6.10
  11   0 -10  107.19    7.30
 -11   0  10  108.49    8.30
 -10   0  10   23.30    5.00
  10   0 -10   19.00    4.00
   8   0 -10 1155.58   32.00
  -8   0  10 1133.49   32.10
   7   0 -10  284.67   10.60
  -6   0  10  391.66   13.50
   6   0 -10  421.36   13.70
  -5   0  10   68.39    6.20
   5   0 -10   78.39    6.00
  -5   0  10   66.09    5.40
  -4   0  10 3346.27   86.59
   4   0 -10 3354.36   86.59
  -3   0  10  438.46   13.60
   3   0 -10  468.85   13.70
  -2   0  10  157.28    6.10
   2   0 -10  146.19    6.00
  -1   0  10  433.86   13.00
   1   0 -10  448.66   13.00
   0   0  10   60.59    3.90
   0   0 -10   54.59    3.60
  -1   0 -10  997.80   27.20
   1   0  10 1040.10   27.40
   2   0  10 4085.29  101.79
  -2   0 -10 3870.31  101.69
  -3   0 -10  271.97    9.10
   3   0  10  287.27    9.40
   4   0  10   18.00    3.50
  -4   0 -10   14.60    3.30
  -5   0 -10  727.33   20.70
   5   0  10  745.23   20.50
   6   0  10  170.68    6.90
   7   0  10  231.88    8.30
   8   0  10   52.89    4.90
 -18  -1  10   14.60    8.10
 -18   1  10   19.10    8.50
 -17  -1  10    7.90    7.40
 -17   1  10   10.80    6.60
 -16  -1  10   19.80    8.70
 -16   1  10    6.50    5.80
  15  -1 -10   14.40    5.20
 -15  -1  10    7.00    6.70
 -15   1  10   11.40    6.00
 -14  -1  10   16.60    6.20
  14  -1 -10   -0.50    4.70
  14   1 -10   -2.40    4.00
 -14   1  10    8.30    5.40
  13  -1 -10  198.38   10.60
 -13  -1  10  217.28   12.20
 -13   1  10  202.78   10.90
  13   1 -10  204.38   10.50
  12  -1 -10   10.20    4.80
 -12  -1  10    9.10    5.50
 -12   1  10    7.20    5.00
  12   1 -10    8.20    3.70
  11  -1 -10   17.30    4.70
 -11  -1  10   16.90    5.30
 -11   1  10   23.70    5.00
 -10  -1  10  111.29    8.30
  10  -1 -10  123.19    7.60
  10   1 -10  124.09    7.50
 -10   1  10  124.09    7.80
  -9  -1  10   21.40    4.60
   9  -1 -10   20.50    4.00
   9   1 -10   20.40    4.10
  -9   1  10   15.10    4.00
   8  -1 -10   25.40    3.80
  -8  -1  10   39.30    4.90
   8   1 -10   32.30    4.10
   7  -1 -10   -1.30    1.10
  -7  -1  10    5.80    4.00
  -7   1  10   -3.10    3.20
   7   1 -10    0.40    3.00
   6  -1 -10  179.48    9.00
  -6   1  10  190.78    8.50
   6   1 -10  198.28    8.60
   5  -1 -10    4.10    3.50
  -5  -1  10   -1.10    4.00
   5   1 -10    8.20    3.60
  -5   1  10    6.70    3.70
   4  -1 -10   36.10    3.80
  -4  -1  10   36.20    4.50
   4   1 -10   44.60    4.40
  -4   1  10   35.70    4.30
  -3  -1  10  863.41   24.50
   3  -1 -10  888.31   24.40
   3   1 -10  880.11   24.50
  -3   1  10  892.11   24.40
   2  -1 -10   17.60    2.70
  -2  -1  10   13.70    2.70
   2   1 -10   13.80    2.30
  -2   1  10   11.00    2.40
  -1  -1  10    9.90    2.30
   1  -1 -10    8.60    2.20
  -1   1  10    8.70    2.40
   1   1 -10   11.00    2.20
   0  -1 -10  562.94   16.50
   0  -1  10  574.94   16.40
   0   1 -10  584.24   16.30
   0   1  10  598.14   16.70
   1  -1  10    2.50    2.00
  -1  -1 -10    4.20    2.30
   1   1  10    2.10    2.30
  -1   1 -10    4.50    1.90
   2  -1  10 1860.61   47.10
  -2  -1 -10 1785.92   47.60
  -2   1 -10 1784.82   47.00
   2   1  10 1820.52   47.60
  -3  -1 -10  242.98    9.30
   3  -1  10  256.47    8.50
   3   1  10  262.97    9.40
  -3   1 -10  260.27    8.30
  -4  -1 -10    9.50    3.70
   4   1  10   20.40    3.90
  -5  -1 -10  191.38    8.40
   5   1  10  209.68    8.30
   6   1  10   79.39    5.60
   6   1  10   78.99    5.90
   7   1  10  114.89    6.60
   7   1  10  109.69    6.30
   8   1  10   38.00    4.50
   8   1  10   40.90    5.50
   9   1  10  603.44   18.60
  10   1  10   27.90    4.70
  10   1  10   32.90    5.00
  11   1  10  425.36   14.90
  11   1  10  455.05   15.20
  12   1  10  250.57   10.90
  12   1  10  240.58   10.40
 -18  -2  10   -2.80    8.40
 -17  -2  10   95.69   12.30
 -16  -2  10   21.30    7.60
  15  -2 -10   -8.30    4.20
 -15  -2  10    0.20    6.50
 -14  -2  10   63.69    8.80
  14  -2 -10   53.59    6.10
 -14   2  10   72.89    7.40
  14   2 -10   73.59    8.00
  13  -2 -10    8.10    4.30
 -13  -2  10   23.80    6.70
 -13   2  10   19.80    5.50
  13   2 -10   12.70    3.90
  13   2 -10   30.50    5.30
 -12  -2  10  940.21   29.90
  12  -2 -10  896.41   27.70
 -12   2  10  938.71   28.00
  12   2 -10  991.40   28.30
  12   2 -10  928.91   28.70
 -11  -2  10  276.47   13.20
  11  -2 -10  267.27   11.20
  11   2 -10  287.47   11.00
  11   2 -10  265.67   13.00
 -11   2  10  248.18   11.40
 -10  -2  10   -4.60    4.60
  10  -2 -10   -0.90    3.50
 -10   2  10    2.80    4.10
  10   2 -10   -2.50    3.70
   9  -2 -10   27.10    4.20
  -9  -2  10   22.50    5.10
   9   2 -10   22.40    4.50
  -9   2  10   30.60    4.80
  -8  -2  10  597.64   19.50
   8  -2 -10  615.04   18.70
  -8   2  10  612.34   19.80
   8   2 -10  610.54   19.20
  -7  -2  10   77.09    6.50
   7  -2 -10   71.39    5.50
   7   2 -10   70.29    6.10
  -7   2  10   76.29    6.90
  -7   2  10   73.59    5.70
  -6  -2  10  269.37   11.10
   6   2 -10  280.67   10.80
  -6   2  10  276.27   10.20
   5  -2 -10  126.79    7.20
  -5  -2  10  133.99    8.00
  -5   2  10  126.09    7.20
   5   2 -10  136.09    7.70
   4  -2 -10 1118.79   30.40
  -4  -2  10 1064.99   30.80
   4   2 -10 1123.69   30.80
  -4   2  10 1094.29   30.30
  -3  -2  10 1313.67   36.70
   3  -2 -10 1357.36   36.40
   3   2 -10 1400.06   36.90
  -3   2  10 1335.47   36.40
  -2  -2  10 2155.68   57.09
   2  -2 -10 2139.59   56.99
   2   2 -10 2169.58   57.09
  -2   2  10 2240.88   57.09
   1  -2 -10  340.97   11.50
  -1  -2  10  364.96   11.60
  -1   2  10  371.46   11.70
   1   2 -10  371.96   11.50
   0  -2  10  537.15   15.40
   0  -2 -10  516.45   15.70
   0   2  10  522.95   15.70
   0   2 -10  529.95   15.30
   1  -2  10 1121.99   29.60
  -1  -2 -10 1074.19   30.30
   1   2  10 1113.79   30.30
  -1   2 -10 1119.29   29.60
   2  -2  10  248.38    8.40
  -2  -2 -10  252.37    9.70
   2   2  10  257.47    9.80
  -2   2 -10  254.47    8.40
  -3  -2 -10  832.22   25.10
   3   2  10  828.62   23.80
  -4  -2 -10  977.40   28.00
   4   2  10  981.00   27.50
   5   2  10  765.62   22.40
   6   2  10  335.07   12.00
   7   2  10 1360.26   37.40
   7   2  10 1358.26   37.80
   8   2  10   15.80    4.30
   8   2  10   17.50    4.30
   9   2  10  386.26   14.10
   9   2  10  380.66   13.90
  10   2  10   -0.30    4.20
  10   2  10    1.80    4.50
  11   2  10   71.59    7.30
  11   2  10   87.59    7.70
  12   2  10   12.00    4.70
  12   2  10    5.80    5.00
  13   2  10  130.09    8.70
  13   2  10  107.49    8.80
  14   2  10    6.70    5.30
  14   2  10   14.60    4.90
  15   2  10   -1.10    6.60
 -17  -3  10   -2.90    8.90
 -16  -3  10    7.50    7.60
 -15  -3  10   30.90    8.30
  15   3 -10   20.00    5.40
 -14  -3  10   20.90    7.10
  14   3 -10   22.40    5.20
 -13   3  10   19.50    5.10
  13   3 -10    2.50    4.10
 -12  -3  10    8.80    6.10
  12  -3 -10    3.00    4.30
  12   3 -10   10.40    4.10
 -12   3  10   11.50    4.60
  11  -3 -10  366.66   14.00
 -11  -3  10  364.86   15.80
  11   3 -10  373.56   15.10
 -11   3  10  364.76   13.80
  10  -3 -10  170.18    9.10
 -10  -3  10  181.48   11.00
  10   3 -10  188.08    9.90
 -10   3  10  175.58    9.20
  -9  -3  10    0.20    4.70
   9  -3 -10    3.90    3.70
   9   3 -10    2.50    3.90
  -9   3  10   -2.90    3.80
   8  -3 -10   15.80    4.00
  -8  -3  10   15.90    4.90
   8   3 -10   13.90    3.90
   7  -3 -10    2.50    3.20
  -7  -3  10    3.40    4.00
   7   3 -10    3.10    3.20
  -7   3  10    3.10    3.20
  -7   3  10    8.80    4.00
  -6  -3  10   75.59    6.80
   6   3 -10   71.49    6.10
  -6   3  10   75.49    5.90
  -6   3  10   71.69    7.40
  -5  -3  10  100.89    7.40
   5  -3 -10  107.69    6.60
  -5   3  10  109.79    6.80
   5   3 -10  111.09    7.10
  -4  -3  10  363.36   13.70
   4  -3 -10  408.26   14.30
  -4   3  10  395.06   13.20
   4   3 -10  385.56   13.50
   3  -3 -10  213.38   12.30
   3   3 -10  214.68    9.40
  -3   3  10  203.98    9.20
   2  -3 -10  587.14   18.90
  -2  -3  10  572.54   17.90
   2   3 -10  572.14   19.00
  -2   3  10  589.54   17.90
   1  -3 -10    0.30    3.70
  -1  -3  10   -3.70    3.60
   1   3 -10   -5.70    3.20
  -1   3  10    1.60    3.70
   0  -3 -10   58.49    6.00
   0  -3  10   53.19    5.70
   0   3  10   67.59    6.40
   0   3 -10   54.89    5.60
  -1  -3 -10  110.59    7.40
   1  -3  10  107.09    6.20
   1   3  10  126.59    7.70
  -1   3 -10   95.19    6.00
  -2  -3 -10   44.40    5.50
   2  -3  10   33.20    3.70
  -2   3 -10   37.50    3.70
   2   3  10   47.90    9.00
   3  -3  10  248.48    8.30
  -3  -3 -10  243.08   10.50
  -3   3 -10  262.27    8.30
   3   3  10  241.38   10.30
  -4  -3 -10    0.20    3.60
   4   3  10    5.80    3.70
   5   3  10  208.08    9.20
   6   3  10  118.79    7.40
   6   3  10  127.59    8.00
   7   3  10   16.40    4.30
   7   3  10   22.20    4.80
   8   3  10   33.60    4.40
   9   3  10   79.79    7.20
   9   3  10  112.99    8.10
  10   3  10   -0.80    4.40
  10   3  10    6.00    4.90
  11   3  10   -0.60    4.90
  12   3  10   -1.60    4.70
  12   3  10   -0.20    5.30
  13   3  10  108.29    9.40
  13   3  10   82.39    8.40
  14   3  10   73.79    8.50
  15   3  10   47.30    8.20
  16   3  10  -11.30    6.10
 -17  -4  10   11.20    9.30
 -16  -4  10    9.50    7.90
 -15  -4  10   24.50    8.60
  15   4 -10   29.30    5.70
 -14  -4  10   36.20    8.60
  14   4 -10   34.70    5.30
 -13  -4  10   94.39   10.70
  13   4 -10  108.89    7.60
 -12  -4  10   69.99    9.00
 -12   4  10   77.79    7.50
 -11  -4  10   74.59    9.00
  11  -4 -10   64.89    6.40
 -11   4  10   66.59    7.30
  10  -4 -10   12.10    4.50
 -10  -4  10   30.60    6.90
  10   4 -10   20.00    5.20
 -10   4  10   18.40    4.90
  -9  -4  10    8.40    5.40
   9  -4 -10   -6.40    3.90
  -9   4  10   -0.50    4.30
   9   4 -10    6.40    4.30
   8  -4 -10  237.98   10.40
  -8  -4  10  258.17   12.40
  -8   4  10  266.47   13.20
  -8   4  10  241.88   10.30
  -7  -4  10    7.60    4.50
   7  -4 -10   13.90    3.90
  -7   4  10   10.70    4.10
   7   4 -10    9.10    4.00
  -7   4  10   12.70    4.80
  -6  -4  10  356.36   14.00
   6  -4 -10  353.76   12.80
  -6   4  10  376.36   12.90
  -6   4  10  375.46   14.80
   6   4 -10  360.96   13.50
  -5  -4  10   37.20    5.20
  -5   4  10   40.30    4.60
   5   4 -10   34.60    5.00
  -4  -4  10   75.49    7.00
   4  -4 -10   86.49    6.30
   4   4 -10   77.09    6.40
  -4   4  10   76.79    6.10
  -3  -4  10   12.70    4.50
   3  -4 -10   14.50    4.10
   3   4 -10   14.90    4.00
  -3   4  10   16.70    4.30
   2  -4 -10 1740.63   46.90
  -2  -4  10 1707.43   46.90
  -2   4  10 1714.83   46.70
   2   4 -10 1749.62   46.80
  -1  -4  10  550.64   17.90
   1  -4 -10  557.64   17.70
   1   4 -10  548.35   17.20
  -1   4  10  550.74   17.50
   0  -4  10  174.48    8.30
   0  -4 -10  172.58    8.70
   0  -4  10  193.18    7.80
   0   4  10  176.48    9.00
   1  -4  10  227.68    8.90
   1  -4  10  220.98    8.90
  -1  -4 -10  219.18    9.80
  -1   4 -10  217.88    8.60
   1   4  10  223.48    9.90
   2  -4  10  954.30   27.00
   2  -4  10 1013.50   28.10
  -2  -4 -10  994.80   28.80
  -2   4 -10  985.60   26.90
   2   4  10  974.60   28.40
  -3  -4 -10  294.07   12.00
   3  -4  10  299.37    9.80
  -3   4 -10  304.77    9.60
   3   4  10  298.97   11.70
   4   4  10    6.30    3.60
   5   4  10   47.80    5.70
   5   4  10   36.20    5.00
   6   4  10    7.00    4.40
   6   4  10   14.60    4.60
   7   4  10  130.79    8.90
   7   4  10  131.19    8.70
   8   4  10   15.00    5.10
   8   4  10   21.80    6.10
   9   4  10  168.98   10.50
   9   4  10  172.48   10.30
  10   4  10    5.50    5.10
  10   4  10   -1.80    5.00
  11   4  10   10.90    2.80
  11   4  10   24.00    6.10
  13   4  10   67.19    8.20
  14   4  10  120.99   10.40
  15   4  10   -4.70    6.10
  16   4  10    5.60    7.50
 -15  -5  10    6.30    8.40
 -14  -5  10   20.30    8.20
 -13  -5  10    8.00    7.40
 -12  -5  10   18.70    7.40
  11  -5 -10   33.10    5.70
 -11  -5  10   41.20    7.60
 -11   5  10   50.09    6.10
 -10  -5  10  129.39   10.70
  10  -5 -10  107.29    8.50
 -10   5  10  115.89    8.20
   9  -5 -10  232.58   11.10
  -9  -5  10  219.58   12.80
  -9   5  10  224.78   10.60
   8  -5 -10  880.61   26.60
  -8  -5  10  867.81   28.30
  -8   5  10  882.01   29.20
   8   5 -10  874.01   27.60
  -8   5  10  867.61   26.00
   7  -5 -10  167.68    9.40
  -7  -5  10  184.68   11.00
  -7   5  10  172.58    9.20
   7   5 -10  206.78   10.50
  -7   5  10  188.58   11.80
  -6  -5  10   32.40    6.00
   6  -5 -10   31.60    5.00
   6   5 -10   36.70    6.50
  -6   5  10   33.90    5.00
  -6   5  10   38.70    6.70
  -5  -5  10  156.28    9.20
  -5   5  10  142.39    8.00
   5   5 -10  140.89    8.40
  -4  -5  10    5.00    4.20
   4  -5 -10    9.90    3.80
   4   5 -10   16.70    4.10
  -4   5  10   12.60    4.00
  -3  -5  10   37.70    5.40
   3  -5 -10   38.10    4.90
   3   5 -10   32.60    5.00
  -3   5  10   26.90    4.50
   2  -5 -10  290.77   11.70
  -2  -5  10  320.37   12.00
   2   5 -10  286.67   11.40
  -2   5  10  302.27   11.60
  -1  -5  10    0.50    3.40
   1  -5 -10    5.70    3.50
   1   5 -10    1.70    3.20
  -1   5  10    2.20    3.70
   0  -5  10   79.49    6.10
   0  -5 -10   62.29    6.60
   0   5  10   69.89    6.70
   0   5 -10   58.89    5.60
   1  -5  10   12.20    4.00
  -1  -5 -10   16.90    4.40
   1   5  10   15.00    4.20
  -1   5 -10   19.70    3.60
  -2  -5 -10  251.97   11.10
   2  -5  10  249.78    9.30
   2  -5  10  226.18    9.70
   2   5  10  239.48   10.60
   3  -5  10   47.60    4.50
   3  -5  10   57.09    5.60
   3   5  10   51.99    5.70
  -3   5 -10   45.80    4.50
   4  -5  10   -1.60    3.60
   4   5  10    2.50    4.00
   4   5  10    0.30    4.00
   5  -5  10   71.49    7.60
   5   5  10   92.39    8.00
   5   5  10   90.49    7.80
   6  -5  10    5.80    4.80
   6   5  10    7.50    5.10
   6   5  10   13.00    5.40
   7  -5  10    3.80    4.60
   7   5  10    5.30    4.80
   7   5  10    6.10    5.10
   8   5  10   14.80    5.60
   8   5  10   22.20    5.90
   9   5  10   35.00    6.80
  10   5  10   36.30    7.00
  11   5  10   43.00    7.30
  12   5  10   22.10    6.70
  13   5  10   28.20    7.20
  14   5  10   79.29    9.30
  15   5  10    7.90    8.50
 -16  -6  10   93.79   14.10
 -15  -6  10  112.59   14.10
 -14  -6  10   92.49   12.60
 -13  -6  10  114.69   12.40
 -12  -6  10    3.70    7.30
 -11  -6  10   29.50    7.90
  11  -6 -10   20.70    5.40
 -11   6  10   35.00    5.80
 -10  -6  10   92.49   10.00
  10  -6 -10   76.39    8.00
 -10   6  10   76.29    7.40
  -9  -6  10   13.20    6.60
   9  -6 -10   16.50    5.30
  -9   6  10   16.30    5.30
   8  -6 -10   42.20    6.20
  -8  -6  10   44.80    8.80
  -8   6  10   60.79   10.80
  -8   6  10   61.09    6.80
  -7  -6  10   77.09    8.50
   7  -6 -10   83.49    8.10
  -7   6  10   64.69    8.40
  -7   6  10   76.99    7.80
   6  -6 -10  113.39    8.60
  -6  -6  10  110.79    9.80
   6   6 -10  116.19    8.70
  -6   6  10  128.79    8.60
  -6   6  10  112.99   10.80
  -5  -6  10   93.99    8.90
   5   6 -10  107.09    8.20
  -5   6  10   88.49    7.70
   4  -6 -10  293.57   12.70
  -4  -6  10  285.27   13.00
  -4   6  10  309.37   12.40
  -3  -6  10   -1.30    4.50
   3  -6 -10    3.20    4.30
   3   6 -10   -1.20    3.80
  -3   6  10    4.70    4.40
  -2  -6  10  362.96   14.00
   2  -6 -10  366.86   14.40
   2   6 -10  369.66   13.80
  -2   6  10  353.76   13.70
  -1  -6  10   29.30    5.20
   1  -6 -10   33.40    5.40
  -1   6  10   23.50    4.90
   1   6 -10   32.70    5.00
   0  -6 -10  125.69    8.80
   0  -6  10  135.49    8.00
   0   6  10  140.89    8.80
   0   6 -10  130.09    7.60
   1  -6  10    0.40    3.70
   1   6  10    0.30    4.10
  -1   6 -10   -2.90    3.20
   2  -6  10   94.79    6.90
   2   6  10   96.49    8.00
  -2   6 -10   79.99    6.30
   3  -6  10 1461.35   39.60
   3   6  10 1416.46   41.00
   3   6  10 1397.96   41.30
  -3   6 -10 1417.76   38.80
   4   6  10   67.19    7.60
   4   6  10   61.29    7.10
  -4   6 -10   47.60    5.20
   5  -6  10   -0.10    4.60
   5   6  10   -0.80    4.70
   5   6  10   -1.90    4.70
   6  -6  10   49.10    6.90
   6   6  10   56.39    7.40
   8   6  10    1.50    5.70
   9   6  10    7.00    5.80
  10   6  10   62.09    8.60
  11   6  10   29.50    7.20
  12   6  10   21.50    7.00
  13   6  10   69.59    9.60
  14   6  10   49.50    9.30
 -14  -7  10   67.39   11.70
 -12  -7  10  147.09   13.80
 -11  -7  10    9.40    8.00
 -11   7  10    9.40    5.10
  10  -7 -10   23.30    6.50
 -10  -7  10   33.20    8.40
 -10   7  10   24.80    5.70
   9  -7 -10   -4.50    4.90
  -9  -7  10   10.00    7.10
  -9   7  10   10.50    5.50
  -8  -7  10   11.90    6.80
   8  -7 -10   14.00    5.90
  -8   7  10    3.80    5.10
  -8   7  10   12.60    6.40
   7  -7 -10   10.80    5.60
  -7  -7  10   13.40    6.60
  -7   7  10    8.30    5.30
  -7   7  10   11.20    6.40
   6  -7 -10  531.25   19.70
  -6  -7  10  534.55   21.50
  -6   7  10  522.45   18.90
  -6   7  10  539.55   22.00
  -5  -7  10  290.67   14.40
  -5   7  10  303.77   13.40
  -4  -7  10   17.30    6.00
   4  -7 -10    3.30    5.20
  -4   7  10   18.50    5.60
   4   7 -10   11.30    5.10
   3  -7 -10   22.80    7.80
  -3  -7  10   35.70    6.60
  -3   7  10   32.60    6.20
   3   7 -10   33.10    5.70
   2  -7 -10  191.28   12.80
  -2  -7  10  171.08   10.70
   2   7 -10  206.38   11.80
  -2   7  10  185.28   10.60
  -1  -7  10    9.40    5.00
   1   7 -10    3.40    4.50
  -1   7  10    7.10    5.20
   0  -7  10   54.69    6.50
   0   7 -10   45.90    6.00
   0   7  10   48.00    6.80
   1  -7  10   95.49    8.10
   1   7  10  106.99    9.00
   1   7  10  105.69    9.00
  -1   7 -10   98.29    7.50
   2   7  10  148.09   10.20
   2   7  10  155.18   10.30
  -2   7 -10  154.28    8.60
  -3   7 -10   48.40    5.40
   3   7  10   55.99    7.20
  -4   7 -10   10.30    4.80
   5   7  10  156.38   10.70
   6   7  10   25.30    6.50
   7   7  10   19.50    5.80
   8   7  10    4.20    5.90
   9   7  10    4.40    5.70
  10   7  10   28.40    7.50
  11   7  10   43.60    8.40
  12   7  10   -0.10    6.90
  13   7  10   -9.80    6.40
 -13  -8  10  171.18   15.90
 -12  -8  10  269.17   18.20
 -11   8  10   15.30    5.60
 -10  -8  10   79.99   11.10
 -10   8  10   66.69    7.60
  -9  -8  10    5.30    7.60
  -9   8  10    4.90    5.50
  -8  -8  10    1.40    6.80
  -8   8  10   -2.00    6.70
  -8   8  10    8.80    5.80
  -7  -8  10   79.39   10.20
  -7   8  10   57.29    8.90
  -7   8  10   63.69    7.90
  -6  -8  10    4.70    6.30
  -6   8  10    3.70    5.40
  -6   8  10    0.40    6.60
  -5  -8  10   25.90    7.60
  -5   8  10    9.50    6.50
  -5   8  10   14.20    6.00
  -4  -8  10   35.50    7.30
  -4   8  10   22.20    6.30
  -3  -8  10   82.79   11.00
  -3   8  10   71.49    8.10
  -2  -8  10   67.39    8.00
  -2   8  10   49.00    7.30
   2   8 -10   64.79    9.90
  -1  -8  10  143.89   10.30
  -1   8  10  133.49   10.50
   1   8 -10  129.59    9.40
   0   8 -10   13.80    5.20
   0   8  10    8.60    7.30
   1   8  10   42.60    7.40
   2   8  10   22.10    6.40
  -2   8 -10   27.60    5.40
  -2   8 -10   23.80    6.30
  -3   8 -10  156.88    8.90
  -3   8 -10  155.18   10.20
   3   8  10  144.49   11.10
  -4   8 -10    3.00    4.00
  -4   8 -10    8.10    4.90
   4   8  10   -1.60    5.50
   5   8  10  231.98   13.20
  -5   8 -10  217.78   10.00
   6   8  10   66.39    8.50
   7   8  10   15.20    6.30
   8   8  10   58.99    9.00
   9   8  10   30.60    7.70
  10   8  10   11.10    9.30
  11   8  10   10.90    7.40
  12   8  10   84.79   11.60
 -10  -9  10  127.59   14.10
 -10   9  10   81.89    9.20
 -10   9  10   86.79    9.10
  -9   9  10   15.20    5.70
  -9   9  10    5.10    6.20
  -8  -9  10   31.50    8.90
  -8   9  10    7.30    6.10
  -8   9  10    5.10    7.30
  -7  -9  10    9.10    7.10
  -7   9  10   22.20    6.60
  -7   9  10   12.30    7.10
  -6  -9  10    5.50    6.70
  -6   9  10   -3.30    5.70
  -6   9  10   -0.50    5.80
  -5  -9  10    5.30    7.00
  -5   9  10    1.20    6.30
  -4  -9  10   63.79    9.20
  -4   9  10   61.99    8.50
  -3   9  10    7.70    6.20
  -2   9  10  386.56   16.90
  -1   9  10   71.19    8.80
   0   9  10   93.29   10.10
   0   9 -10  115.49   11.00
  -1   9 -10   70.39    8.70
  -1   9 -10   85.49    8.20
   1   9  10   86.19    9.60
   2   9  10    6.20    6.00
  -2   9 -10    6.80    5.90
  -2   9 -10    8.30    4.70
  -3   9 -10   15.70    5.80
   3   9  10   17.70    6.40
  -3   9 -10   13.30    5.10
  -4   9 -10    0.20    4.10
   4   9  10   -0.50    6.60
  -4   9 -10    2.90    5.30
  -5   9 -10   24.30    5.70
   5   9  10   10.60    6.80
  -5   9 -10   21.90    4.80
   6   9  10    6.00    7.00
   7   9  10   -2.60    6.60
   8   9  10    3.30    7.20
   9   9  10   25.30    8.50
  10   9  10   72.89   10.70
  -9  10  10   19.60    7.30
  -8  10  10   21.60    7.60
  -7  10  10   30.70    7.70
  -7  10  10   39.60    9.20
  -6  10  10   17.30    6.80
  -6  10  10    1.20    6.50
  -5  10  10   -6.00    6.60
  -5  10  10   -1.20    6.40
  -4  10  10   73.99    9.80
  -4  10  10   94.89   10.60
  -3  10  10   -5.10    6.10
   3  10 -10    7.10    7.30
  -2  10  10    4.70    6.70
   2  10 -10    8.40    7.30
  -1  10  10   -0.30    6.10
   1  10 -10   -7.00    6.40
   0  10  10   26.40    7.20
   0  10 -10   32.10    7.90
   1  10  10    8.00    6.30
  -1  10 -10    2.90    5.90
   2  10  10  129.29   11.80
   3  10  10   60.89    9.40
  -3  10 -10   68.89    8.90
   4  10  10   31.10    8.40
  -4  10 -10   29.60    6.90
  -4  10 -10   35.90    5.80
  -5  10 -10   20.70    6.20
   5  10  10   15.50   10.20
  -5  10 -10   24.30    6.00
   6  10  10   -1.10    7.30
   7  10  10   12.40    8.20
  -9  11  10    4.20    7.40
  -8  11  10   20.50    8.00
  -7  11  10   12.30    7.50
  -6  11  10   45.00    9.00
  -6  11  10   21.40    8.20
   6  11 -10   45.10   11.80
  -5  11  10   17.10    7.70
  -5  11  10    1.60    7.50
   5  11 -10   12.70    9.20
  -4  11  10   29.70    8.90
  -4  11  10   30.60    8.10
   3  11 -10   -3.60    7.20
  -3  11  10    1.00    7.00
   2  11 -10    2.90    7.90
  -2  11  10    6.70    7.30
   1  11 -10   13.00    7.30
  -1  11  10    0.30    6.70
   0  11  10   19.50    7.50
   0  11 -10    7.50    7.30
  -1  11 -10   21.40    8.00
  -2  11 -10   23.10    7.70
   2  11  10   11.90    7.30
   3  11  10   -5.60    6.50
  -3  11 -10    5.40    6.90
  -4  11 -10   -1.80    5.90
   4  11  10   -3.20    6.90
  -5  11 -10   26.10    7.10
  -4  12  10   -7.60    7.40
   3  12 -10   20.30    9.60
  -3  12  10    4.90    8.00
  -2  12  10   48.50    9.80
  -2  12  10   67.89   10.90
   2  12 -10   48.90   11.20
   1  12 -10   -2.90    7.80
  -1  12  10  -14.70    7.30
   0  12  10    1.90    7.50
   0  12 -10    4.10    7.50
  -1  12 -10  -10.20    7.30
  -2  12 -10   -5.00    7.30
  -3  12 -10   11.60    7.50
  -4  12 -10    8.00    6.90
 -18   0  11    0.40    7.30
 -16   0  11    3.50    6.10
  16   0 -11    1.70    6.20
 -15   0  11   15.20    6.20
  15   0 -11   14.00    5.40
 -14   0  11    1.80    5.70
  14   0 -11   -2.20    4.20
 -13   0  11   18.20    6.10
  13   0 -11    9.30    4.40
  12   0 -11    5.20    4.00
 -12   0  11    4.80    5.20
 -11   0  11   -6.10    4.50
  11   0 -11   -1.60    3.50
 -10   0  11    1.50    4.30
  10   0 -11    1.50    1.10
  -9   0  11    0.80    3.80
   9   0 -11   -3.20    2.80
   8   0 -11    6.80    3.20
  -8   0  11    8.90    3.80
   7   0 -11   -6.20    3.00
  -7   0  11   -0.20    3.30
  -6   0  11    2.00    3.90
   6   0 -11    2.80    3.60
  -5   0  11   -0.20    3.30
  -5   0  11    5.50    4.20
  -4   0  11   -3.10    3.20
   4   0 -11    3.50    2.90
  -3   0  11   -2.50    2.50
   3   0 -11    6.40    2.70
  -2   0  11    2.60    2.20
   2   0 -11    1.40    2.10
  -1   0  11   -1.10    2.10
   1   0 -11    0.00    2.00
   0   0  11   -1.70    2.20
   0   0 -11    2.70    1.90
   1   0  11    2.00    2.40
  -1   0 -11    1.40    2.00
   2   0  11    3.80    2.80
  -2   0 -11    1.60    2.40
  -3   0 -11    1.80    3.10
   3   0  11   -0.40    3.20
   4   0  11    1.90    3.20
  -4   0 -11   -4.20    2.90
   5   0  11    2.20    3.00
  -5   0 -11   -3.20    2.70
   6   0  11    2.20    2.70
   7   0  11   -0.30    2.80
 -18  -1  11    6.70    7.90
 -17  -1  11    7.70    7.00
 -17   1  11   17.10    6.80
  16  -1 -11    5.50    5.40
 -16  -1  11    7.50    6.80
 -16   1  11    6.40    6.60
 -15  -1  11   10.90    6.80
 -15   1  11    2.80    5.70
  14  -1 -11   25.40    5.80
 -14  -1  11   25.00    6.80
  14   1 -11   18.60    5.30
 -14   1  11   28.20    6.60
  13  -1 -11   33.70    6.00
 -13  -1  11   41.90    7.20
  13   1 -11   43.30    6.10
 -13   1  11   35.20    6.40
  12  -1 -11   51.29    6.30
 -12  -1  11   59.79    7.50
 -12   1  11   64.39    7.10
 -11  -1  11   31.10    6.00
  11  -1 -11   29.60    5.10
  11   1 -11   22.80    4.70
 -11   1  11   27.10    5.60
  10  -1 -11    7.30    3.90
 -10  -1  11    9.50    4.80
  10   1 -11    4.80    3.70
 -10   1  11    2.70    4.50
  -9  -1  11   21.50    5.00
   9  -1 -11   25.40    4.30
  -9   1  11   28.80    4.70
   9   1 -11   26.60    4.30
  -8  -1  11  522.75   17.20
   8   1 -11  525.15   16.80
  -8   1  11  515.95   16.50
  -7  -1  11    8.70    4.10
   7  -1 -11   11.20    3.50
   7   1 -11   10.90    3.60
  -6  -1  11 1492.05   41.00
   6  -1 -11 1561.94   40.70
   6   1 -11 1527.35   40.90
  -6   1  11 1445.36   40.50
  -6   1  11 1455.45   40.50
   5  -1 -11  305.47   14.50
  -5  -1  11  327.87   11.90
   5   1 -11  328.27   11.70
  -5   1  11  302.37   11.30
  -4  -1  11    2.20    3.60
   4  -1 -11    3.60    3.40
  -4   1  11    0.10    3.70
  -3  -1  11  207.08    8.30
   3  -1 -11  209.18    8.10
  -3   1  11  210.08    8.20
   3   1 -11  211.38    8.20
   2  -1 -11  143.59    6.20
  -2  -1  11  142.39    6.30
   2   1 -11  142.19    6.30
  -2   1  11  147.29    6.40
   1  -1 -11 1039.10   28.00
  -1  -1  11 1018.90   27.90
  -1   1  11 1041.30   28.00
   1   1 -11 1003.50   27.80
   0  -1  11  209.38    7.50
   0  -1 -11  205.08    7.50
   0   1 -11  203.28    7.30
   0   1  11  209.08    7.70
  -1  -1 -11   30.50    3.30
   1  -1  11   27.10    3.10
  -1   1 -11   25.00    3.00
   1   1  11   34.40    3.80
   2  -1  11  717.73   19.70
  -2  -1 -11  696.13   20.20
  -2   1 -11  694.93   19.50
   2   1  11  724.23   20.30
   3  -1  11   19.60    3.40
  -3  -1 -11   22.60    4.00
   3   1  11   21.40    4.00
  -3   1 -11   21.30    3.20
   4  -1  11   43.40    4.40
  -4  -1 -11   45.30    4.70
   4   1  11   48.40    4.70
  -5  -1 -11   -1.80    3.10
   5   1  11   -1.40    3.00
   6   1  11   35.00    4.10
   7   1  11  146.49    7.20
   8   1  11   81.89    6.20
   8   1  11   70.29    6.10
   9   1  11 1351.16   37.40
   9   1  11 1350.66   41.00
  10   1  11  286.97   11.30
  10   1  11  295.47   11.50
  11   1  11  197.48    9.60
 -18  -2  11   11.50    8.60
 -17  -2  11    6.70    8.00
 -16  -2  11   21.70    8.30
 -16   2  11   33.40    7.10
 -15  -2  11   15.90    7.60
  15  -2 -11    6.40    4.90
 -15   2  11   24.80    6.40
  14  -2 -11   32.00    5.60
 -14   2  11   40.40    6.30
  13  -2 -11  283.57   12.50
 -13  -2  11  301.67   14.40
  13   2 -11  304.87   13.80
 -13   2  11  287.37   12.90
  12  -2 -11   35.10    5.20
 -12  -2  11   31.80    6.80
  12   2 -11   32.20    5.60
 -12   2  11   33.90    6.20
  11  -2 -11   24.90    4.80
 -11  -2  11   18.50    5.90
  11   2 -11   30.80    6.20
 -11   2  11   23.10    5.30
 -10  -2  11    1.40    4.70
  10  -2 -11   -0.60    3.60
 -10   2  11    0.80    4.10
  10   2 -11    3.00    4.10
   9  -2 -11    0.80    3.20
  -9  -2  11    5.40    4.40
   9   2 -11    5.00    3.50
  -9   2  11    4.00    3.90
  -8  -2  11   29.90    4.80
   8  -2 -11   39.00    4.50
  -8   2  11   34.70    4.60
   8   2 -11   40.50    4.90
  -7  -2  11   67.89    6.20
   7   2 -11   62.99    5.90
  -7   2  11   77.09    6.90
   6  -2 -11   78.29    5.80
  -6  -2  11   69.79    6.60
  -6   2  11   68.69    5.90
  -6   2  11   80.59    8.10
   6   2 -11   72.69    6.20
   5  -2 -11   49.70    5.70
  -5  -2  11   39.60    5.30
  -5   2  11   46.70    5.10
   5   2 -11   45.00    4.90
   4  -2 -11 1788.52   49.30
  -4  -2  11 1815.42   50.19
  -4   2  11 1833.42   48.40
   4   2 -11 1818.52   48.70
  -3  -2  11    6.50    4.00
   3  -2 -11    4.40    3.40
  -3   2  11    3.00    3.50
   3   2 -11    0.90    4.00
   2  -2 -11    8.90    3.50
  -2  -2  11    1.70    3.60
  -2   2  11    3.60    3.10
   2   2 -11    3.00    3.10
   1  -2 -11 1176.38   33.10
  -1  -2  11 1251.27   33.10
  -1   2  11 1209.68   33.20
   1   2 -11 1238.38   33.00
   0  -2  11    1.40    2.80
   0  -2 -11    0.20    2.90
   0   2  11    2.60    3.40
   0   2 -11    5.10    2.80
  -1  -2 -11  157.58    7.60
   1  -2  11  158.88    6.80
   1   2  11  160.98    7.80
  -1   2 -11  161.08    6.70
   2  -2  11    2.30    2.90
  -2   2 -11    7.20    2.90
   2   2  11   12.60    4.00
  -3  -2 -11    8.30    3.80
   3  -2  11   10.10    2.90
   3   2  11   12.80    4.20
  -4  -2 -11    9.60    3.80
   4   2  11   13.10    3.90
  -5  -2 -11 1137.89   32.10
   6   2  11  210.58    9.00
   7   2  11   90.09    7.00
   8   2  11    8.30    4.10
   8   2  11   12.00    4.20
   9   2  11   37.30    5.30
   9   2  11   33.70    5.30
  10   2  11    9.60    4.60
  10   2  11    6.40    4.40
  11   2  11    7.50    4.80
  11   2  11   11.80    4.60
  12   2  11   70.39    8.00
  12   2  11   78.59    7.60
  13   2  11   36.00    5.80
  13   2  11   42.50    6.30
  14   2  11   76.79    8.70
  14   2  11   94.99    8.60
  15   2  11   -3.10    6.70
 -17  -3  11   22.80    8.60
 -16  -3  11   38.40    9.30
 -15  -3  11    4.70    7.30
 -14  -3  11   43.30    8.30
 -13  -3  11   88.39    9.60
  13  -3 -11   59.19    6.70
 -13   3  11   77.19    7.30
  12  -3 -11   58.19    6.40
 -12  -3  11   66.89    8.50
  12   3 -11   88.19    6.70
 -12   3  11   66.89    6.90
 -11  -3  11  885.91   28.50
  11  -3 -11  877.11   26.40
  11   3 -11  877.11   27.40
 -11   3  11  856.11   26.30
 -10  -3  11  264.67   13.00
  10  -3 -11  246.88   10.90
 -10   3  11  258.67   11.20
  10   3 -11  254.77   11.80
  -9  -3  11   -1.50    4.70
   9  -3 -11    5.60    4.00
  -9   3  11    4.90    4.30
   9   3 -11   14.40    4.70
   8  -3 -11  263.57   10.90
  -8  -3  11  281.87   12.30
   8   3 -11  282.37   11.60
  -8   3  11  279.17   12.90
  -8   3  11  274.77   10.70
   7  -3 -11  239.08    9.50
  -7  -3  11  241.78   10.80
   7   3 -11  236.88   10.30
  -7   3  11  223.48   10.90
  -7   3  11  234.98    9.60
  -6  -3  11    5.70    3.80
   6  -3 -11   -0.50    1.40
  -6   3  11   -6.10    3.60
   6   3 -11   -2.20    3.30
  -5  -3  11    4.40    3.80
   5  -3 -11    1.70    3.30
   5   3 -11    8.70    3.50
  -5   3  11    0.40    3.50
   4  -3 -11  171.78    8.20
  -4  -3  11  147.99    8.40
   4   3 -11  165.08    8.30
  -4   3  11  171.48    8.20
   3  -3 -11  548.85   17.50
  -3  -3  11  559.24   17.90
   3   3 -11  561.24   17.70
  -3   3  11  579.64   17.50
   2  -3 -11   78.39    6.80
  -2  -3  11   82.19    7.10
  -2   3  11   84.09    6.90
   2   3 -11   81.89    6.50
   1  -3 -11  268.77   10.60
  -1  -3  11  259.77   10.40
  -1   3  11  258.27   10.70
   1   3 -11  278.87   10.40
   0  -3  11   12.60    4.00
   0  -3 -11   10.30    4.00
   0   3 -11    7.20    3.60
  -1  -3 -11   16.40    4.40
   1  -3  11   14.70    3.80
  -1   3 -11   10.70    3.40
   1   3  11   14.20    4.60
  -2  -3 -11  159.08    8.40
   2  -3  11  164.38    6.90
   2   3  11  161.38    8.50
  -2   3 -11  164.68    6.80
   3  -3  11  137.69    5.90
  -3  -3 -11  131.69    7.80
   3   3  11  152.78    8.10
  -4  -3 -11    4.50    3.80
   4   3  11   15.00    4.00
   5   3  11    3.50    3.40
   6   3  11  189.08    9.00
   6   3  11  167.48    9.10
   7   3  11 1090.59   31.90
   7   3  11 1084.89   31.40
   9   3  11  137.19    9.00
   9   3  11  123.59    8.50
  10   3  11   41.50    6.30
  10   3  11   58.39    6.90
  11   3  11   13.40    5.30
  12   3  11   10.20    5.40
  12   3  11   10.30    5.30
  13   3  11   11.20    5.40
  13   3  11    6.50    5.50
  14   3  11   -0.60    5.90
  15   3  11   39.80    8.60
  16   3  11   13.90    7.70
 -16  -4  11    5.60    8.10
 -15  -4  11   14.70    8.00
 -14  -4  11   43.10    9.20
  13  -4 -11   56.39    6.50
 -13  -4  11   54.49    8.90
 -13   4  11   58.19    6.60
  13   4 -11   68.29    6.50
  12  -4 -11   54.29    6.30
 -12  -4  11   66.79    9.00
 -12   4  11   54.99    6.40
  11  -4 -11   44.40    5.90
 -11   4  11   42.90    6.00
 -10  -4  11  388.16   16.50
  10  -4 -11  357.66   14.30
  10   4 -11  398.16   15.60
 -10   4  11  376.96   14.00
  -9  -4  11  117.79    9.60
   9  -4 -11   78.49    8.00
  -9   4  11   85.49    7.70
   9   4 -11   89.89    8.00
  -8  -4  11    8.80    5.30
   8  -4 -11   -1.60    4.00
  -8   4  11    4.90    4.20
  -8   4  11    7.30    5.00
   8   4 -11   10.80    5.00
  -7  -4  11   -0.50    4.50
   7  -4 -11    0.40    3.60
   7   4 -11    0.40    3.90
  -7   4  11    4.10    4.80
  -7   4  11    0.90    3.70
  -6  -4  11   50.59    6.10
   6   4 -11   60.39    6.30
  -6   4  11   57.99    5.60
   5  -4 -11   63.59    6.10
  -5  -4  11   59.99    6.60
   5   4 -11   60.19    6.00
  -5   4  11   53.49    5.80
  -4  -4  11  578.14   18.70
   4  -4 -11  562.84   18.00
   4   4 -11  585.44   18.40
  -4   4  11  565.74   17.90
   3  -4 -11    4.70    3.70
  -3  -4  11    9.70    4.20
   3   4 -11    5.00    3.60
  -3   4  11    5.50    3.60
   2  -4 -11  145.49    7.90
  -2  -4  11  132.79    7.90
  -2   4  11  140.69    7.90
   2   4 -11  132.59    7.70
   1  -4 -11  457.15   15.50
  -1   4  11  468.95   15.40
   1   4 -11  463.15   15.00
   0  -4 -11  568.24   18.60
   0  -4  11  576.24   17.90
   0  -4  11  592.14   17.40
   0   4  11  596.04   18.50
   0   4 -11  601.34   18.00
   1  -4  11   65.79    5.60
   1  -4  11   62.99    5.50
  -1  -4 -11   66.79    6.40
  -1   4 -11   66.99    5.40
   1   4  11   70.19    6.60
  -2  -4 -11   60.99    6.40
   2  -4  11   66.99    5.00
  -2   4 -11   61.79    4.80
   2   4  11   64.59    6.40
  -3  -4 -11    0.70    3.80
   3  -4  11   -0.60    2.50
  -3   4 -11    1.70    2.40
   3   4  11    0.00    3.50
   4   4  11   56.59    6.30
   5   4  11   14.70    4.50
   5   4  11   15.20    4.50
   6   4  11    4.40    4.60
   6   4  11   -0.20    4.10
   7   4  11  488.65   17.70
   7   4  11  477.45   17.10
   8   4  11    3.70    4.90
   9   4  11    3.90    5.10
   9   4  11   15.70    5.50
  10   4  11   92.89    8.80
  10   4  11   79.49    7.90
  11   4  11   26.70    6.40
  12   4  11   15.00    6.80
  13   4  11   37.00    7.20
  14   4  11   59.69    8.50
  15   4  11    7.90    7.30
 -16  -5  11   79.39   12.80
 -15  -5  11   42.70   10.60
 -14  -5  11   43.90    9.30
 -13  -5  11   30.50    8.20
  12  -5 -11   35.80    5.80
 -12  -5  11   35.50    8.30
 -12   5  11   39.20    5.90
 -11  -5  11  199.68   13.00
  11  -5 -11  218.08   11.00
 -11   5  11  196.68   10.50
  10  -5 -11  213.08   11.00
 -10  -5  11  220.58   13.20
 -10   5  11  208.78   10.60
  -9  -5  11  176.98   11.50
   9  -5 -11  159.68    9.70
  -9   5  11  146.59    9.30
   8  -5 -11 1494.95   42.00
  -8  -5  11 1507.95   43.90
  -8   5  11 1518.15   41.60
   8   5 -11 1445.16   42.90
  -8   5  11 1477.65   44.50
   7  -5 -11 1499.75   41.50
  -7  -5  11 1460.85   42.80
  -7   5  11 1432.06   40.90
   7   5 -11 1464.55   42.20
  -7   5  11 1472.65   43.50
  -6  -5  11   53.99    6.70
  -6   5  11   55.59    5.90
  -6   5  11   53.39    6.90
  -5  -5  11  253.27   11.70
   5  -5 -11  234.88   10.60
  -5   5  11  245.88   10.50
   5   5 -11  241.68   11.00
   4  -5 -11    9.70    4.10
  -4  -5  11   12.30    4.80
  -4   5  11    6.80    3.90
   4   5 -11   12.10    4.00
   3  -5 -11  142.09    8.20
  -3  -5  11  163.18    8.80
  -3   5  11  146.09    8.10
   3   5 -11  158.98    8.40
  -2  -5  11   73.59    6.70
   2  -5 -11   84.09    6.60
  -2   5  11   75.69    6.70
   2   5 -11   78.19    6.40
   1  -5 -11   57.89    6.30
  -1  -5  11   66.79    6.10
   1   5 -11   71.69    6.00
  -1   5  11   65.09    6.40
   0  -5  11  208.28    9.10
   0  -5 -11  200.58    9.80
   0   5 -11  213.68    8.90
   0   5  11  209.68    9.70
  -1  -5 -11  841.02   26.00
   1  -5  11  869.31   24.80
  -1   5 -11  868.61   24.50
   1   5  11  823.92   25.50
   2  -5  11   46.30    5.00
  -2  -5 -11   44.60    6.00
  -2   5 -11   48.90    5.10
   2   5  11   40.70    5.30
   3  -5  11  437.16   13.80
   3  -5  11  446.36   15.40
   3   5  11  442.86   15.70
  -3   5 -11  432.66   13.60
   4  -5  11  129.29    8.60
   4   5  11  138.69    9.00
   4   5  11  155.08    9.00
   5  -5  11   18.30    5.20
   5   5  11   16.00    4.90
   6  -5  11   65.09    7.20
   6   5  11   71.39    8.00
   6   5  11   83.79    8.10
   7  -5  11  207.58   12.40
   7   5  11  226.78   11.80
   7   5  11  237.88   11.80
   8   5  11  176.88   10.70
   8   5  11  180.28   11.20
   9   5  11   98.99   10.60
  10   5  11   22.40    6.40
  11   5  11    3.20    5.80
  12   5  11   17.80    6.70
  13   5  11   95.99   10.90
  14   5  11   14.20    7.00
  15   5  11    2.40    7.10
 -16  -6  11   14.90    9.60
 -15  -6  11   16.50    9.50
 -14  -6  11   48.60   10.40
 -13  -6  11    9.30    8.10
 -12  -6  11   74.39   10.40
  11  -6 -11   27.60    5.70
 -11  -6  11   56.79    9.00
 -11   6  11   45.60    6.30
 -10  -6  11   -2.70    5.90
  10  -6 -11    6.20    4.80
 -10   6  11    1.20    5.20
   9  -6 -11   67.69    7.20
  -9  -6  11   63.39    9.00
  -9   6  11   64.39    7.00
  -8  -6  11   91.29   10.00
   8  -6 -11   70.09    8.00
  -8   6  11   63.39    9.40
  -8   6  11   79.79    8.10
   7  -6 -11   65.29    7.20
  -7  -6  11   66.49    8.10
  -7   6  11   72.59    7.20
  -7   6  11   58.59    8.00
   6  -6 -11   57.09    6.40
  -6  -6  11   87.09    9.20
  -6   6  11   97.89    9.70
  -6   6  11   96.89    8.10
   6   6 -11   83.39    8.20
  -5  -6  11   26.30    6.20
   5  -6 -11   28.90    5.40
  -5   6  11   25.60    5.30
   5   6 -11   17.00    5.20
   4  -6 -11   27.60    5.40
  -4  -6  11   42.40    6.60
   4   6 -11   37.50    7.30
  -4   6  11   49.20    6.20
   3  -6 -11   49.00    6.40
  -3  -6  11   53.99    6.50
   3   6 -11   56.09    6.30
  -3   6  11   37.10    5.60
  -2  -6  11   14.20    4.70
   2  -6 -11    8.90    4.50
   2   6 -11   15.10    4.40
  -2   6  11   11.10    4.90
  -1  -6  11   57.69    6.20
   1  -6 -11   52.99    6.50
   1   6 -11   47.20    5.60
  -1   6  11   45.00    5.80
   0  -6 -11  117.79    8.80
   0  -6  11  135.29    8.10
   0   6 -11  130.99    7.70
   0   6  11  128.29    8.70
  -1  -6 -11  235.98   14.30
   1  -6  11  214.68    9.80
  -1   6 -11  226.58    9.70
   1   6  11  221.38   11.00
   2  -6  11  143.59    7.90
   2   6  11  125.89    9.00
  -2   6 -11  134.49    7.50
  -3   6 -11   15.10    3.80
   3   6  11   12.20    5.00
   3   6  11   17.20    5.30
   4  -6  11   16.90    5.60
  -4   6 -11    9.20    4.10
   4   6  11   17.30    5.50
   4   6  11   23.60    5.90
   5  -6  11  155.58   10.40
   5   6  11  188.38   10.90
   5   6  11  194.68   11.20
   6  -6  11   95.19    9.10
   6   6  11  122.89    9.50
   7   6  11   -5.40    4.80
   8   6  11    2.30    5.50
   9   6  11   -6.90    5.10
  10   6  11   53.69    8.20
  11   6  11    6.50    6.30
  12   6  11   18.50    7.10
  13   6  11    4.70    6.50
 -14  -7  11   18.30    9.60
 -13  -7  11   -1.80    8.50
 -12  -7  11   38.70    9.90
  11  -7 -11   52.89    7.90
 -11  -7  11   75.59   10.60
 -11   7  11   69.69    7.20
  10  -7 -11   30.90    6.60
 -10  -7  11   38.30    8.80
 -10   7  11   26.40    5.80
   9  -7 -11   72.39    8.20
  -9  -7  11   83.89   10.30
  -9   7  11   70.99    8.00
  -8  -7  11   31.10    7.70
   8  -7 -11   45.20    7.10
  -8   7  11   31.60    8.10
  -8   7  11   42.00    6.70
   7  -7 -11    2.30    5.30
  -7  -7  11   -1.60    5.90
  -7   7  11    1.70    6.20
  -7   7  11    3.40    5.20
   6  -7 -11  187.98   11.20
  -6  -7  11  240.78   13.30
  -6   7  11  227.98   11.80
  -6   7  11  233.18   14.10
  -5  -7  11  725.63   25.30
   5  -7 -11  733.33   25.00
  -5   7  11  741.23   23.90
  -4  -7  11  114.69    9.70
  -4   7  11  111.49    9.40
   4   7 -11  133.19    9.30
   3  -7 -11  215.38   12.50
  -3  -7  11  222.78   11.80
   3   7 -11  211.18   11.20
  -3   7  11  230.78   11.60
  -2  -7  11   12.20    5.60
   2  -7 -11    3.30    5.00
   2   7 -11   19.00    4.90
  -2   7  11   11.50    5.20
  -1  -7  11   25.00    5.70
  -1   7  11   12.30    5.30
   1   7 -11   24.30    5.30
   0  -7  11    1.20    4.60
   0   7  11   -0.30    5.10
   0   7 -11    1.20    4.00
   1  -7  11    9.00    5.00
   1   7  11    9.50    5.70
  -1   7 -11    6.00    4.40
   1   7  11   11.40    5.30
   2  -7  11   83.89    7.70
   2   7  11   81.49    8.80
  -2   7 -11   82.99    7.10
   3   7  11  803.02   26.40
  -3   7 -11  792.12   23.90
   4   7  11    0.00    5.90
  -4   7 -11    5.00    3.70
  -4   7 -11   -5.70    4.20
   5   7  11    3.70    5.50
   6   7  11   75.29    8.70
   7   7  11  244.78   13.30
   8   7  11   25.60    7.30
   9   7  11   -6.30    5.60
  10   7  11   16.40    6.70
  11   7  11   33.90    8.30
  13   7  11   -8.50    6.30
 -13  -8  11    7.10   10.90
 -12  -8  11   35.60    9.90
 -11   8  11   15.20    5.70
 -10  -8  11   54.99   10.40
 -10   8  11   42.10    7.00
  -9  -8  11   -4.90    6.50
  -9   8  11   -2.50    5.50
  -8  -8  11    4.60    6.70
  -8   8  11    2.90    6.20
  -8   8  11   10.00    7.00
  -7  -8  11   20.00    7.30
   7  -8 -11   26.70    7.50
  -7   8  11   12.70    6.00
  -7   8  11    2.00    6.50
  -6  -8  11   79.59    9.90
  -6   8  11   62.09    9.20
  -6   8  11   56.29    7.60
  -5  -8  11    3.80    6.40
  -5   8  11    1.30    5.70
  -4  -8  11    5.30    6.10
  -4   8  11    0.70    5.40
  -3   8  11   14.00    6.10
  -2  -8  11   69.29    8.20
  -2   8  11   45.00    7.00
  -1  -8  11   43.70    7.10
  -1   8  11   31.40    6.60
   1   8 -11   46.50    6.50
   0  -8  11   34.30    6.50
   0   8  11   37.30    9.20
   0   8 -11   36.70    6.00
   1   8  11   24.00    6.10
  -2   8 -11    6.00    4.50
   2   8  11   10.10    6.10
   3   8  11   14.60    6.10
  -3   8 -11   15.80    5.70
  -3   8 -11   23.20    4.90
   4   8  11    7.20    6.00
  -4   8 -11    7.00    4.70
  -4   8 -11    1.50    3.90
   5   8  11   19.10    6.80
   6   8  11    2.20    6.10
   7   8  11    0.10    6.30
   8   8  11   42.10    7.90
   9   8  11    8.10    6.80
  11   8  11   19.90    7.50
  12   8  11    5.90    7.60
 -11  -9  11    1.50    8.20
 -11   9  11   17.90    5.90
 -10  -9  11   75.99   12.20
 -10   9  11    3.60    6.70
 -10   9  11    7.90    6.40
  -9   9  11   17.30    6.80
  -8  -9  11    9.50    7.70
  -8   9  11   -4.70    5.80
  -8   9  11   -2.60    7.00
  -7  -9  11   16.60    7.80
  -7   9  11   19.40    8.00
  -7   9  11   17.30    8.10
  -6  -9  11   21.80    8.00
  -6   9  11   18.00    7.60
  -5  -9  11   56.89    9.00
  -5   9  11   53.39    8.10
  -5   9  11   49.00    8.80
  -4  -9  11   21.70    7.00
  -4   9  11    1.80    5.90
  -3  -9  11   32.10    7.60
  -3   9  11   19.80    6.80
  -2   9  11  293.67   14.70
  -1   9  11   32.70    7.60
   0   9  11   98.99   10.40
  -1   9 -11   24.30    6.80
   1   9  11   23.20    7.10
  -1   9 -11   20.50    5.80
   2   9  11   42.50    7.30
  -2   9 -11   46.30    7.70
  -2   9 -11   45.80    6.40
  -3   9 -11   84.09    8.10
   3   9  11   85.09    9.50
  -3   9 -11   83.29    9.20
  -4   9 -11   17.60    4.80
  -4   9 -11    4.40    5.30
   4   9  11    0.70    6.20
  -5   9 -11    0.50    4.70
   5   9  11   -4.90    5.70
   6   9  11   21.80    7.90
   7   9  11   14.80    7.40
   8   9  11   -0.60    7.00
   9   9  11   25.90    8.70
  10   9  11    2.90    8.70
 -10  10  11    7.50    6.80
  -9  10  11   94.49   10.60
  -8  10  11   31.40    7.70
  -7  10  11   32.50    8.00
  -7  10  11   25.50    8.10
  -6  10  11   -5.10    6.00
  -6  10  11   -7.30    7.50
  -5  10  11   32.30    8.00
  -5  10  11   22.60    8.40
  -4  10  11   11.20    6.90
  -4  10  11   -1.10    6.20
  -3  10  11   27.50    7.80
  -2  10  11    5.20    6.70
   2  10 -11   -8.60    6.70
  -1  10  11   38.90    8.20
   1  10 -11   44.60    9.00
   0  10 -11   10.30    6.90
   0  10  11   14.30    6.80
   1  10  11   74.89    9.40
  -1  10 -11  103.79   10.90
   2  10  11    2.00    6.70
  -3  10 -11    3.20    6.00
   3  10  11   -2.20    6.50
  -4  10 -11   -2.30    5.40
   4  10  11   -7.10    7.10
  -4  10 -11    9.80    5.00
  -5  10 -11   -0.20    5.30
   5  10  11   -1.50    6.70
   6  10  11   39.20    9.20
   7  10  11   35.70    9.50
  -8  11  11   23.60    8.40
  -7  11  11   27.60    8.10
  -6  11  11   -7.10    6.60
   6  11 -11    8.60    9.40
  -6  11  11   -5.90    6.80
  -5  11  11   -3.90    6.90
   5  11 -11   -0.90    8.30
  -5  11  11    6.70    7.00
  -4  11  11    8.10    7.80
   4  11 -11   23.60    9.60
  -4  11  11   14.00    8.10
  -3  11  11   -5.30    6.70
   3  11 -11   15.10    8.70
  -3  11  11   -1.80    6.70
  -2  11  11    0.80    6.90
   2  11 -11    3.70    7.60
   1  11 -11  184.08   14.40
  -1  11  11  150.58   13.10
   0  11 -11   -1.60    6.80
   0  11  11   20.00   12.60
   1  11  11   -6.90    6.70
  -1  11 -11    9.20    7.40
  -2  11 -11    3.10    6.50
   2  11  11    6.50    7.70
  -3  11 -11   26.10    7.60
   3  11  11   16.10    7.50
   4  11  11   21.50    8.30
  -4  11 -11   24.20    7.00
  -5  11 -11    2.50    6.10
  -5  12  11   15.70    8.70
  -4  12  11    3.40    8.00
   3  12 -11    4.20    8.90
  -3  12  11    3.10    8.10
   2  12 -11   74.49   12.50
  -2  12  11   75.69   10.90
   1  12 -11    5.30    9.20
  -1  12  11   -2.60    7.10
   0  12  11   23.10   11.00
   0  12 -11   14.60   10.10
  -1  12 -11   13.30    8.20
  -2  12 -11  -23.10    6.80
  -3  12 -11    8.00    7.60
 -18   0  12    2.70    7.70
 -17   0  12   -3.30    6.50
 -16   0  12   29.60    8.10
 -15   0  12  183.58   12.60
  15   0 -12  179.18   10.70
 -14   0  12   21.80    6.70
  14   0 -12   21.20    5.50
 -13   0  12  132.19   10.00
 -12   0  12   14.70    5.60
  12   0 -12   16.60    4.50
 -11   0  12   -7.40    4.50
  11   0 -12    1.30    2.20
  10   0 -12   40.40    4.70
   9   0 -12    3.20    3.40
  -9   0  12    3.60    4.10
   8   0 -12  290.57   11.00
  -8   0  12  280.37   11.20
   7   0 -12   -1.00    3.00
  -7   0  12   -3.10    3.40
   6   0 -12 1052.59   29.20
  -6   0  12 1017.90   28.30
  -6   0  12 1022.40   29.80
  -5   0  12  319.07   12.00
   5   0 -12  348.97   12.00
  -4   0  12  506.95   15.90
   3   0 -12    1.90    2.60
  -3   0  12    1.10    2.80
   2   0 -12  975.00   27.10
  -2   0  12  990.80   27.10
   1   0 -12    1.40    2.10
  -1   0  12    0.30    2.60
   0   0 -12  445.66   13.60
   0   0  12  464.75   13.80
   1   0  12   24.60    3.40
  -1   0 -12   26.60    3.20
  -2   0 -12  485.85   14.70
   2   0  12  495.15   14.90
   3   0  12 8588.44  219.58
  -3   0 -12 8702.73  219.68
   4   0  12  364.86   11.60
  -4   0 -12  352.56   11.50
   5   0  12    4.60    3.00
  -5   0 -12    3.10    2.70
   6   0  12  212.48    8.20
  -6   0 -12  215.08    8.20
   7   0  12   41.70    4.10
   7   0  12   29.90    3.90
   8   0  12  164.58    7.60
 -18  -1  12   19.90    8.80
 -18   1  12    8.40    8.40
 -17  -1  12   33.80    8.30
 -17   1  12   17.50    7.00
  16  -1 -12   12.50    5.70
 -16  -1  12   28.30    7.80
 -16   1  12   22.20    7.60
  15  -1 -12   30.40    6.00
 -15   1  12   36.30    7.20
  14  -1 -12    8.60    5.80
 -14  -1  12   13.90    6.50
 -14   1  12   13.00    5.90
  14   1 -12   11.00    5.20
 -13  -1  12   32.50    7.20
  13  -1 -12   32.70    5.70
 -13   1  12   36.30    6.60
  13   1 -12   17.80    3.90
 -12  -1  12    6.80    5.60
  12  -1 -12    9.40    4.80
  12   1 -12    0.00    4.10
 -12   1  12   11.10    5.50
 -11  -1  12    6.40    5.20
  11  -1 -12    4.60    4.40
 -11   1  12    3.70    4.90
  11   1 -12    2.80    4.00
  10  -1 -12    2.60    3.80
 -10  -1  12    4.10    4.50
  10   1 -12    3.70    3.80
 -10   1  12    5.40    4.50
  -9  -1  12    8.70    4.60
   9  -1 -12    2.30    1.30
   9   1 -12    3.70    3.50
  -9   1  12    2.10    4.00
  -8  -1  12  171.28    8.90
   8  -1 -12  158.98    8.00
   8   1 -12  174.78    8.30
  -8   1  12  172.28    8.30
  -7  -1  12   16.20    4.40
   7  -1 -12   24.40    4.00
  -7   1  12   21.20    4.20
   7   1 -12   19.50    3.80
  -7   1  12   22.20    3.90
  -6  -1  12  122.89    7.70
   6  -1 -12  136.19    7.30
   6   1 -12  125.79    7.20
  -6   1  12  122.49    7.70
  -5  -1  12  536.35   18.20
   5  -1 -12  543.95   16.90
   5   1 -12  564.44   17.20
  -5   1  12  520.85   16.80
  -4  -1  12  493.05   16.00
  -4   1  12  499.65   15.90
   4   1 -12  512.75   15.90
   3  -1 -12   37.70    4.10
  -3  -1  12   34.40    4.60
   3   1 -12   35.70    4.50
  -3   1  12   35.00    4.20
  -2  -1  12   -1.10    2.70
   2  -1 -12    3.70    2.90
   2   1 -12    1.80    2.60
  -2   1  12    2.40    2.80
  -1  -1  12   11.50    3.00
   1  -1 -12   11.70    2.70
  -1   1  12   12.90    3.00
   1   1 -12   11.50    2.80
   0  -1  12    3.60    2.80
   0  -1 -12   10.70    2.80
   0   1  12    9.30    3.00
   0   1 -12    5.20    2.80
  -1  -1 -12   94.29    5.60
   1  -1  12   91.19    5.60
  -1   1 -12   94.79    5.20
   1   1  12   98.39    6.00
   2  -1  12    4.00    3.30
  -2  -1 -12    4.80    3.50
  -2   1 -12    8.60    3.10
   2   1  12    9.00    3.80
  -3  -1 -12  148.69    7.40
   3  -1  12  156.78    6.80
  -3   1 -12  152.38    6.50
   3   1  12  147.19    7.70
  -4  -1 -12  173.28    7.80
   4  -1  12  174.78    7.00
  -4   1 -12  172.68    6.80
   4   1  12  170.58    7.90
  -5  -1 -12  645.34   19.10
   5   1  12  618.14   18.60
   6   1  12    8.20    3.30
   7   1  12   18.40    4.00
   7   1  12   21.40    3.90
   8   1  12    7.30    3.90
   9   1  12  219.78    9.90
   9   1  12  252.47   10.10
  10   1  12  444.66   15.00
  10   1  12  428.56   15.00
  11   1  12   27.70    4.70
  11   1  12   20.20    4.90
 -18  -2  12   11.50    7.60
 -17  -2  12   28.10    8.90
 -16  -2  12   18.00    8.10
 -16   2  12   10.50    6.00
  15  -2 -12   27.60    5.70
 -15  -2  12   38.20    8.10
 -15   2  12   58.89    7.60
 -14  -2  12    6.80    6.90
  14  -2 -12    6.40    4.60
 -14   2  12   10.40    5.80
  13  -2 -12  221.78   11.00
 -13  -2  12  226.78   13.20
 -13   2  12  229.28   11.60
  12  -2 -12   46.90    6.10
 -12  -2  12   65.59    8.20
  12   2 -12   51.09    6.40
 -12   2  12   59.89    6.90
 -11  -2  12   23.90    6.30
  11  -2 -12   23.30    4.80
  11   2 -12   25.10    5.20
 -11   2  12   11.60    5.30
 -10  -2  12   -1.20    4.70
  10  -2 -12   -2.50    3.50
  10   2 -12    1.00    3.80
 -10   2  12    2.30    4.30
   9  -2 -12  134.29    7.70
  -9  -2  12  132.79    8.90
  -9   2  12  147.49    8.30
   9   2 -12  135.09    8.20
  -8  -2  12  189.78    9.60
  -8   2  12  198.78    9.00
   8   2 -12  210.78    9.50
   7  -2 -12   19.60    3.70
  -7  -2  12   22.60    4.80
   7   2 -12   21.40    4.30
  -7   2  12   19.30    4.40
  -7   2  12   18.60    3.80
  -6  -2  12  295.87   11.60
   6  -2 -12  292.57   10.80
   6   2 -12  288.27   11.20
   5  -2 -12   16.10    3.80
  -5  -2  12   13.00    4.40
   5   2 -12   11.20    3.70
  -5   2  12   12.80    4.40
   4  -2 -12  516.85   16.40
  -4  -2  12  513.45   16.90
   4   2 -12  522.95   16.60
  -4   2  12  524.45   16.50
   3  -2 -12 2054.19   54.19
  -3  -2  12 2023.10   54.29
   3   2 -12 2011.50   54.09
  -3   2  12 2060.89   54.09
  -2  -2  12   22.10    4.60
   2   2 -12   25.40    4.40
  -2   2  12   24.90    4.30
  -1  -2  12 2236.68   58.59
   1   2 -12 2215.88   58.49
  -1   2  12 2239.18   58.79
   0  -2  12    3.80    3.30
   0   2 -12    8.00    3.30
   0   2  12    9.70    3.80
   1  -2  12  315.27   10.60
  -1  -2 -12  305.17   11.70
  -1   2 -12  294.67   10.20
   1   2  12  308.97   11.30
  -2  -2 -12   26.60    4.60
   2  -2  12   31.00    3.80
  -2   2 -12   34.00    3.70
   2   2  12   36.60    5.00
  -3  -2 -12  870.41   25.20
   3  -2  12  864.41   23.70
   3   2  12  860.71   25.00
  -3   2 -12  890.31   23.70
  -4  -2 -12   32.70    4.50
  -5  -2 -12   10.20    3.60
   5   2  12    9.20    3.60
   6   2  12  826.62   24.10
   7   2  12  109.49    7.80
   7   2  12  112.59    7.40
   8   2  12  235.98   10.70
   8   2  12  241.78   10.50
   9   2  12   45.70    5.90
   9   2  12   39.50    5.60
  10   2  12   -0.90    4.30
  10   2  12   -1.00    4.30
  11   2  12    1.50    4.80
  11   2  12   18.80    5.10
  12   2  12  160.88    9.70
  12   2  12  167.78   10.00
  13   2  12   66.19    7.30
  13   2  12   85.39    8.00
  14   2  12  363.86   15.90
  14   2  12  348.57   16.40
  15   2  12   -6.90    6.40
 -17  -3  12   17.60    8.50
 -16  -3  12   -2.00    7.50
 -15  -3  12    8.90    7.00
  15  -3 -12    9.00    5.50
 -15   3  12   12.10    6.00
 -14  -3  12   46.20    8.40
  14  -3 -12   28.40    5.80
 -14   3  12   34.00    6.20
  13  -3 -12    3.40    4.90
 -13  -3  12   12.40    6.60
 -13   3  12    5.60    5.10
 -12  -3  12  243.78   13.70
  12  -3 -12  253.07   11.70
 -12   3  12  245.08   11.90
  11  -3 -12  242.28   11.30
 -11  -3  12  229.88   13.10
 -11   3  12  244.08   11.20
  11   3 -12  231.88   11.60
 -10  -3  12   63.59    7.80
  10  -3 -12   52.69    6.10
 -10   3  12   65.39    7.40
  10   3 -12   57.39    6.50
   9  -3 -12   -2.40    3.90
  -9  -3  12    0.40    5.20
  -9   3  12   -2.10    4.10
  -8  -3  12  275.77   12.20
   8  -3 -12  251.17   10.90
   8   3 -12  290.77   11.80
  -8   3  12  252.77   10.60
  -8   3  12  281.27   12.70
  -7  -3  12  126.19    8.30
  -7   3  12  125.29    9.00
  -7   3  12  135.49    7.60
   7   3 -12  139.39    8.00
   6  -3 -12   17.40    3.90
  -6  -3  12   16.10    4.20
   6   3 -12   22.20    4.10
  -6   3  12   18.50    4.00
   5  -3 -12   -0.90    3.10
  -5  -3  12    2.70    3.60
   5   3 -12   -3.30    3.00
  -5   3  12    1.40    3.40
   4  -3 -12   18.40    3.90
  -4  -3  12   24.20    4.90
  -4   3  12   19.70    4.60
   4   3 -12   15.70    4.00
  -3  -3  12  152.78    8.50
   3  -3 -12  142.89    8.00
  -3   3  12  162.58    8.80
   3   3 -12  159.28    8.30
   2  -3 -12 1012.80   29.20
  -2  -3  12 1037.00   30.80
   2   3 -12 1029.40   29.10
  -2   3  12 1057.19   30.30
  -1  -3  12  351.06   12.70
   1  -3 -12  355.56   12.90
   1   3 -12  376.66   13.80
  -1   3  12  382.26   13.40
   0  -3  12  100.19    6.90
   0  -3 -12  100.09    7.00
   0   3 -12  103.89    6.60
   0   3  12  111.09    7.40
   1  -3  12   49.30    5.40
  -1  -3 -12   58.19    5.50
  -1   3 -12   47.10    5.10
   1   3  12   65.69    6.60
  -2  -3 -12   72.89    6.30
   2  -3  12   62.49    5.10
  -2   3 -12   66.39    4.80
   2   3  12   68.89    6.50
   3  -3  12   10.90    2.80
  -3  -3 -12   14.20    3.90
  -3   3 -12   13.40    2.60
   3   3  12   13.60    4.00
  -4  -3 -12   37.50    5.00
   4   3  12   35.60    4.60
   5   3  12   12.60    4.00
   6   3  12  293.67   12.20
   6   3  12  295.07   11.70
   7   3  12  386.96   14.70
   7   3  12  388.26   14.30
   8   3  12   28.60    5.50
   9   3  12   -4.10    4.40
   9   3  12   -3.20    4.50
  10   3  12   23.20    5.70
  10   3  12   32.90    6.00
  11   3  12   -1.70    4.90
  11   3  12    2.40    4.80
  12   3  12   32.00    6.40
  12   3  12   42.90    6.70
  13   3  12   25.20    6.60
  13   3  12   34.50    6.30
  14   3  12    1.10    7.00
  15   3  12  393.56   19.10
  16   3  12   -4.20    7.50
 -16  -4  12    2.10    8.20
 -15  -4  12   16.90    8.00
 -14  -4  12   29.70    8.00
 -13  -4  12   13.20    7.10
  13  -4 -12    3.40    4.80
 -13   4  12   10.40    5.30
 -12  -4  12  346.67   16.50
  12  -4 -12  332.77   13.80
 -12   4  12  331.37   13.80
 -11  -4  12    8.60    7.80
  11  -4 -12    2.00    4.40
 -11   4  12    5.80    5.00
  10  -4 -12    2.40    4.50
 -10  -4  12    1.80    5.90
 -10   4  12    3.70    4.90
   9  -4 -12   -3.30    4.40
  -9  -4  12    5.00    5.60
  -9   4  12   -0.20    4.70
   9   4 -12    2.60    4.30
   8  -4 -12   -1.90    4.00
  -8  -4  12   10.60    5.30
  -8   4  12   10.30    5.50
  -8   4  12   -1.90    4.10
   8   4 -12    4.60    4.40
  -7  -4  12    1.10    4.90
   7  -4 -12    6.00    3.80
  -7   4  12    1.40    5.10
   7   4 -12    6.70    4.00
  -7   4  12    7.10    4.10
  -6  -4  12  291.27   12.60
   6   4 -12  299.47   12.10
  -6   4  12  294.17   11.50
   5  -4 -12    0.40    3.50
  -5  -4  12   -4.10    3.30
   5   4 -12   -1.00    3.10
  -5   4  12    0.70    3.40
  -4  -4  12   57.79    5.90
   4  -4 -12   57.49    5.90
   4   4 -12   64.89    6.10
  -4   4  12   61.29    6.10
  -3  -4  12  515.75   17.00
   3  -4 -12  499.35   16.60
  -3   4  12  513.15   16.60
   3   4 -12  518.55   16.70
  -2  -4  12  568.94   18.10
   2  -4 -12  563.74   18.20
  -2   4  12  571.34   18.00
   2   4 -12  566.54   17.80
  -1  -4  12  112.69    7.00
   1  -4 -12  107.09    7.20
  -1  -4  12  103.79    5.60
  -1   4  12  107.39    7.30
   1   4 -12  111.29    6.70
   0  -4 -12  249.68   10.60
   0  -4  12  256.87   10.00
   0  -4  12  266.87    9.50
   0   4 -12  252.97    9.80
   0   4  12  246.68   10.50
  -1  -4 -12    0.20    3.80
   1  -4  12    4.10    3.10
   1   4  12    2.60    3.50
  -1   4 -12    1.50    3.30
  -2  -4 -12   46.90    5.30
   2  -4  12   39.30    4.00
  -2   4 -12   42.20    3.90
   2   4  12   39.50    4.80
   3  -4  12  152.58    6.40
  -3  -4 -12  142.09    8.30
   3   4  12  143.29    8.10
  -3   4 -12  143.99    6.20
  -4  -4 -12  138.69    8.50
   4   4  12  135.39    8.10
   5   4  12   66.49    7.00
   6   4  12   37.60    5.80
   6   4  12   42.50    6.30
   7   4  12   76.39    8.00
   7   4  12   78.99    7.80
   8   4  12   84.39    7.90
   8   4  12   70.09    7.80
   9   4  12   78.39    8.30
   9   4  12   69.29    7.70
  10   4  12   74.49    7.80
  10   4  12   94.49    8.90
  11   4  12    0.30    5.40
  12   4  12    1.60    5.50
  13   4  12   77.39    9.30
  14   4  12  107.79   11.30
  15   4  12   15.80    7.70
 -16  -5  12    3.80    9.20
 -15  -5  12   10.40    8.40
 -14  -5  12   -3.20    7.00
 -13  -5  12   63.49    9.60
 -12  -5  12   14.20    7.40
  12  -5 -12   10.90    5.20
 -12   5  12   16.80    5.60
  11  -5 -12  108.69    9.00
 -11  -5  12  103.69   10.70
 -11   5  12   94.79    8.60
 -10  -5  12   48.30    7.90
  10  -5 -12   52.89    6.70
 -10   5  12   49.10    6.40
   9  -5 -12  248.18   11.90
  -9  -5  12  253.77   17.10
  -9   5  12  235.78   11.30
  -9   5  12  223.98   14.40
  -8  -5  12   15.20    6.10
   8  -5 -12   13.60    5.10
   8   5 -12   19.50    5.30
  -8   5  12   14.80    5.20
  -8   5  12   12.50    6.60
   7  -5 -12  550.44   18.90
  -7  -5  12  546.05   19.90
   7   5 -12  555.54   19.50
  -7   5  12  556.84   21.10
  -7   5  12  542.75   18.40
  -6  -5  12   39.10    6.70
  -6   5  12   34.10    5.30
   6   5 -12   37.90    5.80
  -5  -5  12   -0.10    4.30
   5  -5 -12    3.20    3.90
  -5   5  12    7.50    4.20
   5   5 -12    9.40    4.20
  -4  -5  12   53.49    6.10
   4  -5 -12   49.50    5.70
   4   5 -12   55.79    5.90
  -4   5  12   56.29    6.30
   3  -5 -12   -1.30    3.60
  -3  -5  12   -3.20    4.00
   3   5 -12    6.70    3.80
  -3   5  12   -4.10    3.60
  -2  -5  12    5.20    4.20
   2  -5 -12    7.30    3.70
   2   5 -12    4.30    3.40
  -2   5  12    7.50    3.80
   1  -5 -12  114.79    7.50
  -1  -5  12  101.99    7.10
   1   5 -12  109.09    6.90
  -1   5  12  115.79    7.60
   0  -5 -12   11.30    4.00
   0  -5  12   12.00    3.90
   0   5  12   12.60    4.10
   0   5 -12   14.60    3.60
  -1  -5 -12  229.68   10.90
   1  -5  12  240.68    9.60
   1  -5  12  234.88    9.60
  -1   5 -12  235.28    9.30
   1   5  12  225.38   10.50
  -2  -5 -12   23.50    5.10
   2  -5  12   23.70    3.90
  -2   5 -12   18.80    3.60
   2   5  12   25.20    4.90
   3  -5  12   79.19    5.60
  -3  -5 -12   85.19    7.80
   3  -5  12   82.39    7.10
  -3   5 -12   90.39    5.50
   3   5  12   87.79    7.50
   4  -5  12  258.77   11.80
   4   5  12  269.17   11.90
   5  -5  12   18.50    5.10
   5   5  12   16.00    5.30
   5   5  12   15.60    5.30
   6  -5  12   12.10    5.10
   6   5  12   18.00    5.60
   6   5  12   16.20    5.50
   7   5  12   -2.40    4.90
   7   5  12    8.20    5.40
   8   5  12   28.10    6.30
  10   5  12   -7.50    5.10
  11   5  12   21.70    6.60
  12   5  12   28.10    7.10
  13   5  12   34.40    7.60
  14   5  12   -5.00    6.60
  15   5  12   -7.40    6.40
 -15  -6  12   37.50   10.30
 -14  -6  12   12.70   11.00
 -13  -6  12   12.50    7.70
  12  -6 -12   12.60    5.50
 -12  -6  12   25.40    8.00
 -12   6  12   22.50    5.90
  11  -6 -12   66.59    7.10
 -11  -6  12   61.39    9.80
 -11   6  12   55.99    6.90
  10  -6 -12   -5.00    4.50
 -10  -6  12    3.90    6.70
 -10   6  12    0.90    5.20
   9  -6 -12   10.60    5.20
  -9  -6  12   -0.70    5.90
  -9   6  12    7.80    5.00
  -9   6  12   -3.40    6.40
   8  -6 -12  519.65   18.90
  -8  -6  12  529.05   20.60
  -8   6  12  537.25   18.50
  -8   6  12  509.15   21.20
   7  -6 -12   15.30    5.70
  -7  -6  12   22.30    6.80
  -7   6  12   21.80    5.80
  -7   6  12    6.40    6.40
  -6  -6  12   74.79    8.40
  -6   6  12   81.59    8.20
   6   6 -12   82.79    8.40
   5  -6 -12   60.89    6.90
  -5  -6  12   68.69    8.10
   5   6 -12   69.19    7.10
  -5   6  12   69.89    7.60
   4  -6 -12    1.80    4.30
  -4  -6  12    6.90    4.80
  -4   6  12    1.80    4.50
   4   6 -12    1.60    4.30
   3  -6 -12   44.20    6.20
  -3  -6  12   45.20    6.30
  -3   6  12   41.60    5.90
   3   6 -12   48.30    6.20
   2  -6 -12    1.60    4.10
  -2  -6  12    3.30    4.40
  -2   6  12   -1.80    4.20
   2   6 -12    4.20    4.10
  -1  -6  12  188.18    9.60
   1  -6 -12  173.18   10.20
  -1   6  12  174.68    9.80
   1   6 -12  180.88    9.30
   0  -6  12    7.30    4.30
   0  -6 -12   12.40    5.20
   0   6 -12   14.80    4.30
   0   6  12   14.40    5.20
  -1  -6 -12  110.79    8.90
   1  -6  12   94.59    7.30
   1   6  12  114.39    8.60
  -1   6 -12  106.89    7.20
   2  -6  12    5.40    3.90
   2   6  12   -1.10    4.60
  -2   6 -12    1.70    3.40
   3  -6  12  247.08   11.40
   3   6  12  230.88   11.80
   3   6  12  216.08   11.60
  -3   6 -12  232.28    9.50
   4  -6  12   -6.90    4.20
   4   6  12    1.10    4.80
   4   6  12    1.30    4.70
   5  -6  12   78.89    8.00
   5   6  12   70.29    7.80
   6   6  12   10.40    6.60
   7   6  12   85.59    8.50
   8   6  12   -0.40    5.30
   9   6  12   71.29    8.60
  10   6  12   -3.50    5.90
  11   6  12   67.39    8.70
  12   6  12    7.80    6.60
  13   6  12  102.79   10.80
 -14  -7  12   31.50   10.30
 -13  -7  12   18.30    8.70
 -12  -7  12   68.89   10.60
 -12   7  12   64.89    7.30
  11  -7 -12   22.20    6.40
 -11  -7  12   38.80    8.90
 -11   7  12   28.00    6.10
  10  -7 -12   19.20    6.40
 -10  -7  12   24.70    8.00
 -10   7  12   15.40    5.50
  -9  -7  12    1.80    6.50
   9  -7 -12   20.80    6.20
  -9   7  12   10.80    7.20
  -9   7  12    5.80    5.60
  -8  -7  12   61.09    8.90
   8  -7 -12   54.79    7.70
  -8   7  12   45.90    6.90
  -8   7  12   40.30    8.10
   7  -7 -12    5.70    6.50
  -7  -7  12   12.10    6.40
  -7   7  12   -1.10    6.30
  -7   7  12   10.50    5.70
  -6  -7  12    1.00    5.80
  -6   7  12   -4.70    5.00
  -6   7  12    5.70    6.50
   5  -7 -12  111.29   11.70
  -5  -7  12  120.49   12.10
  -5   7  12  120.89    9.60
  -4  -7  12   70.89    8.30
   4  -7 -12   53.39    7.60
   4   7 -12   87.89    9.40
  -4   7  12   61.59    7.50
  -3  -7  12   10.70    5.60
   3  -7 -12    6.70    5.50
  -3   7  12    1.00    5.30
   3   7 -12    5.40    4.80
   2  -7 -12    1.80    5.10
  -2  -7  12   -1.50    4.80
   2   7 -12    0.60    4.40
  -2   7  12    2.60    5.00
   1  -7 -12    2.10    4.90
  -1  -7  12    3.40    5.10
  -1   7  12    3.00    5.20
   1   7 -12    2.30    5.00
   0  -7  12   54.89    6.90
   0   7 -12   46.80    5.90
   0   7  12   41.60    6.40
   1  -7  12   10.00    4.90
  -1   7 -12    9.20    4.40
   1   7  12   11.40    5.40
   2  -7  12  175.08    9.60
  -2   7 -12  169.58    9.10
   2   7  12  148.09   10.70
  -3   7 -12  111.39    7.60
  -4   7 -12   28.10    4.50
  -4   7 -12   27.80    5.30
   4   7  12   17.40    5.80
   5   7  12   38.30    6.80
   6   7  12  215.88   12.80
   7   7  12  125.69   10.90
   8   7  12   50.79    8.00
   9   7  12   -5.50    5.90
  10   7  12   -3.30    5.50
  11   7  12   -0.90    6.00
  12   7  12   -8.60    8.00
  13   7  12    3.70    7.50
 -12  -8  12   89.09   13.00
 -12   8  12   80.19    8.20
 -11  -8  12  130.19   14.60
 -11   8  12   98.19    9.60
  10  -8 -12   76.09   10.30
 -10  -8  12  102.09   11.50
 -10   8  12   54.89    7.80
   9  -8 -12    1.80    7.00
  -9  -8  12   10.20    7.50
  -9   8  12    2.50    5.60
   8  -8 -12   20.40    6.60
  -8  -8  12   23.40    7.80
  -8   8  12   13.80    7.40
  -8   8  12   17.70    6.40
   7  -8 -12   40.40    7.40
  -7  -8  12   60.59    9.20
  -7   8  12   52.39    7.70
  -7   8  12   31.10    7.90
  -6  -8  12   59.39    8.80
  -6   8  12   53.89    7.60
  -6   8  12   41.10    8.50
   5  -8 -12    8.20    6.00
  -5  -8  12    7.80    6.10
  -5   8  12    0.10    5.50
  -4  -8  12  108.39   10.40
  -4   8  12  115.49   10.20
  -3  -8  12  146.99   14.20
  -3   8  12  139.39   10.50
  -2  -8  12    2.90    5.70
  -2   8  12    6.00    5.70
  -1  -8  12   70.29    8.20
   1   8 -12   50.79    6.80
   0  -8  12   13.10    5.70
   0   8  12    6.30    5.50
   0   8 -12   10.60    4.80
   1  -8  12   78.39    8.10
  -1   8 -12   51.79    8.20
   1   8  12   78.19    8.80
   2   8  12    8.80    6.00
  -2   8 -12   11.30    4.50
  -3   8 -12   27.90    5.90
   3   8  12   12.20    6.60
  -3   8 -12   24.70    5.00
  -4   8 -12  226.38   10.40
  -4   8 -12  249.08   11.60
   4   8  12  233.98   13.40
   5   8  12   59.09    8.10
   6   8  12    0.40    5.80
   7   8  12   58.89    8.50
   8   8  12   45.30    8.70
   9   8  12  104.49   11.10
  10   8  12    0.00    6.80
  11   8  12   27.90    8.20
 -11  -9  12   43.70   13.20
 -11   9  12   18.20    6.50
 -10  -9  12   18.20    8.70
 -10   9  12    2.70    6.30
  -9  -9  12   63.59   11.50
  -9   9  12   42.30    9.50
  -8  -9  12   -6.70    7.00
  -8   9  12   -4.40    6.30
  -7  -9  12   44.50    9.30
  -7   9  12   25.70    7.30
  -7   9  12   24.40    8.00
  -6  -9  12    0.30    6.40
  -6   9  12   -2.70    6.80
  -6   9  12   -2.80    6.00
  -5  -9  12    2.10    6.60
  -5   9  12    2.90    6.50
  -5   9  12   -1.80    5.80
  -4  -9  12   -0.40    6.20
  -4   9  12   -1.20    6.20
  -3  -9  12    4.40    6.10
  -3   9  12    1.40    6.00
  -2  -9  12   14.10    6.30
  -2   9  12    4.70    6.10
  -1   9  12   22.00    7.10
   0   9  12   22.60    6.70
   1   9  12   53.29    8.40
  -1   9 -12   60.39    8.40
  -1   9 -12   51.79    9.30
  -2   9 -12    3.60    4.60
   2   9  12   10.10    6.50
  -2   9 -12    7.60    6.60
   3   9  12   32.40    7.30
  -3   9 -12   28.70    5.50
  -3   9 -12   24.40    6.60
  -4   9 -12   43.30    5.80
  -4   9 -12   48.20    6.90
   4   9  12   39.20    7.90
   5   9  12   37.30    7.80
   6   9  12   93.79   10.40
   8   9  12   14.90    7.80
   9   9  12   20.90    8.20
 -11  10  12   -5.10    6.10
 -10  10  12   49.90    8.70
  -9  10  12    6.40    7.00
  -8  10  12    3.70    6.70
  -8  10  12   -8.40    7.10
  -7  10  12   14.80    7.40
  -7  10  12   19.00    7.90
  -6  10  12    4.80    6.70
  -5  10  12    1.40    6.60
  -5  10  12    8.10    7.00
  -4  10  12   31.40    8.00
  -3  10  12   -4.40    6.00
  -2  10  12    1.20    6.20
  -1  10  12   91.69   10.30
   1  10 -12  132.79   13.00
   0  10  12    3.50    6.70
   0  10 -12   12.30    7.30
  -1  10 -12    7.00    6.60
   1  10  12   -0.50    6.50
   2  10  12    5.30    6.80
  -2  10 -12    0.30    6.30
  -3  10 -12   17.60    6.90
   3  10  12   18.80    7.40
  -4  10 -12  108.29    9.60
  -4  10 -12  114.79   10.40
   5  10  12   78.39   10.50
  -5  10 -12   64.49    7.60
   6  10  12    3.80    7.40
   7  10  12  163.08   14.60
  -8  11  12    8.30    7.70
  -7  11  12   84.39   11.00
  -6  11  12   -4.20    6.70
  -6  11  12    0.70    8.30
   6  11 -12   20.90    9.90
  -5  11  12   -0.30    6.90
   5  11 -12   15.40    9.30
  -5  11  12   -6.60    6.20
  -4  11  12   14.30    8.10
  -4  11  12   30.60    8.40
   4  11 -12   31.40    9.80
  -3  11  12   31.30    8.40
   3  11 -12   38.60   10.30
   2  11 -12    2.40    8.00
  -2  11  12   15.50    7.80
   1  11 -12    6.40    7.30
  -1  11  12   10.30    8.40
   0  11  12   -7.50    8.30
   0  11 -12    4.00    7.00
  -1  11 -12   17.40    8.60
   1  11  12    5.60    7.40
   2  11  12   18.00    8.00
  -2  11 -12   31.60    8.80
   3  11  12   -2.30    7.10
  -3  11 -12   -4.70    6.20
  -4  11 -12    8.90    6.30
  -5  11 -12    6.10    6.10
  -4  12  12   60.79   11.30
  -3  12  12    7.00    8.30
   3  12 -12    5.50    9.80
   2  12 -12   55.99   12.10
  -2  12  12   40.50    9.50
  -1  12  12    5.30    9.60
   1  12 -12    6.00    8.50
  -1  12 -12    7.90    8.30
  -2  12 -12   18.40    8.20
  -3  12 -12    6.10    7.10
 -18   0  13   -4.30    7.40
 -17   0  13    1.30    7.30
 -15   0  13   14.70    6.60
 -14   0  13    4.40    6.10
  14   0 -13    1.60    4.50
  13   0 -13    2.00    4.30
 -13   0  13   -2.70    5.50
 -12   0  13    8.20    5.60
  12   0 -13    5.70    4.20
  11   0 -13   -0.10    1.70
 -11   0  13    2.70    5.10
 -10   0  13   -7.50    4.40
  10   0 -13    4.00    3.80
   9   0 -13   -1.50    3.30
  -9   0  13    4.80    4.40
  -8   0  13   -0.90    3.60
   8   0 -13   -2.10    2.90
   7   0 -13    5.00    3.10
  -7   0  13    1.40    3.60
  -6   0  13    4.60    3.20
   6   0 -13    1.20    3.20
  -6   0  13   10.30    4.00
   5   0 -13    1.20    3.40
  -5   0  13    0.70    6.00
  -4   0  13    0.70    3.80
   4   0 -13   -1.50    3.60
  -3   0  13    0.70    3.40
  -2   0  13   -3.60    2.80
   2   0 -13   -2.30    2.90
  -1   0  13   -2.00    2.70
   1   0 -13    1.60    2.40
   0   0  13    0.50    3.20
   0   0 -13    0.70    2.80
   1   0  13    0.20    3.50
  -1   0 -13   -2.70    2.90
  -2   0 -13   -1.30    3.20
   2   0  13    2.90    3.80
  -3   0 -13    5.40    3.20
   3   0  13   11.00    3.70
   4   0  13   -0.90    3.00
  -4   0 -13   -1.80    2.80
   5   0  13    3.30    2.80
  -5   0 -13    3.30    2.70
  -6   0 -13   -1.10    2.80
   6   0  13    0.70    3.00
   7   0  13    3.50    3.30
 -18  -1  13    2.20    7.80
 -18   1  13   13.10    9.00
 -17  -1  13  146.89   12.80
 -17   1  13  147.79   12.60
  16  -1 -13   87.79    9.80
 -16  -1  13  120.29   11.70
 -16   1  13  123.09   10.80
  15  -1 -13    4.20    4.60
 -15  -1  13    5.10    6.90
 -15   1  13   -0.30    6.00
  14  -1 -13  130.79    9.80
 -14  -1  13  146.39   11.50
 -14   1  13  142.09   10.60
 -13  -1  13  113.39   10.00
  13  -1 -13  122.39    8.90
 -13   1  13  115.09    9.50
 -12  -1  13   97.59    9.30
  12  -1 -13   88.59    8.20
 -12   1  13   97.99    8.90
  12   1 -13   97.69    8.00
  11  -1 -13   -5.00    4.10
 -11  -1  13   -2.80    5.00
  11   1 -13    1.30    4.10
 -11   1  13   -2.10    4.80
 -10  -1  13    9.10    5.30
  10  -1 -13    4.00    2.70
  10   1 -13    7.00    4.00
 -10   1  13    1.80    4.70
  -9  -1  13   22.00    5.20
   9  -1 -13    7.70    3.30
   9   1 -13   19.40    4.20
  -9   1  13   22.10    4.70
   8  -1 -13  233.58    9.90
  -8  -1  13  224.98   10.30
   8   1 -13  236.68   10.00
  -8   1  13  231.68   10.00
   7  -1 -13  178.18    8.40
  -7  -1  13  185.78    9.00
   7   1 -13  183.18    8.60
  -7   1  13  189.78    8.60
  -7   1  13  178.48    8.50
  -6  -1  13  198.48    9.40
   6  -1 -13  207.88    9.00
  -6   1  13  202.08    9.10
   6   1 -13  218.58    9.30
  -5  -1  13  264.27   10.90
   5  -1 -13  280.37   10.70
   5   1 -13  274.07   10.70
   4  -1 -13   15.80    3.80
   4   1 -13   15.40    4.30
  -4   1  13   15.90    4.30
   3  -1 -13  434.76   14.00
  -3  -1  13  398.86   13.80
  -3   1  13  426.36   13.90
   3   1 -13  397.46   13.70
  -2  -1  13   55.19    4.80
  -2   1  13   53.79    5.20
   2   1 -13   49.20    5.30
  -1  -1  13 1687.73   45.00
   1  -1 -13 1710.53   45.20
  -1   1  13 1704.83   45.20
   1   1 -13 1655.53   44.90
   0  -1  13  109.69    6.30
   0  -1 -13  100.99    6.10
   0   1 -13  109.89    6.10
   0   1  13  115.19    6.70
  -1  -1 -13   32.90    4.40
   1  -1  13   26.90    4.20
  -1   1 -13   35.20    4.00
   1   1  13   37.10    4.70
  -2  -1 -13  353.46   12.10
   2  -1  13  350.76   11.70
   2   1  13  354.66   12.30
  -2   1 -13  354.96   11.40
   3  -1  13  146.79    6.80
  -3  -1 -13  141.89    7.30
  -3   1 -13  143.49    6.40
   3   1  13  148.59    7.70
   4  -1  13   20.50    3.40
  -4   1 -13   19.00    3.10
   4   1  13   22.20    3.90
  -5  -1 -13  354.56   13.10
   5  -1  13  338.97   10.90
   5   1  13  343.97   11.80
  -6  -1 -13    5.90    3.40
   6   1  13    8.20    3.40
   7   1  13   94.39    6.80
   7   1  13   83.59    7.50
   8   1  13   67.69    6.50
   8   1  13   61.29    6.60
   9   1  13    9.40    4.40
   9   1  13    7.80    4.20
  10   1  13  509.25   16.70
  10   1  13  487.95   16.60
  11   1  13    2.20    3.90
  11   1  13    4.80    4.40
  12   1  13   98.09    8.10
 -18  -2  13   23.70    9.40
 -17  -2  13    1.50    7.40
 -17   2  13   18.60    7.20
  16  -2 -13    7.60    5.80
 -16  -2  13   -2.00    6.80
 -16   2  13    4.10    6.10
 -15  -2  13   24.10    8.00
  15  -2 -13   -7.40    5.90
 -15   2  13   11.50    6.00
  14  -2 -13   51.99    6.50
 -14  -2  13   73.29    9.20
 -14   2  13   91.39    9.50
  13  -2 -13   34.40    5.70
 -13  -2  13   54.59    8.20
 -13   2  13   52.39    7.00
 -12  -2  13    2.00    5.90
  12  -2 -13    5.00    4.60
 -12   2  13    2.20    5.40
  12   2 -13    0.70    4.30
 -11  -2  13    0.70    5.20
  11  -2 -13    0.90    4.10
  11   2 -13   -5.90    3.70
 -11   2  13    0.10    5.10
 -10  -2  13   25.50    5.80
 -10   2  13   15.90    5.00
   9  -2 -13   68.39    6.30
  -9  -2  13   67.29    7.50
  -9   2  13   69.59    7.10
   9   2 -13   77.99    6.90
  -8  -2  13    7.50    4.30
   8   2 -13    9.70    4.10
  -8   2  13    7.00    4.30
  -8   2  13    6.20    4.00
  -7  -2  13   40.10    5.20
   7  -2 -13   37.40    4.50
   7   2 -13   37.30    4.60
  -7   2  13   38.50    5.30
  -7   2  13   37.20    4.50
   6  -2 -13   50.19    5.30
  -6  -2  13   50.49    5.50
   6   2 -13   47.20    4.90
  -6   2  13   51.69    5.20
  -5  -2  13  432.16   15.10
   5  -2 -13  448.36   14.70
  -5   2  13  435.96   14.70
   5   2 -13  463.15   15.10
   4  -2 -13   56.49    6.10
  -4  -2  13   58.59    6.60
   4   2 -13   53.49    6.10
   3  -2 -13   44.00    5.00
  -3   2  13   44.40    5.00
   3   2 -13   42.40    4.80
   2  -2 -13  138.79    7.50
  -2  -2  13  127.59    7.60
  -2   2  13  137.39    7.90
   2   2 -13  121.99    7.40
  -1  -2  13  352.96   12.20
   1  -2 -13  348.67   12.40
  -1   2  13  359.56   12.60
   1   2 -13  355.46   12.10
   0  -2 -13    5.40    3.50
   0  -2  13   -1.40    3.70
   0   2  13    2.10    4.20
   0   2 -13   -1.60    3.30
  -1  -2 -13  704.73   21.20
   1  -2  13  718.93   20.70
  -1   2 -13  712.83   20.50
   1   2  13  742.43   21.50
   2  -2  13  312.07   10.60
  -2  -2 -13  330.37   11.80
  -2   2 -13  315.47   10.40
   2   2  13  317.57   13.20
   3  -2  13  180.68    7.20
  -3  -2 -13  187.88    8.50
  -3   2 -13  183.68    7.00
   3   2  13  186.08   10.20
  -4  -2 -13    1.20    3.30
   4   2  13    6.70    3.40
  -4   2 -13    3.30    2.20
  -5  -2 -13   12.20    3.80
   5   2  13    7.30    3.50
   6   2  13   30.00    4.40
   7   2  13   60.79    6.50
   7   2  13   62.29    6.20
   8   2  13  248.38   11.30
   8   2  13  264.87   11.00
   9   2  13  102.49    7.90
   9   2  13  103.09    7.90
  10   2  13  206.78   10.40
  10   2  13  193.48   10.00
  11   2  13   22.40    5.20
  11   2  13   12.70    5.10
  12   2  13   31.90    6.50
  12   2  13   37.80    5.80
  13   2  13   14.00    6.10
  13   2  13   26.20    5.60
  14   2  13   24.00    6.70
  15   2  13   -7.70    6.90
 -17  -3  13  101.09   12.40
 -16  -3  13   22.50    8.70
 -16   3  13   38.50    7.70
 -15  -3  13   28.40    8.10
 -15   3  13   33.10    6.80
  14  -3 -13   24.50    5.80
 -14  -3  13   22.70    7.60
 -14   3  13   17.00    5.90
  13  -3 -13    5.80    5.10
 -13  -3  13   15.30    6.70
 -13   3  13   14.40    5.80
  12  -3 -13    5.20    4.80
 -12   3  13    5.20    5.40
 -11  -3  13   32.00    7.00
  11  -3 -13   46.00    6.20
 -11   3  13   42.60    6.10
  11   3 -13   31.80    6.30
   9  -3 -13   23.60    5.10
  -9  -3  13   27.50    5.70
   9   3 -13   26.10    5.30
  -9   3  13   30.00    5.40
  -8  -3  13  365.06   14.80
   8   3 -13  388.06   14.40
  -8   3  13  367.66   13.60
  -8   3  13  386.56   15.20
   7  -3 -13    2.90    3.10
  -7  -3  13   10.70    4.40
   7   3 -13   18.60    4.70
  -7   3  13    8.70    3.80
  -7   3  13   14.80    4.90
   6  -3 -13  127.29    7.30
  -6  -3  13  108.29    7.60
   6   3 -13  130.99    7.70
  -6   3  13  116.99    7.20
  -5  -3  13   -0.30    3.90
   5  -3 -13   -1.80    3.10
   5   3 -13    1.30    3.20
  -5   3  13   -2.60    3.20
   4  -3 -13  469.25   15.50
  -4  -3  13  447.86   15.80
  -4   3  13  482.65   15.50
   4   3 -13  475.35   15.60
  -3  -3  13  265.27   10.90
   3  -3 -13  263.67   10.50
   3   3 -13  264.77   10.60
  -3   3  13  264.87   10.60
  -2  -3  13  320.87   12.10
   2  -3 -13  315.87   11.70
  -2   3  13  314.07   11.90
   2   3 -13  318.87   11.60
   1  -3 -13   21.50    4.30
  -1  -3  13   12.00    4.30
   1   3 -13   22.30    4.30
  -1   3  13   20.10    4.40
   0  -3  13  802.12   22.90
   0  -3 -13  798.32   23.50
   0   3 -13  801.42   23.60
   0   3  13  769.02   23.40
   1  -3  13   -4.00    3.20
  -1  -3 -13   -3.90    3.50
   1   3  13    2.70    3.80
  -1   3 -13    0.30    3.00
   2  -3  13  165.88    7.20
  -2  -3 -13  175.58    8.60
  -2   3 -13  178.88    7.20
   2   3  13  188.78    8.70
  -3  -3 -13  620.34   19.40
   3  -3  13  595.04   17.40
  -3   3 -13  617.24   17.40
   3   3  13  608.14   18.90
  -4  -3 -13    4.60    3.50
   4   3  13    2.70    3.50
  -5  -3 -13   -4.00    3.60
   5   3  13    0.60    3.60
   6   3  13   47.10    5.50
   7   3  13  224.88   11.40
   7   3  13  257.07   11.00
   8   3  13   50.49    6.20
   9   3  13  157.48    9.70
   9   3  13  154.58    9.50
  10   3  13  191.28   10.50
  11   3  13   34.70    6.40
  11   3  13   32.30    6.30
  12   3  13    4.10    5.00
  12   3  13   -2.20    5.30
  13   3  13   44.90    7.10
  13   3  13   32.30    7.20
  15   3  13   -2.90    6.50
 -17  -4  13    3.00    8.40
 -16  -4  13   20.50    9.20
 -15  -4  13   96.09   11.90
 -14  -4  13   64.19    9.40
 -14   4  13   56.09    7.00
  13  -4 -13   48.40    6.50
 -13  -4  13   51.69    8.70
 -13   4  13   63.19    7.10
  12  -4 -13  205.18   11.00
 -12  -4  13  201.28   13.20
 -12   4  13  213.88   11.40
  11  -4 -13    7.20    4.90
 -11  -4  13    1.50    6.00
 -11   4  13    4.60    5.20
 -10  -4  13   27.70    7.30
  10  -4 -13   25.40    5.50
 -10   4  13   20.70    5.30
  -9  -4  13   -0.10    5.90
   9  -4 -13    1.40    4.50
  -9   4  13    6.60    4.80
  -9   4  13    7.10    6.00
   9   4 -13    0.50    4.40
  -8  -4  13  247.68   12.50
   8  -4 -13  234.68   11.00
   8   4 -13  243.38   11.60
  -8   4  13  247.38   11.10
  -8   4  13  245.48   12.90
  -7  -4  13   81.29    8.20
  -7   4  13   85.69    9.20
  -7   4  13   64.39    6.90
  -6  -4  13   10.00    4.50
   6  -4 -13    9.40    3.90
  -6   4  13   15.00    4.20
   6   4 -13    9.30    3.80
  -5  -4  13   38.20    5.50
   5  -4 -13   34.90    4.80
  -5   4  13   41.80    4.90
   5   4 -13   36.70    4.90
  -4  -4  13   -1.40    3.50
   4  -4 -13    1.50    3.40
   4   4 -13   -1.30    3.10
  -4   4  13    6.70    3.50
   3  -4 -13   -1.00    3.40
  -3  -4  13    2.00    3.70
   3   4 -13   -4.40    3.30
  -3   4  13   -1.00    3.60
  -2  -4  13   56.09    6.00
   2  -4 -13   55.69    6.00
  -2   4  13   38.70    5.10
   2   4 -13   45.70    4.90
   1  -4 -13   17.20    4.10
  -1  -4  13   17.60    4.20
  -1  -4  13   15.80    3.00
   1   4 -13   15.30    3.90
  -1   4  13   20.00    4.10
   0  -4 -13   32.20    4.60
   0   4  13   28.90    4.60
   0   4 -13   30.00    4.10
  -1  -4 -13  103.39    7.00
   1  -4  13  107.79    6.30
  -1   4 -13  109.99    7.00
   1   4  13  110.59    7.20
  -2  -4 -13   15.30    4.10
   2  -4  13   15.90    3.30
   2   4  13    8.10    3.70
  -2   4 -13   14.90    3.00
   3  -4  13    4.40    2.80
  -3  -4 -13    7.60    4.00
   3   4  13    3.80    3.70
  -3   4 -13    4.00    2.60
  -4  -4 -13   17.30    4.60
   4   4  13   15.90    4.60
   5   4  13  179.38    9.60
   6   4  13   52.69    6.60
   6   4  13   47.80    6.20
   7   4  13  169.48    9.90
   8   4  13   76.19    7.90
   8   4  13   72.59    7.60
   9   4  13    8.10    5.60
   9   4  13   18.80    5.80
  10   4  13    1.60    3.50
  10   4  13    3.60    5.40
  12   4  13    5.30    5.80
  13   4  13   -0.30    5.60
  14   4  13   -0.20    6.70
  15   4  13   80.79    9.20
 -16  -5  13   -5.80    8.60
 -15  -5  13   30.70    9.30
 -14  -5  13   20.10    8.10
  13  -5 -13  241.48   12.90
 -13  -5  13  284.47   15.70
 -13   5  13  282.57   13.00
  12  -5 -13   -4.20    4.80
 -12  -5  13   -4.40    6.30
 -12   5  13    3.60    5.30
  11  -5 -13   -1.70    5.20
 -11  -5  13    1.00    6.20
 -11   5  13    5.70    5.10
 -10  -5  13   35.20    7.50
  10  -5 -13   39.20    6.30
 -10   5  13   37.90    6.10
   9  -5 -13    5.20    5.00
  -9   5  13    8.20    5.10
  -9   5  13    7.40    6.10
  -8  -5  13    0.60    5.60
   8  -5 -13   12.50    5.10
  -8   5  13   10.90    5.00
  -8   5  13    3.00    6.10
  -7  -5  13  212.68   12.00
  -7   5  13  177.78   12.90
  -7   5  13  197.88   10.50
   7   5 -13  198.98   10.80
   6  -5 -13  109.69    8.20
  -6  -5  13   91.19    8.90
  -6   5  13  107.59    8.10
   6   5 -13  102.29    8.20
   5  -5 -13   56.59    6.30
  -5  -5  13   59.09    7.10
   5   5 -13   60.39    7.10
  -5   5  13   55.59    6.30
  -4  -5  13  199.98   10.40
   4  -5 -13  177.28    9.50
  -4   5  13  189.08    9.50
   4   5 -13  180.18    9.50
  -3  -5  13   22.40    5.10
   3  -5 -13   19.90    4.50
   3   5 -13   21.40    4.30
  -3   5  13   24.20    5.10
   2  -5 -13  158.08    8.70
  -2  -5  13  157.28    8.80
   2   5 -13  180.18    8.60
  -2   5  13  140.79    8.50
   1  -5 -13   54.99    6.30
  -1  -5  13   57.09    6.20
  -1   5  13   55.59    5.70
   1   5 -13   59.19    5.80
   0  -5 -13   22.50    4.80
   0  -5  13   25.20    4.40
   0   5 -13   16.90    3.90
   0   5  13   14.40    4.30
   1  -5  13   -2.50    3.20
   1  -5  13   -0.50    3.20
  -1  -5 -13   -3.80    3.40
   1   5  13   -4.30    3.60
  -1   5 -13    1.30    3.10
   2  -5  13    7.90    3.40
  -2  -5 -13    5.00    4.20
   2   5  13    2.60    4.10
  -2   5 -13    4.50    3.10
   3  -5  13  119.09    6.50
   3  -5  13  132.39    8.20
  -3  -5 -13  121.99    8.70
   3   5  13  106.69    8.40
  -3   5 -13  123.09    6.40
   4  -5  13   53.09    5.10
   4  -5  13   48.00    5.90
   4   5  13   53.49    6.40
   5   5  13  138.39    9.60
   5   5  13  149.79    9.60
   6  -5  13   -2.50    4.60
   6   5  13   -0.70    4.80
   6   5  13    1.10    5.10
   7   5  13   67.09    8.00
   7   5  13   65.69    7.50
   8   5  13  252.07   12.80
   9   5  13  183.68   11.40
  10   5  13   -6.20    5.40
  11   5  13   58.09    7.90
  12   5  13    0.80    5.90
  13   5  13    3.00    6.00
  14   5  13   28.40    7.50
 -15  -6  13    4.70    8.30
  13  -6 -13   32.50    7.40
 -13  -6  13   49.20    9.80
 -13   6  13   46.00    6.60
  12  -6 -13   24.00    6.40
 -12  -6  13   47.70    9.00
 -12   6  13   51.69    6.90
 -11  -6  13   12.10    7.50
  11  -6 -13    4.30    5.20
 -11   6  13    7.50    5.30
 -10  -6  13   32.50    8.30
  10  -6 -13   24.50    6.10
 -10   6  13   25.60    6.00
   9  -6 -13   41.70    6.80
  -9  -6  13   43.10    8.00
  -9   6  13   38.50    6.60
  -9   6  13   32.20    7.80
   8  -6 -13    7.30    5.40
  -8  -6  13   13.60    6.50
  -8   6  13   15.60    5.70
  -8   6  13    5.70    6.60
   7  -6 -13    9.50    5.20
  -7   6  13   18.60    8.10
  -7   6  13   17.20    5.70
   6  -6 -13  150.88    9.90
  -6  -6  13  148.19   10.70
  -6   6  13  156.38    9.90
   6   6 -13  162.38   12.80
  -5  -6  13   13.80    5.80
   5  -6 -13   17.50    5.30
  -5   6  13    9.40    5.10
   5   6 -13   17.30    5.40
  -4  -6  13  140.19    9.80
   4  -6 -13  125.79    9.10
   4   6 -13  146.19    9.30
  -4   6  13  142.59    9.30
  -3  -6  13   14.40    5.10
   3  -6 -13   11.50    4.80
   3   6 -13   23.70    5.90
  -3   6  13   15.10    5.20
   2  -6 -13   20.40    5.20
  -2  -6  13   24.00    5.40
   2   6 -13   25.70    5.10
  -2   6  13   25.40    5.90
   1  -6 -13   42.10    9.50
  -1  -6  13   51.89    6.40
  -1   6  13   43.70    6.50
   1   6 -13   52.59    5.90
   0  -6 -13   19.60    5.90
   0  -6  13   30.10    5.10
   0   6  13   18.60    5.50
   0   6 -13   32.90    5.00
  -1  -6 -13   22.80    5.70
   1  -6  13   18.80    4.60
  -1   6 -13   20.50    4.30
   1   6  13   23.80    5.20
  -2  -6 -13    0.60    5.00
   2  -6  13    1.20    3.90
   2   6  13    0.90    4.90
  -2   6 -13    4.10    3.70
   3  -6  13    5.10    4.40
   3  -6  13    8.20    4.20
  -3   6 -13    3.70    3.70
   3   6  13   -2.60    4.60
   4   6  13   21.20    6.10
   4   6  13   27.00    5.80
   5  -6  13   12.70    5.10
   5   6  13    2.10    5.20
   6   6  13   85.09   12.40
   7   6  13  123.59   10.10
   8   6  13  129.99   10.50
   9   6  13    5.40    5.70
  10   6  13   -0.10    6.00
  11   6  13   -0.70    5.90
  12   6  13   -2.20    5.80
  13   6  13   14.20    6.90
  14   6  13   -3.40    6.70
 -14  -7  13   -0.70    8.70
 -13  -7  13   56.19   11.20
  12  -7 -13   20.60    7.00
 -12  -7  13   26.30    8.70
 -12   7  13    8.80    5.50
 -11  -7  13  157.28   13.40
 -11   7  13  172.38   11.00
 -10  -7  13   31.90    8.60
 -10   7  13   27.40    6.40
  -9  -7  13   10.90    6.90
   9  -7 -13    0.20    6.20
  -9   7  13    3.70    5.60
  -9   7  13   -1.20    7.20
  -8  -7  13  282.97   15.40
   8  -7 -13  254.67   13.50
  -8   7  13  253.07   15.50
  -8   7  13  264.37   13.20
  -7  -7  13   -3.30    5.40
   7  -7 -13   -5.70    5.30
  -7   7  13    0.70    5.40
  -7   7  13   -7.20    6.30
   6  -7 -13  126.99    9.90
  -6  -7  13  144.09   11.20
  -6   7  13  138.19   10.20
   5  -7 -13   69.69    8.10
  -5   7  13   87.69    8.60
   4  -7 -13   17.90    6.00
  -4  -7  13   26.10    6.40
  -4   7  13   33.40    6.60
   3  -7 -13   13.40    5.60
  -3  -7  13   11.70    6.00
  -3   7  13    9.20    5.60
   3   7 -13   11.70    4.90
   2  -7 -13  256.77   13.30
  -2  -7  13  266.27   12.80
   2   7 -13  257.37   12.40
  -2   7  13  264.17   12.80
  -1  -7  13   60.19    7.20
   1  -7 -13   61.59    8.20
  -1   7  13   58.39    7.10
   0  -7  13   40.50    6.30
   0  -7 -13   34.40    6.70
   0   7  13   41.10    7.00
   0   7 -13   37.70    5.70
   1  -7  13  149.79    9.30
  -1   7 -13  155.38    9.00
   1   7  13  140.09   10.30
   2  -7  13  261.47   11.70
  -2   7 -13  263.97   11.20
   2   7  13  263.97   13.70
   3  -7  13    6.70    4.60
   3   7  13   19.40    6.30
  -3   7 -13   14.50    4.20
  -4   7 -13   90.09    7.00
   4   7  13  106.89    9.60
   5   7  13   11.10    6.00
   6   7  13   77.39    8.60
   7   7  13   44.10    7.70
   8   7  13   10.60    6.10
   9   7  13    5.20    5.80
  10   7  13   12.80    6.90
  11   7  13    5.40    6.60
  12   7  13   -1.30    6.60
  13   7  13  130.49   13.30
 -12  -8  13   11.40    8.60
 -12   8  13    5.10    5.60
 -11  -8  13   15.50    8.80
  11  -8 -13    4.60    7.60
 -11   8  13    9.30    5.80
  10  -8 -13   81.19   10.00
 -10  -8  13  102.39   12.30
 -10   8  13   77.89    9.10
   9  -8 -13   27.00    7.10
  -9  -8  13   23.90    8.10
  -9   8  13    5.60    7.20
  -9   8  13   31.60    7.10
   8  -8 -13    7.50    7.00
  -8  -8  13    2.80    6.80
  -8   8  13    1.80    6.00
  -8   8  13    7.30    7.00
  -7  -8  13   98.19   10.70
   7  -8 -13   89.69   10.10
  -7   8  13   76.99    8.50
  -7   8  13   64.29    9.90
  -6  -8  13   19.40    7.10
  -6   8  13   21.50    6.50
  -6   8  13   13.40    7.10
  -5  -8  13   24.20    7.30
  -5   8  13   11.40    6.10
  -4  -8  13  120.29   10.70
  -4   8  13  110.59    9.90
  -3  -8  13    3.30    5.70
  -3   8  13  -11.80    6.30
  -2  -8  13   38.20    7.10
  -2   8  13   42.30   10.70
  -1  -8  13    3.40    5.60
   1   8 -13    2.10    4.70
  -1   8  13    5.20    5.50
   0  -8  13   -0.80    5.10
   0   8  13   10.00    5.60
   0   8 -13    4.80    4.60
   1  -8  13    7.20    5.30
   1   8  13    5.30    5.60
  -1   8 -13    5.00    4.60
  -2   8 -13  144.79    9.00
   2   8  13  135.79   10.80
   3   8  13  103.29   10.00
  -3   8 -13   96.79    7.60
   4   8  13    0.90    6.10
  -4   8 -13   -0.10    4.00
  -4   8 -13    0.30    4.70
   5   8  13    9.30    6.60
   6   8  13   -9.40    5.50
   7   8  13   70.09    9.40
   8   8  13    6.10    5.90
   9   8  13   25.50    7.70
  10   8  13   -2.50    6.70
  11   8  13   -5.30    6.80
 -12   9  13    2.50    5.90
 -11   9  13   26.90    8.10
 -10  -9  13   13.60    8.60
  -9  -9  13  105.09   13.10
  -9   9  13   86.49   10.20
  -9   9  13   67.19   11.20
  -8  -9  13   -7.20    7.30
  -8   9  13   -4.30    6.40
  -8   9  13    2.70    7.00
  -7  -9  13    7.70    7.40
  -7   9  13    5.80    6.60
  -7   9  13   15.20    7.40
  -6  -9  13  -11.20    6.20
  -6   9  13    3.90    6.30
  -6   9  13   18.90    7.30
  -5  -9  13   -6.80    6.00
  -5   9  13    7.40    6.50
  -4  -9  13   51.59    8.30
  -4   9  13   35.10    7.60
  -3  -9  13   57.29    8.80
  -3   9  13   37.40    7.70
  -2  -9  13   63.49    8.70
  -2   9  13   37.70    7.80
  -1  -9  13   12.00    6.30
  -1   9  13    0.20    6.30
   0   9  13    4.20    6.00
   1   9  13   39.10    7.80
  -2   9 -13   22.10    5.60
  -2   9 -13   10.20    6.60
   2   9  13   22.80    6.90
  -3   9 -13   19.70    6.30
   3   9  13   15.30    7.00
  -3   9 -13   18.50    5.00
  -4   9 -13   23.40    6.00
  -4   9 -13   17.70    4.80
   4   9  13   13.10    6.10
   5   9  13   24.90    7.30
   6   9  13   19.40    7.30
   7   9  13   -0.90    7.30
   8   9  13   -0.10    6.60
   9   9  13   38.60    8.70
 -10  10  13   -2.50    6.60
  -9  10  13    3.70    7.00
  -8 -10  13    8.10    8.20
  -8  10  13    0.30    7.30
  -8  10  13   -1.60    6.90
  -7 -10  13   -0.30    7.90
  -7  10  13   -2.90    7.00
  -7  10  13    8.40    7.70
  -6  10  13  135.49   14.50
  -6  10  13  130.59   12.50
  -5 -10  13   35.10    8.60
  -5  10  13   20.60    7.60
  -5  10  13   18.10    7.50
  -4  10  13    6.70    6.70
  -3  10  13    4.20    6.70
  -2  10  13    4.00    6.30
  -1  10  13   -1.90    6.10
   0  10 -13   17.50    7.10
   0  10  13   14.50    7.20
   1  10  13   21.90    7.60
  -1  10 -13   19.40    7.50
   2  10  13  184.88   13.60
  -2  10 -13  213.18   14.90
  -3  10 -13    7.20    6.40
   3  10  13    5.80    7.40
  -4  10 -13   15.90    6.30
   4  10  13   24.20    7.70
  -4  10 -13   22.60    5.80
  -5  10 -13   10.90    5.60
   5  10  13    7.70    7.30
   6  10  13   27.60    8.20
  -8  11  13    2.10    7.80
  -7  11  13   10.30    8.10
  -6  11  13    4.30    7.30
  -5  11  13   13.30    8.20
   5  11 -13   46.20   11.10
  -5  11  13   29.80    8.70
   4  11 -13   18.90    8.90
  -4  11  13  -14.40    6.70
  -4  11  13    6.20    7.20
   3  11 -13    6.30   10.00
  -3  11  13    6.50    7.70
   2  11 -13   31.90   10.00
  -2  11  13   36.40    9.50
   1  11 -13   80.79   12.30
   0  11  13   14.20    8.20
   0  11 -13   16.40    7.80
   1  11  13    9.00    7.20
  -1  11 -13    0.40    6.80
  -2  11 -13   -0.20    6.80
   2  11  13    2.10    6.70
   3  11  13   28.70    8.50
  -3  11 -13   25.90    7.70
  -4  11 -13    2.90    6.60
  -5  11 -13    8.20    6.20
  -4  12  13    6.30    8.20
   3  12 -13   25.00   11.00
  -3  12  13    0.50    8.50
   2  12 -13   23.70   10.10
  -2  12  13    7.20   10.30
   1  12 -13   32.20   10.70
  -1  12 -13   12.90    8.20
  -2  12 -13   -7.90    7.50
 -18   0  14   18.30    8.20
 -17   0  14   10.00    7.70
 -16   0  14   46.60    9.40
 -15   0  14   74.09    9.40
  14   0 -14   89.19    8.60
 -14   0  14  103.79   10.00
 -13   0  14    9.00    6.10
  13   0 -14   10.70    4.80
 -11   0  14   26.10    6.20
  11   0 -14   24.30    5.00
  10   0 -14   26.40    4.80
 -10   0  14   34.30    5.80
  -9   0  14   85.89    7.50
   9   0 -14   86.39    6.80
   8   0 -14  231.08    9.80
  -8   0  14  230.28   10.10
  -7   0  14  510.15   16.80
   7   0 -14  507.85   16.50
  -6   0  14 1992.00   54.19
   6   0 -14 2052.79   54.19
  -6   0  14 2012.50   53.19
   5   0 -14  303.87   11.20
  -5   0  14  283.27   11.20
   4   0 -14  807.12   23.60
   3   0 -14  463.35   15.10
  -3   0  14  467.25   15.10
   2   0 -14  380.76   14.10
  -2   0  14  386.36   13.10
   1   0 -14 1742.23   46.50
  -1   0  14 1730.53   46.40
   0   0  14  624.64   18.60
   0   0 -14  613.24   18.30
   1   0  14  584.84   17.60
  -1   0 -14  567.84   17.20
  -2   0 -14 2413.86   63.29
   2   0  14 2429.26   63.39
  -3   0 -14  247.18    9.20
   3   0  14  247.28    9.50
   4   0  14   77.79    5.80
  -4   0 -14   89.39    5.40
   5   0  14 1210.58   32.50
  -5   0 -14 1170.58   32.50
   6   0  14    7.50    3.20
  -6   0 -14    6.30    3.00
   7   0  14  102.39    6.50
   8   0  14   21.80    4.40
 -18  -1  14   22.20    9.50
 -18   1  14   23.00    8.70
 -17  -1  14   23.20    9.10
 -17   1  14   37.70    9.50
 -16  -1  14  168.98   14.80
 -16   1  14  164.28   12.30
 -15  -1  14   18.20    7.20
  15  -1 -14    8.60    5.20
 -15   1  14   24.10    7.10
 -14  -1  14  424.16   20.00
  14  -1 -14  362.46   15.50
 -14   1  14  395.06   16.70
  13  -1 -14  237.18   13.60
 -13  -1  14  260.07   13.30
 -13   1  14  254.47   12.70
  13   1 -14  207.58   11.30
 -11  -1  14   81.19    8.50
  11  -1 -14   63.89    7.00
  11   1 -14   82.39    8.80
 -11   1  14   77.49    8.20
  10  -1 -14    0.40    1.80
 -10  -1  14    5.00    5.00
  10   1 -14    9.10    4.30
 -10   1  14    7.50    5.00
  -9  -1  14  119.79    8.50
   9  -1 -14  124.69    7.70
   9   1 -14  125.09    7.80
  -9   1  14  111.89    7.90
   8  -1 -14   34.40    4.60
  -8  -1  14   31.60    5.20
  -8   1  14   33.60    5.10
   8   1 -14   25.50    4.30
  -7  -1  14   56.79    6.20
   7  -1 -14   51.79    5.50
   7   1 -14   54.59    5.60
  -7   1  14   44.80    5.10
  -7   1  14   54.69    5.90
  -6  -1  14  114.99    7.30
   6  -1 -14  102.19    6.70
   6   1 -14  108.49    6.80
  -6   1  14  117.29    7.10
  -5  -1  14  160.38    8.40
   5  -1 -14  169.38    8.20
  -5   1  14  177.18    8.30
   5   1 -14  169.28    8.40
  -4  -1  14   74.09    6.80
   4  -1 -14   75.89    6.20
   4   1 -14   68.59    6.50
  -4   1  14   77.19    7.20
   3  -1 -14   11.60    4.00
  -3  -1  14   10.80    5.00
  -3   1  14   10.50    4.20
   3   1 -14    2.20    3.60
  -2  -1  14   62.59    5.50
   2  -1 -14   56.09    5.90
   2   1 -14   54.39    5.90
  -2   1  14   52.39    5.10
  -1  -1  14  206.18    9.00
   1  -1 -14  209.48    8.90
   1   1 -14  209.28    8.80
  -1   1  14  221.48    9.40
   0  -1 -14   49.99    5.60
   0  -1  14   51.99    5.20
   0   1 -14   48.10    4.60
   0   1  14   45.70    4.90
   1  -1  14   -1.50    3.70
   1   1  14    6.00    4.10
  -1   1 -14    7.10    3.30
   2  -1  14 1344.77   36.00
  -2  -1 -14 1294.87   37.90
   2   1  14 1325.77   36.40
  -2   1 -14 1376.16   35.90
   3  -1  14  434.96   13.20
  -3  -1 -14  402.76   13.90
   3   1  14  422.86   13.90
  -3   1 -14  436.76   13.10
   4  -1  14  576.24   17.00
  -4  -1 -14  571.24   17.70
   4   1  14  600.54   17.80
  -4   1 -14  587.04   16.80
  -5  -1 -14   27.60    4.20
   5  -1  14   29.50    3.60
  -5   1 -14   29.70    3.30
   5   1  14   32.20    4.30
  -6  -1 -14   23.80    4.20
   6   1  14   33.20    7.10
   7   1  14   44.70    5.30
   8   1  14   77.99    6.90
   8   1  14   80.49    7.10
   9   1  14  150.58    8.50
   9   1  14  162.38    8.90
  10   1  14   84.09    7.00
  10   1  14  105.49    7.90
  11   1  14   63.49    7.10
  11   1  14   65.09    6.50
 -18  -2  14   20.30    8.70
 -17  -2  14   27.10    8.90
 -17   2  14   29.70    8.00
  16  -2 -14   -0.40    5.70
 -16  -2  14   -1.70    7.50
 -16   2  14    4.20    6.20
 -15  -2  14   19.90    7.60
 -15   2  14   24.80    6.70
 -14  -2  14  456.75   18.70
  14  -2 -14  362.56   17.50
 -14   2  14  420.56   16.80
  13  -2 -14   15.70    5.20
 -13   2  14   35.80    6.70
 -12  -2  14   76.29    8.80
  12  -2 -14   69.29    7.60
  12   2 -14   63.89    7.80
 -12   2  14   79.69    7.90
  11  -2 -14    3.10    4.40
 -11  -2  14    7.90    5.90
 -11   2  14   -0.30    4.90
  11   2 -14    5.70    4.30
  10  -2 -14  517.45   18.00
 -10  -2  14  521.65   19.10
  10   2 -14  543.65   18.60
 -10   2  14  542.05   18.30
  -9  -2  14   27.90    5.60
   9   2 -14   14.90    4.50
  -9   2  14   12.00    4.80
   8  -2 -14  310.37   12.20
  -8  -2  14  321.37   13.20
  -8   2  14  328.37   12.40
   8   2 -14  325.77   12.70
  -8   2  14  327.37   13.30
   7  -2 -14   33.40    4.40
  -7  -2  14   35.70    5.60
  -7   2  14   36.90    5.20
  -7   2  14   33.50    4.60
   7   2 -14   36.70    4.60
   6  -2 -14    5.50    3.40
  -6  -2  14    5.00    3.80
   6   2 -14    4.10    3.60
  -6   2  14    0.50    3.60
   5  -2 -14  174.78    8.30
  -5  -2  14  161.08    8.80
   5   2 -14  178.08    8.50
  -5   2  14  173.28    8.40
   4  -2 -14  109.79    7.20
  -4  -2  14  126.99    7.70
   4   2 -14  114.39    7.30
  -4   2  14  110.29    7.30
   3  -2 -14  754.02   22.20
  -3  -2  14  727.93   22.20
   3   2 -14  737.63   22.10
  -3   2  14  752.62   22.30
  -2  -2  14  736.33   22.20
   2  -2 -14  737.23   22.10
   2   2 -14  742.13   22.00
  -2   2  14  766.02   23.20
  -1  -2  14  186.18    8.70
   1  -2 -14  182.08    8.70
   1   2 -14  174.68    9.60
   0  -2 -14  442.06   14.70
   0  -2  14  462.95   14.60
   0   2 -14  460.05   14.40
   0   2  14  444.56   18.60
  -1  -2 -14   53.99    5.80
   1  -2  14   52.09    5.40
   1   2  14   55.49    6.10
  -1   2 -14   52.99    5.20
   2  -2  14  266.47    9.60
  -2  -2 -14  263.37   10.50
   2   2  14  275.57   10.70
  -2   2 -14  280.17    9.50
  -3  -2 -14  578.84   18.10
   3  -2  14  565.64   16.80
  -3   2 -14  599.74   16.80
   3   2  14  583.14   18.00
   4  -2  14  368.06   11.70
  -4  -2 -14  401.36   13.60
   4   2  14  394.16   13.30
  -4   2 -14  387.46   11.70
  -5  -2 -14  621.74   19.80
   5   2  14  643.14   19.40
  -6  -2 -14    2.90    3.80
   6   2  14    1.40    3.80
   7   2  14   17.20    4.70
   7   2  14   21.30    5.00
   8   2  14    1.70    4.40
   8   2  14    8.40    4.50
   9   2  14   68.89    7.30
   9   2  14   61.19    6.80
  10   2  14    1.70    4.50
  10   2  14    1.40    4.50
  11   2  14    1.10    4.90
  11   2  14    7.20    4.50
  12   2  14   86.79    9.40
  12   2  14  105.59    8.50
  13   2  14    1.90    5.50
  13   2  14    5.20    4.80
  14   2  14   24.80    6.90
 -17  -3  14    4.30    8.20
 -16  -3  14   -1.80    7.10
 -16   3  14   22.60    7.00
 -15  -3  14    4.20    7.50
 -15   3  14    6.60    5.80
  14  -3 -14    5.00    5.20
 -14  -3  14   25.20    7.50
 -14   3  14   13.80    5.90
  13  -3 -14   68.99    7.30
 -13  -3  14   76.19    9.50
 -13   3  14   83.19    8.20
  12  -3 -14    2.70    4.90
 -12  -3  14    6.40    6.30
 -12   3  14    4.70    5.60
  11  -3 -14  205.38   10.90
 -11  -3  14  198.08   12.30
 -11   3  14  204.68   11.10
  10  -3 -14 1099.79   32.60
 -10  -3  14 1104.19   33.70
  10   3 -14 1061.49   32.80
 -10   3  14 1120.09   32.20
   9  -3 -14   29.90    5.50
  -9  -3  14   22.60    5.80
  -9   3  14   31.30    5.50
   9   3 -14   25.30    4.90
  -8  -3  14  148.59    9.50
  -8   3  14  151.78    8.70
  -8   3  14  155.98   10.00
   8   3 -14  148.09    9.30
   7  -3 -14    3.40    3.70
  -7  -3  14   -0.60    4.00
  -7   3  14    3.80    3.80
  -7   3  14    2.50    4.70
   7   3 -14   12.20    4.20
   6  -3 -14   65.29    6.00
  -6  -3  14   61.09    6.50
  -6   3  14   64.79    6.30
   6   3 -14   68.29    6.30
  -5  -3  14    4.50    3.70
   5  -3 -14   10.40    3.60
  -5   3  14    8.00    3.90
   5   3 -14    9.50    3.50
   4  -3 -14   12.50    3.80
  -4  -3  14   14.10    4.20
  -4   3  14   14.60    4.10
   4   3 -14   11.70    3.90
  -3  -3  14   61.69    6.60
   3  -3 -14   79.49    6.20
  -3   3  14   74.69    6.50
   3   3 -14   70.09    6.20
   2  -3 -14 1121.79   31.90
  -2  -3  14 1128.89   32.00
   2   3 -14 1138.79   31.80
  -2   3  14 1138.09   32.00
   1  -3 -14   -1.50    3.20
  -1   3  14   -1.50    3.70
   1   3 -14   -0.70    3.30
   0  -3  14  519.75   16.10
   0  -3 -14  502.15   16.60
   0   3  14  518.55   16.80
   0   3 -14  516.35   16.00
  -1  -3 -14   23.20    4.20
   1  -3  14   10.00    3.70
  -1   3 -14   18.80    3.50
   1   3  14   17.90    4.00
   2  -3  14    2.20    2.90
  -2  -3 -14   -1.90    3.20
   2   3  14    5.50    3.80
  -2   3 -14   -3.50    2.50
   3  -3  14   25.40    3.30
  -3  -3 -14   27.30    4.50
   3   3  14   22.60    4.20
  -3   3 -14   26.70    3.30
  -4  -3 -14  143.29    8.00
   4   3  14  130.29    7.60
  -5  -3 -14   46.70    5.80
   5   3  14   31.40    5.00
   6   3  14   20.00    4.80
   7   3  14  857.91   27.80
   7   3  14  965.20   27.50
   8   3  14   23.40    5.50
   9   3  14   87.39    8.30
   9   3  14   81.39    8.20
  10   3  14  140.29   10.70
  10   3  14  157.78    9.90
  11   3  14   -1.10    5.10
  11   3  14    1.20    4.70
  12   3  14   14.50    5.70
  12   3  14    3.60    5.30
  13   3  14   14.80    6.30
  14   3  14   -4.40    8.40
  15   3  14   11.80    7.60
 -17  -4  14   59.99   11.20
 -16  -4  14   43.00    9.60
  15  -4 -14   22.70    7.00
 -15  -4  14   19.00    8.30
 -15   4  14   30.60    6.80
 -14  -4  14   12.40    7.10
  14  -4 -14   11.10    5.60
 -14   4  14   11.70    5.80
  13  -4 -14   76.29    8.60
 -13  -4  14   89.89   10.20
 -13   4  14   82.79    9.20
  12  -4 -14  341.97   15.00
 -12  -4  14  387.96   17.50
 -12   4  14  359.76   14.90
  11  -4 -14    0.10    4.70
 -11  -4  14    6.20    6.30
 -11   4  14   -3.40    5.20
  10  -4 -14   11.20    5.10
 -10  -4  14   13.40    7.30
 -10   4  14   12.20    5.40
   9  -4 -14   31.70    5.60
  -9   4  14   32.10    5.70
  -9   4  14   32.70    6.80
   9   4 -14   37.20    5.80
   8  -4 -14    6.30    4.00
  -8  -4  14   20.90    6.10
  -8   4  14   12.40    4.90
   8   4 -14    9.10    5.10
  -8   4  14   11.90    5.80
   7  -4 -14   80.79    7.30
  -7  -4  14   82.99    8.40
   7   4 -14   85.69    8.00
  -7   4  14   90.09    7.50
  -7   4  14   88.29    9.30
  -6  -4  14  332.67   13.50
   6  -4 -14  310.37   12.40
   6   4 -14  313.27   12.70
  -6   4  14  316.67   12.40
   5  -4 -14   21.40    4.20
  -5  -4  14   15.40    4.40
  -5   4  14   24.90    4.50
   5   4 -14   25.00    4.70
  -4  -4  14    8.50    4.30
   4  -4 -14    3.40    3.50
   4   4 -14    1.30    3.40
  -4   4  14   -2.70    3.50
   3  -4 -14   25.70    4.50
  -3  -4  14   23.70    4.80
   3   4 -14   29.50    4.40
  -3   4  14   32.90    5.00
  -2  -4  14  246.18   10.40
   2  -4 -14  245.98   10.40
  -2   4  14  255.57   10.70
   2   4 -14  271.07   10.50
  -1  -4  14    4.40    3.70
  -1  -4  14    2.40    2.60
   1  -4 -14    3.50    3.30
  -1   4  14    6.10    3.60
   1   4 -14    8.20    3.50
   0  -4 -14    9.90    3.80
   0  -4  14   13.40    3.70
   0   4  14   12.80    4.40
   0   4 -14   14.30    3.60
  -1  -4 -14   51.39    5.40
   1  -4  14   46.60    5.00
   1   4  14   43.10    5.00
  -1   4 -14   48.60    4.90
   2  -4  14   21.10    3.60
  -2  -4 -14   35.10    5.10
  -2   4 -14   24.00    3.40
   2   4  14   20.10    4.70
   3  -4  14  329.67   10.90
  -3  -4 -14  338.47   13.20
   3   4  14  314.67   12.40
  -3   4 -14  322.47   10.70
  -4  -4 -14  105.39    8.10
   4   4  14  109.39    7.80
   5   4  14    7.60    4.60
   6   4  14    7.10    4.80
   6   4  14    2.80    4.90
   7   4  14    8.20    4.80
   7   4  14    9.90    5.50
   8   4  14  119.09    9.40
   8   4  14  108.79    9.10
   9   4  14   18.20    5.80
   9   4  14   14.90    5.60
  10   4  14   18.70    5.80
  12   4  14   29.40    6.90
  13   4  14   -7.10    5.70
  14   4  14   11.10    6.60
  15   4  14    8.20    7.70
 -16  -5  14    5.10    8.10
 -15  -5  14   50.49   12.00
 -14  -5  14    3.60    7.90
  14  -5 -14    8.80    6.00
  13  -5 -14   17.80    6.10
 -13  -5  14   21.60    7.80
 -13   5  14   13.90    6.00
 -12  -5  14   15.30    7.20
  12  -5 -14   -2.00    5.00
 -12   5  14    5.00    5.50
  11  -5 -14   66.99    7.50
 -11  -5  14   57.69    9.00
 -11   5  14   72.19    7.60
  10  -5 -14   14.90    5.40
 -10  -5  14   35.70    7.90
 -10   5  14   23.50    5.80
   9  -5 -14   16.90    5.60
  -9  -5  14   37.70    7.20
  -9   5  14   28.90    8.90
  -9   5  14   26.90    5.90
  -8  -5  14   49.99    7.70
   8  -5 -14   40.70    6.30
  -8   5  14   47.80    8.20
  -8   5  14   46.00    6.60
  -7  -5  14  389.46   16.30
  -7   5  14  348.97   16.90
  -7   5  14  382.76   14.70
   7   5 -14  376.26   15.20
   6  -5 -14    6.30    4.50
  -6  -5  14   11.10    5.50
  -6   5  14    6.10    4.70
   6   5 -14   10.60    4.70
  -5  -5  14   70.39    7.70
   5  -5 -14   69.59    7.50
  -5   5  14   87.39    7.60
   4  -5 -14   13.20    4.60
  -4  -5  14   18.40    5.10
  -4   5  14   19.40    4.70
   4   5 -14   18.20    4.50
   3  -5 -14  221.38   10.60
  -3  -5  14  218.98   10.60
  -3   5  14  221.78   10.40
   3   5 -14  230.78   10.30
   2  -5 -14    1.60    3.70
  -2  -5  14    0.80    3.80
   2   5 -14    3.30    3.50
  -2   5  14    2.80    4.00
   1  -5 -14    6.30    4.20
  -1  -5  14   11.10    4.30
   1   5 -14   17.50    4.00
  -1   5  14   14.10    4.50
   0  -5  14    3.90    3.70
   0  -5  14    1.80    3.50
   0  -5 -14    1.70    3.70
   0   5 -14   -2.20    3.10
   0   5  14    2.50    3.80
  -1  -5 -14  382.56   14.80
   1  -5  14  384.96   13.40
   1  -5  14  399.46   13.60
  -1   5 -14  405.06   13.40
   1   5  14  367.96   14.30
  -2  -5 -14   13.70    4.60
   2   5  14    7.70    4.70
  -2   5 -14   16.80    3.70
   3  -5  14   -0.40    3.90
   3  -5  14    9.50    3.60
   3   5  14   -0.90    4.60
   4   5  14  517.55   18.20
   5   5  14   32.80    5.90
   5   5  14   29.40    5.90
   6   5  14    7.60    5.20
   6   5  14    1.10    5.20
   7   5  14  229.98   16.10
   7   5  14  240.98   12.30
   8   5  14    1.80    8.20
   9   5  14   18.80    6.00
  10   5  14   35.10    7.00
  11   5  14   -5.00    5.40
  12   5  14   -3.60    5.90
  13   5  14   -0.60    6.20
  14   5  14   -7.90    6.20
 -15  -6  14   10.30    9.10
 -14  -6  14   41.90   10.80
 -13  -6  14   23.00    8.70
  13  -6 -14    4.90    5.90
 -13   6  14   12.90    5.60
 -12  -6  14  278.17   16.40
  12  -6 -14  237.48   13.00
 -12   6  14  257.27   12.80
 -11  -6  14   24.70    7.40
  11  -6 -14    0.10    5.10
 -11   6  14   10.80    5.60
 -10  -6  14   69.39    9.20
  10  -6 -14   42.50    6.80
 -10   6  14   61.79    7.70
  -9  -6  14   57.39    8.80
   9  -6 -14   36.00    6.50
  -9   6  14   48.90    8.90
  -9   6  14   52.29    7.00
  -8  -6  14  243.08   13.80
   8  -6 -14  230.28   12.40
  -8   6  14  228.98   12.00
  -8   6  14  221.68   14.10
  -7  -6  14  134.49   13.90
  -7   6  14  142.19   10.00
   6  -6 -14   10.00    5.20
  -6  -6  14    0.30    5.50
  -6   6  14    4.90    5.30
   5  -6 -14   26.80    5.80
  -5  -6  14   27.50    6.50
  -5   6  14   21.40    5.70
   5   6 -14   33.40    6.00
  -4  -6  14   58.99    7.40
   4  -6 -14   52.99    6.80
   4   6 -14   51.39    6.60
  -4   6  14   49.60    6.40
  -3  -6  14   -0.80    4.80
   3  -6 -14   -5.10    4.80
  -3   6  14    9.70    5.40
  -2  -6  14  150.98    9.50
  -2   6  14  144.49    9.40
   2   6 -14  146.59    8.90
   1  -6 -14   -1.90    4.50
  -1  -6  14   -1.90    4.10
   1   6 -14    0.10    3.90
  -1   6  14    3.80    4.50
   0  -6 -14    1.70    4.90
   0  -6  14    7.50    4.50
   0   6  14    4.80    4.80
   0   6 -14    7.60    3.90
  -1  -6 -14  132.09    9.60
   1  -6  14  148.89    8.60
   1   6  14  134.29    9.40
  -1   6 -14  154.08    8.30
   2  -6  14   64.09    6.00
  -2  -6 -14   45.90    6.50
   2  -6  14   35.80    5.20
   2   6  14   42.20    6.60
  -2   6 -14   58.69    5.60
   3  -6  14   28.40    5.50
   3  -6  14   31.40    4.90
  -3   6 -14   33.00    4.70
   3   6  14   26.50    5.80
   4  -6  14  324.97   11.90
   4  -6  14  323.17   15.90
   4   6  14  336.97   14.50
   5  -6  14    7.40    5.10
   5   6  14   18.00    6.50
   6   6  14  119.19    9.80
   7   6  14   22.70    6.40
   8   6  14   65.89    8.10
   9   6  14    3.20    5.60
  10   6  14   57.09    8.40
  11   6  14    9.30    6.40
  12   6  14   72.29    9.50
  13   6  14   39.60    9.00
  14   6  14    7.20    7.50
 -14  -7  14    0.50    8.90
 -13  -7  14    2.30    8.10
 -13   7  14    2.00    5.60
  12  -7 -14    1.10    5.90
 -12  -7  14   12.70    8.80
 -12   7  14    1.10    5.60
 -11  -7  14   25.40    8.50
  11  -7 -14   13.70    6.30
 -11   7  14   18.10    6.20
 -10  -7  14   19.70    7.60
  10  -7 -14   25.30    6.40
 -10   7  14   16.40    6.10
   9  -7 -14  156.68   10.90
  -9  -7  14  175.98   13.00
  -9   7  14  148.99   13.70
  -9   7  14  160.18   11.00
   8  -7 -14    5.60    5.60
  -8  -7  14   22.50    6.80
  -8   7  14   -5.10    6.30
  -8   7  14    5.10    5.70
  -7  -7  14   18.20    7.10
  -7   7  14    9.40    6.80
  -7   7  14   14.10    6.10
   6  -7 -14   33.00    6.50
  -6  -7  14   36.90    7.90
  -6   7  14   33.80    6.60
   5  -7 -14    7.40    5.50
  -5  -7  14    8.80    6.70
  -5   7  14    2.10    5.30
  -4  -7  14   69.79    8.20
   4  -7 -14   64.69    8.00
  -4   7  14   67.49    7.80
   3  -7 -14   60.99    7.80
  -3  -7  14   60.29    7.90
  -3   7  14   72.59    8.30
   3   7 -14   68.89    7.50
   2  -7 -14   34.80    6.50
  -2  -7  14   30.40    6.40
   2   7 -14   33.80    6.00
  -2   7  14   28.30    6.30
  -1  -7  14   35.40    6.30
   1  -7 -14   25.20    6.20
  -1   7  14   38.50    7.00
   1   7 -14   34.90    6.90
   0  -7  14    2.30    4.80
   0   7  14   -2.40    4.70
   0   7 -14    5.70    4.40
   1  -7  14   41.40    6.30
  -1   7 -14   36.50    5.60
   1   7  14   30.00    6.60
   2  -7  14    7.00    4.80
   2   7  14   -2.50    7.00
  -2   7 -14    2.70    4.00
   3  -7  14    2.40    4.40
   3   7  14   -2.10    5.00
  -3   7 -14    1.40    4.00
   4   7  14    4.60    5.80
  -4   7 -14    6.00    4.00
   5   7  14   16.50    6.40
   6   7  14   61.69    7.80
   7   7  14   -2.00    5.50
   8   7  14  -10.80    5.40
   9   7  14   14.70    6.60
  10   7  14   19.90    7.10
  11   7  14    3.80    6.70
  12   7  14   19.00    7.70
  13   7  14   49.20    9.70
 -12  -8  14   75.19   12.20
 -12   8  14   57.49    7.80
  11  -8 -14    5.80    7.50
 -11  -8  14   -2.20    7.70
 -11   8  14   -0.80    5.70
  10  -8 -14   40.60   10.40
 -10  -8  14   54.79   10.10
 -10   8  14   30.80    7.20
  -9  -8  14   42.70    9.10
  -9   8  14   22.60    7.20
  -9   8  14   34.10    9.10
  -8  -8  14   57.99    9.50
  -8   8  14   67.09    9.90
  -8   8  14   79.39    9.00
  -7  -8  14   15.40    7.30
  -7   8  14   -5.80    6.30
  -7   8  14    7.70    6.10
  -6  -8  14   13.50    7.00
  -6   8  14    1.80    5.70
  -6   8  14   -1.20    6.30
  -5  -8  14   33.90    7.70
  -5   8  14   31.00    8.70
  -4  -8  14   36.40    7.40
  -3  -8  14    1.70    5.50
  -3   8  14    5.20    6.90
  -2  -8  14   21.30    7.00
  -2   8  14   19.80    6.10
  -1  -8  14   40.10    7.00
  -1   8  14   32.50    6.90
   1   8 -14   32.40    6.50
   0  -8  14   13.60    5.90
   0   8  14    6.80    5.90
   0   8 -14    8.20    4.90
   1  -8  14   29.40    6.30
   1   8  14   34.20    6.70
  -1   8 -14   31.70    5.80
   2  -8  14   78.59    7.70
  -2   8 -14   65.29    7.20
   2   8  14   55.89    8.30
   3   8  14   28.00    6.90
  -3   8 -14   31.90    5.30
  -4   8 -14   12.20    4.50
  -4   8 -14   14.50    5.40
   4   8  14   11.30    6.00
   5   8  14    1.10    5.30
   6   8  14   29.00    7.40
   7   8  14    4.00    6.10
   8   8  14   -0.80    6.40
  10   8  14   13.10    6.90
  11   8  14   12.00    7.60
 -11   9  14   10.00    6.20
 -10  -9  14   37.50   11.10
 -10   9  14   28.00    7.70
  -9  -9  14   12.40    8.30
  -9   9  14   13.30    8.00
  -9   9  14    9.20    7.50
  -8  -9  14   -2.70    7.90
  -8   9  14    7.10    9.20
  -8   9  14   -2.20    6.50
  -7  -9  14   39.30    9.40
  -7   9  14   33.50    7.70
  -7   9  14   32.80    8.30
  -6  -9  14    9.90    7.60
  -6   9  14   -4.90    6.00
  -6   9  14   -2.70    6.10
  -5  -9  14   -0.60    6.80
  -5   9  14    4.70    6.10
  -4  -9  14   53.59    8.90
  -4   9  14   37.20    7.70
  -3  -9  14  109.19   10.60
  -3   9  14  109.69   10.90
  -2  -9  14   -3.80    5.90
  -2   9  14    4.00    6.30
  -1  -9  14    7.00    6.00
  -1   9  14    4.30    6.30
   0  -9  14    4.80    6.60
   0   9  14    5.10    6.30
   1   9  14   -3.40    5.70
  -2   9 -14  203.88   11.00
   2   9  14  209.38   13.20
  -2   9 -14  206.28   13.40
  -3   9 -14   18.40    5.10
  -3   9 -14   25.10    6.30
   3   9  14    5.30    6.50
  -4   9 -14   33.90    6.40
  -4   9 -14   35.80    6.00
   4   9  14   37.80    7.60
   5   9  14   21.90    7.60
   6   9  14   -4.00    6.60
   7   9  14    3.80    6.70
   8   9  14    5.10    6.80
   9   9  14   11.90    8.80
 -10  10  14   18.80    7.90
  -9  10  14   94.69   11.10
  -8 -10  14    8.30    7.90
  -8  10  14   -4.90    7.10
  -8  10  14   -3.50    7.00
  -7 -10  14   38.00    9.80
  -7  10  14   24.70    8.10
  -7  10  14   15.30    8.00
  -6 -10  14    6.40   10.90
  -6  10  14    3.20    7.00
  -6  10  14   -5.90    7.10
  -5 -10  14   28.40    8.60
  -5  10  14   38.30    8.60
  -4 -10  14   80.39   10.50
  -4  10  14   51.59    8.80
  -3  10  14    8.00    7.10
  -2  10  14   32.40    7.90
  -1  10  14   29.90    8.10
   0  10  14    7.60    6.60
   0  10 -14    4.10    6.80
  -1  10 -14   -3.10    6.40
   1  10  14   -3.00    6.40
  -2  10 -14    9.90    6.90
   2  10  14    7.30    6.40
  -3  10 -14   -2.20    5.80
  -4  10 -14    0.60    5.80
  -4  10 -14    8.10    4.90
   4  10  14    2.50    6.80
   5  10  14   -1.60    6.90
   6  10  14   64.39    9.80
  -8  11  14   -2.20    7.40
  -7  11  14   -3.20    8.00
  -6  11  14   34.60    8.90
  -5  11  14   26.30    9.90
  -5  11  14   18.50    8.30
  -4  11  14   29.20    8.70
  -4  11  14   17.20    8.50
  -3  11  14   -1.40    8.40
   2  11 -14   34.00    9.60
  -1  11  14    0.00    7.10
   1  11 -14    0.40    7.60
   0  11  14   86.19   10.90
   0  11 -14   92.69   11.80
  -1  11 -14   -0.70    6.70
   1  11  14   -3.80    7.10
  -2  11 -14    1.20    7.00
   2  11  14   -0.50    7.20
   3  11  14   27.20   12.50
  -3  11 -14    9.80    7.40
  -4  11 -14   -4.70    6.20
  -5  11 -14   -0.30    5.90
  -3  12  14   -7.30    9.30
   2  12 -14   38.90   11.90
   1  12 -14   -2.60    7.00
  -1  12 -14    6.60    7.60
 -18   0  15   18.30    8.90
 -17   0  15   20.70    8.80
 -16   0  15   12.50    7.70
 -15   0  15    4.40    8.00
 -14   0  15   13.30    6.30
 -13   0  15    7.40    5.90
  13   0 -15    5.90    3.30
 -12   0  15    5.30    5.70
  12   0 -15   -6.60    3.40
 -11   0  15    0.40    5.20
  11   0 -15   -1.80    4.30
  10   0 -15    5.20    3.90
 -10   0  15    7.80    5.20
  -9   0  15    1.40    4.40
   9   0 -15   -1.00    3.50
   8   0 -15   -0.70    3.30
  -8   0  15    2.80    3.90
  -7   0  15    3.10    2.90
   7   0 -15    0.70    3.10
  -7   0  15   11.50    4.00
  -6   0  15    3.00    3.50
   6   0 -15    5.90    3.60
   5   0 -15    2.30    3.20
  -5   0  15   -3.60    3.70
  -4   0  15   -2.50    4.00
   4   0 -15    5.00    3.60
  -3   0  15   -0.90    3.90
   3   0 -15    0.00    3.30
   2   0 -15    0.60    3.40
  -2   0  15   -1.20    3.60
  -1   0  15    3.00    4.40
   1   0 -15    4.20    3.40
   0   0  15    4.10    4.10
  -1   0 -15    2.80    3.70
   1   0  15    6.30    3.90
   2   0  15    5.10    3.60
  -2   0 -15    2.90    3.20
  -3   0 -15    2.50    2.90
   3   0  15    2.40    3.40
  -4   0 -15    2.50    2.80
   4   0  15   -7.50    3.00
  -5   0 -15    4.50    2.90
   5   0  15    5.80    3.30
  -6   0 -15    0.80    2.90
   6   0  15   -1.20    3.30
   7   0  15   -1.90    3.50
   8   0  15   -4.40    3.70
   8   0  15    3.50    4.10
 -18  -1  15   39.80    8.80
 -18   1  15   42.80    8.60
 -17  -1  15   19.00    8.20
 -17   1  15   16.80    7.40
 -16  -1  15  161.98   13.30
 -15  -1  15   56.29    9.20
 -15   1  15   65.39    8.90
 -14  -1  15    6.00    6.70
  14  -1 -15   15.70    5.20
 -14   1  15   15.40    6.20
  13  -1 -15  185.88   10.90
 -13  -1  15  188.98   12.00
 -13   1  15  191.38   11.70
 -12  -1  15  965.70   30.00
 -12   1  15  950.50   29.60
  12   1 -15  926.11   29.30
 -11  -1  15   30.60    6.50
 -11   1  15   39.60    6.60
  11   1 -15   30.20    5.50
 -10  -1  15    1.40    5.00
  10  -1 -15   -0.20    4.00
  10   1 -15   -3.00    4.40
 -10   1  15   -3.50    4.50
   9  -1 -15    2.50    3.90
  -9  -1  15    6.40    4.60
   9   1 -15    5.90    4.30
  -9   1  15    5.70    4.40
  -8  -1  15  158.98    9.10
   8  -1 -15  167.78    8.50
  -8   1  15  162.38    8.70
   8   1 -15  164.88    8.80
  -8   1  15  164.78    8.80
   7  -1 -15  696.73   21.30
  -7  -1  15  693.93   21.70
  -7   1  15  710.53   21.60
  -7   1  15  674.73   21.30
   7   1 -15  705.23   21.50
  -6  -1  15  198.38    9.40
   6  -1 -15  199.98    9.00
  -6   1  15  214.38    9.20
   6   1 -15  205.28    9.30
   5  -1 -15  342.17   12.40
  -5  -1  15  337.67   12.70
   5   1 -15  350.76   12.60
  -5   1  15  346.77   12.50
   4  -1 -15   96.39    6.60
  -4  -1  15   89.79    7.10
  -4   1  15   89.89    7.00
   4   1 -15   99.79    7.00
   3  -1 -15 1546.35   40.90
  -3  -1  15 1460.55   40.60
  -3   1  15 1473.65   40.60
   3   1 -15 1483.15   40.70
   2  -1 -15  933.01   26.90
  -2  -1  15  961.00   27.10
   2   1 -15  931.81   26.80
   1  -1 -15  547.85   16.80
  -1  -1  15  527.05   16.80
   1   1 -15  545.55   16.80
  -1   1  15  522.25   18.60
   0  -1  15  410.56   13.90
   0  -1 -15  408.46   13.90
   0   1 -15  431.66   14.60
   0   1  15  440.36   14.40
  -1  -1 -15  324.17   11.60
   1  -1  15  323.47   11.50
   1   1  15  322.37   12.00
  -1   1 -15  319.87   11.10
  -2  -1 -15  431.46   14.00
   2  -1  15  426.06   13.60
  -2   1 -15  429.26   13.40
   2   1  15  420.86   14.20
   3  -1  15  318.17   10.90
  -3  -1 -15  325.07   11.40
  -3   1 -15  328.57   10.70
   3   1  15  322.87   11.70
   4  -1  15   42.80    4.60
  -4  -1 -15   46.00    4.80
  -4   1 -15   45.00    4.20
   4   1  15   40.80    5.50
  -5  -1 -15    8.90    3.30
   5  -1  15    3.60    3.00
  -5   1 -15    5.90    2.60
   5   1  15    5.90    6.20
  -6  -1 -15   34.50    4.70
   6   1  15   29.00    4.80
   7   1  15  160.88    8.40
   8   1  15  137.49    8.30
   8   1  15  128.09    8.20
   9   1  15   10.40    4.90
   9   1  15    6.70    4.30
  10   1  15   55.29    6.10
  10   1  15   65.19    6.50
  11   1  15   -1.40    4.70
  12   1  15    3.10    5.00
 -18  -2  15   51.99   10.50
 -17  -2  15   10.50    8.80
 -17   2  15    8.00    7.70
 -16  -2  15   44.80    9.50
 -16   2  15   47.60    7.90
 -15  -2  15   12.60    8.00
  15  -2 -15   11.10    5.60
 -15   2  15   33.80    7.50
  14  -2 -15    7.60    5.10
 -14  -2  15   20.00    7.10
 -14   2  15   16.00    6.30
 -13  -2  15    6.20    6.50
  13  -2 -15    3.20    5.60
 -13   2  15   -7.30    5.50
 -12  -2  15   35.50    7.00
  12  -2 -15   13.40    4.80
  11  -2 -15  117.19    8.60
 -11  -2  15  130.69   10.40
 -11   2  15  133.79    9.60
  11   2 -15  137.79    9.20
 -10  -2  15   60.99    7.60
 -10   2  15   75.89    8.10
  10   2 -15   67.89    7.30
   9  -2 -15  236.08   10.90
  -9  -2  15  291.87   12.70
  -9   2  15  267.77   11.50
  -8  -2  15    9.00    4.90
   8  -2 -15    3.70    3.60
  -8   2  15    3.20    4.10
   8   2 -15    0.20    3.40
  -8   2  15    1.30    4.30
  -7  -2  15    1.10    4.00
   7  -2 -15   11.90    3.70
  -7   2  15    8.60    3.80
  -7   2  15    1.20    4.10
   7   2 -15    5.90    3.40
  -6  -2  15    3.40    3.70
   6  -2 -15    9.60    3.60
   6   2 -15    4.90    3.30
  -6   2  15    2.10    3.50
   5  -2 -15   68.19    6.00
  -5  -2  15   60.69    6.30
  -5   2  15   56.19    6.00
   5   2 -15   56.89    5.90
  -4  -2  15  191.48    9.30
   4  -2 -15  211.38    9.20
   4   2 -15  202.48    9.00
  -4   2  15  197.58    9.20
   3  -2 -15  181.58    8.60
  -3  -2  15  170.88    8.70
  -3   2  15  180.18    8.90
   3   2 -15  191.28    8.70
  -2  -2  15   12.10    4.50
   2  -2 -15   17.50    4.40
  -2   2  15    7.70    3.80
   2   2 -15    6.00    4.00
  -1  -2  15  583.54   17.90
   1  -2 -15  568.64   17.90
  -1   2  15  560.04   18.00
   1   2 -15  586.84   17.70
   0  -2  15  726.23   21.10
   0  -2 -15  700.43   21.30
   0   2  15  720.83   21.50
  -1  -2 -15    0.60    3.30
   1  -2  15    9.10    3.60
  -1   2 -15    6.20    3.10
   1   2  15    6.20    3.90
  -2  -2 -15  250.27    9.90
   2  -2  15  228.18    8.90
  -2   2 -15  230.78    8.70
   2   2  15  240.88   10.00
  -3  -2 -15  131.69    7.30
   3  -2  15  132.39    6.30
   3   2  15  138.99    7.60
  -3   2 -15  136.79    6.10
  -4  -2 -15   48.60    5.50
   4  -2  15   49.99    4.30
  -4   2 -15   45.10    4.00
   4   2  15   57.49    5.80
  -5  -2 -15  541.75   17.70
   5   2  15  540.35   17.30
  -6  -2 -15  154.28    8.60
   6   2  15  142.99    8.30
   7   2  15  536.65   17.70
   8   2  15  368.86   13.80
   8   2  15  362.96   14.20
   9   2  15   28.60    5.30
   9   2  15   24.30    5.60
  10   2  15   -0.60    4.70
  10   2  15    1.50    4.50
  11   2  15    4.40    5.10
  11   2  15    1.40    4.60
  12   2  15   41.00    6.30
  12   2  15   37.90    6.60
  13   2  15   71.59    8.70
  13   2  15   74.29    9.80
  14   2  15    9.30    6.90
 -17  -3  15   33.60    9.80
 -17   3  15   37.80    8.10
 -16  -3  15    3.20    7.50
 -16   3  15   13.40    6.60
  15  -3 -15   -8.00    5.30
 -15  -3  15    2.00    7.20
 -15   3  15    6.50    5.80
 -14  -3  15  239.48   14.40
  14  -3 -15  203.48   12.00
 -14   3  15  205.88   12.30
  13  -3 -15   51.29    8.30
 -13  -3  15   86.89   10.00
 -13   3  15   80.09    8.30
  12  -3 -15   27.10    5.90
 -12  -3  15   27.90    7.30
 -12   3  15   29.40    6.20
 -11  -3  15  365.86   17.10
  11  -3 -15  367.16   15.10
 -11   3  15  388.36   15.10
 -10  -3  15  217.78   12.30
  10  -3 -15  234.28   11.50
  10   3 -15  222.68   11.50
 -10   3  15  232.88   11.50
  -9  -3  15   52.29    6.70
   9   3 -15   67.59    7.30
  -9   3  15   57.19    6.40
  -9   3  15   51.39    7.10
  -8  -3  15  371.16   15.00
   8  -3 -15  374.66   14.40
   8   3 -15  367.66   16.30
  -8   3  15  394.26   15.60
  -8   3  15  382.56   14.20
  -7  -3  15  178.28    9.80
   7  -3 -15  185.68    9.50
   7   3 -15  192.28    9.60
  -7   3  15  188.38    9.30
  -6  -3  15  148.79    8.80
   6  -3 -15  142.59    8.10
   6   3 -15  143.79    8.20
  -6   3  15  152.88    8.30
  -5  -3  15  145.49    8.50
   5  -3 -15  156.78    8.10
  -5   3  15  146.19    8.10
   5   3 -15  142.79    8.00
   4  -3 -15  353.86   12.90
  -4  -3  15  355.56   13.30
  -4   3  15  349.47   12.90
   4   3 -15  353.66   12.90
  -3  -3  15   11.50    4.30
   3  -3 -15   16.20    4.00
  -3   3  15    8.70    3.90
   3   3 -15   17.20    4.00
  -2  -3  15  719.03   21.50
   2  -3 -15  692.23   21.40
  -2   3  15  706.33   21.60
   2   3 -15  712.03   21.30
   1  -3 -15  223.38    9.90
  -1  -3  15  228.18    9.70
   1   3 -15  239.18    9.50
  -1   3  15  231.18   10.00
   0  -3 -15   10.40    3.60
   0  -3  15    7.30    3.70
   0   3 -15    7.00    3.30
   0   3  15   11.50    4.30
  -1  -3 -15    1.30    3.20
   1  -3  15    4.80    3.30
   1   3  15    6.90    4.20
   2  -3  15   20.50    3.60
  -2  -3 -15   20.50    4.30
   2   3  15   16.40    4.10
  -2   3 -15   22.30    3.30
  -3  -3 -15 1366.26   38.50
   3  -3  15 1341.97   36.50
   3   3  15 1341.27   37.90
  -3   3 -15 1403.66   36.60
   4  -3  15   46.00    4.20
  -4  -3 -15   57.19    6.20
   4   3  15   48.90    5.30
  -5  -3 -15   45.50    6.00
   5   3  15   42.90    5.50
   6   3  15  128.59    8.40
   7   3  15  461.05   17.70
   7   3  15  521.55   17.20
   8   3  15   89.29    8.10
   9   3  15  351.56   17.10
   9   3  15  387.76   14.70
  10   3  15   52.39    6.90
  10   3  15   44.20    6.70
  11   3  15    8.30    5.40
  11   3  15   14.10    5.60
  12   3  15   11.00    5.50
  12   3  15   -0.60    5.40
  13   3  15   21.70    6.80
  14   3  15   12.70    7.30
  15   3  15   34.30    8.40
 -17  -4  15  157.08   16.50
 -16  -4  15   18.70    8.90
  15  -4 -15   -2.20    6.00
 -15  -4  15    8.30    7.90
 -15   4  15    7.20    5.60
 -14  -4  15   21.10    7.70
 -14   4  15   13.00    6.30
 -13  -4  15   13.90    7.20
  13  -4 -15    6.60    6.40
 -13   4  15   -3.60    5.40
 -12  -4  15   14.20    7.10
  12  -4 -15   11.30    5.30
 -12   4  15    5.20    5.50
  11  -4 -15   -0.70    4.70
 -11  -4  15    1.00    6.20
 -11   4  15    0.00    5.30
 -10  -4  15  128.59   15.90
  10  -4 -15  115.09    9.30
 -10   4  15  125.79    9.20
   9  -4 -15  520.05   18.60
  -9  -4  15  526.65   20.00
  -9   4  15  530.95   20.80
  -9   4  15  532.15   18.40
  -8  -4  15   54.29    7.20
   8   4 -15   67.09    7.50
  -8   4  15   47.10    6.20
  -8   4  15   43.50    7.30
  -7  -4  15   38.70    6.40
   7  -4 -15   44.30    5.70
  -7   4  15   47.40    6.10
   7   4 -15   50.09    6.30
   6  -4 -15   53.39    5.80
  -6  -4  15   48.10    6.20
   6   4 -15   50.59    5.90
  -6   4  15   59.99    6.40
   5  -4 -15   92.69    7.10
  -5  -4  15   93.69    7.60
  -5   4  15   96.99    7.30
   5   4 -15   94.09    7.30
   4  -4 -15   66.09    6.20
  -4  -4  15   62.69    6.60
  -4   4  15   79.79    6.70
   4   4 -15   60.09    6.20
   3  -4 -15  702.73   21.60
  -3  -4  15  688.83   21.60
   3   4 -15  711.63   21.50
  -3   4  15  664.53   21.40
  -2  -4  15   70.79    6.30
   2  -4 -15   65.89    6.20
  -2   4  15   66.49    6.40
   2   4 -15   61.29    5.90
   1  -4 -15    9.80    3.80
  -1  -4  15    6.00    3.60
   1   4 -15   11.90    3.60
  -1   4  15    7.00    4.00
   0  -4  15  215.28    9.00
   0  -4 -15  203.58    9.70
   0   4  15  207.38    9.70
   0   4 -15  218.28    8.90
  -1  -4 -15   25.90    4.60
   1   4  15   28.50    4.90
  -1   4 -15   29.30    3.90
  -2  -4 -15   81.09    6.80
   2  -4  15   74.49    5.50
  -2   4 -15   77.49    6.30
   2   4  15   73.09    6.70
   3  -4  15  832.42   23.30
  -3  -4 -15  838.32   25.60
   3   4  15  811.12   25.00
  -3   4 -15  807.82   23.10
  -4  -4 -15   -0.70    4.10
   4   4  15    1.70    4.10
  -4   4 -15   -0.60    2.60
  -5  -4 -15   41.20    6.50
   5   4  15   37.00    5.60
   6   4  15   56.99    6.50
   7   4  15   18.00    5.90
   7   4  15   28.90    6.00
   8   4  15    6.00    5.20
   8   4  15    4.80    5.10
   9   4  15  138.99   10.40
   9   4  15  134.49    9.80
  10   4  15   23.80    6.30
  11   4  15    9.30    5.80
  12   4  15    5.50    6.00
  13   4  15   33.40    8.20
  14   4  15   46.40    9.20
  15   4  15   -5.00    7.60
 -16  -5  15   11.40    8.90
 -15   5  15   47.30    7.30
 -14  -5  15    5.80    7.70
 -14   5  15   11.00    6.10
 -13  -5  15   59.29   10.00
 -13   5  15   50.29    7.50
  12  -5 -15   -2.30    6.10
 -12  -5  15   15.70    7.20
 -12   5  15    3.60    5.40
 -11  -5  15   14.30    7.20
  11  -5 -15    4.20    5.30
 -11   5  15    2.10    5.40
 -10  -5  15    6.00    6.50
  10  -5 -15   20.70    6.00
 -10   5  15   15.90    5.90
   9  -5 -15   50.29    7.10
  -9  -5  15   56.59    8.50
  -9   5  15   40.10    6.60
  -8  -5  15  378.76   17.30
  -8   5  15  347.77   17.30
  -8   5  15  379.86   14.90
  -7  -5  15  102.59    9.70
   7  -5 -15   95.49    8.50
   7   5 -15   92.19    8.40
  -7   5  15   94.29    8.70
  -6  -5  15  290.37   13.80
   6  -5 -15  302.37   13.10
   6   5 -15  317.77   13.30
  -6   5  15  292.77   12.80
   5  -5 -15   22.60    5.30
  -5  -5  15   31.10    6.30
   5   5 -15   35.00    6.00
  -5   5  15   31.40    5.40
  -4  -5  15   26.60    5.70
   4  -5 -15   32.30    5.60
  -4   5  15   41.10    5.70
   4   5 -15   46.40    5.50
  -3  -5  15    5.50    4.30
   3  -5 -15    8.50    4.20
   3   5 -15    0.60    3.90
  -3   5  15    2.10    4.40
  -2  -5  15  171.28    9.40
   2  -5 -15  166.08    9.30
   2   5 -15  182.28    9.10
  -2   5  15  179.18    9.60
  -1  -5  15  293.97   11.70
   1  -5 -15  263.87   11.90
   1   5 -15  287.97   11.40
  -1   5  15  270.47   11.90
   0  -5 -15    6.30    4.30
   0  -5  15    0.00    3.70
   0  -5  15   -3.00    2.90
   0   5 -15   -0.70    3.40
   0   5  15    0.60    3.80
   1  -5  15  259.17   10.40
   1  -5  15  258.37   10.30
  -1  -5 -15  230.58   11.40
  -1   5 -15  249.97   10.00
   1   5  15  248.48   11.30
   2  -5  15  343.57   12.20
   2   5  15  328.57   13.50
  -2   5 -15  337.07   11.90
  -3  -5 -15   72.39    7.30
   3  -5  15   55.89    5.70
  -3   5 -15   60.09    5.40
   3   5  15   66.69    7.50
  -4  -5 -15  855.41   27.40
   4   5  15  844.82   26.60
   5   5  15  620.34   21.10
   6   5  15    0.50    4.90
   6   5  15    2.40    5.00
   7   5  15  801.92   25.80
   8   5  15   -1.30    6.20
   9   5  15   47.30    7.30
  10   5  15   24.10    6.40
  11   5  15   -8.00    5.80
  12   5  15   17.50    6.90
  13   5  15   45.20    8.60
  14   5  15   36.40    8.10
 -15  -6  15   12.20    8.40
 -14  -6  15  131.69   13.90
 -14   6  15  135.89   11.00
 -13  -6  15   17.00    7.90
  13  -6 -15   -3.60    5.80
 -13   6  15   23.70    6.60
 -12  -6  15   23.20    8.50
  12  -6 -15    6.90    5.90
 -12   6  15   11.80    6.10
  11  -6 -15   23.50    6.50
 -11  -6  15   15.70    7.50
 -11   6  15   20.20    6.30
 -10  -6  15   51.19    8.90
  10  -6 -15   45.10    8.30
 -10   6  15   61.49    7.50
 -10   6  15   50.19    9.00
   9  -6 -15    6.40    6.60
  -9  -6  15   13.60    6.90
  -9   6  15    6.10    6.40
  -9   6  15    6.40    5.60
  -8  -6  15   19.80    6.80
  -8   6  15   10.80    5.70
  -8   6  15   10.50    7.00
  -7  -6  15    6.40    5.80
  -7   6  15    1.90    5.50
  -7   6  15   -7.90    6.90
  -6  -6  15   33.70    7.10
  -6   6  15   34.00    6.40
  -5  -6  15   45.00    7.40
   5   6 -15   46.80    6.20
  -5   6  15   43.60    6.70
   4  -6 -15  123.29   11.30
  -4  -6  15  123.09    9.80
  -4   6  15  132.09    9.50
   4   6 -15  132.19    9.10
   3  -6 -15   -0.50    4.40
  -3  -6  15    7.90    5.30
   3   6 -15    6.90    4.50
  -3   6  15   10.30    5.30
  -2  -6  15    1.00    4.60
   2  -6 -15   -1.60    4.60
   2   6 -15   -3.90    3.90
  -2   6  15    1.80    4.70
   1  -6 -15   -2.50    4.20
  -1  -6  15    2.30    4.50
   1   6 -15    2.20    4.10
  -1   6  15    3.80    5.10
   0  -6  15    0.70    4.30
   0  -6 -15    0.70    5.00
   0   6  15   -3.10    4.60
   0   6 -15    0.50    3.90
   1  -6  15   73.39    7.10
  -1  -6 -15   74.69    7.70
  -1   6 -15   74.49    6.80
   1   6  15   75.49    8.10
   2  -6  15  152.68    9.20
  -2  -6 -15  169.68   10.60
   2  -6  15  173.98    9.00
   2   6  15  184.28   10.50
  -2   6 -15  174.88    8.70
   3  -6  15  136.99    7.90
   3  -6  15  131.59    9.10
  -3   6 -15  126.49    7.50
   3   6  15  134.79    9.80
   4  -6  15   37.10    6.20
   4  -6  15   50.89    5.30
   4   6  15   49.00    6.80
  -4   6 -15   50.89    5.70
   5  -6  15   75.59    8.50
   5   6  15   88.79   10.80
   6   6  15   33.90    6.50
   7   6  15   24.40    6.30
   8   6  15    5.70    5.70
   9   6  15   29.40    6.60
  10   6  15   24.40    7.00
  11   6  15   20.60    6.90
  12   6  15    5.50    6.50
 -14  -7  15   36.50   13.00
 -13  -7  15  113.49   13.40
 -13   7  15  100.09   10.00
  12  -7 -15   20.10    7.30
 -12   7  15   24.80    6.70
  11  -7 -15   21.70    6.90
 -11  -7  15   30.60    8.50
 -11   7  15   25.80    6.80
  10  -7 -15   50.79    8.20
 -10  -7  15   57.09    9.60
 -10   7  15   49.70    7.50
   9  -7 -15   41.30    7.40
  -9  -7  15   54.09    8.70
  -9   7  15   58.19    7.90
  -9   7  15   50.89    9.00
  -8  -7  15  282.87   15.40
   8  -7 -15  261.27   13.80
  -8   7  15  257.47   16.10
  -8   7  15  282.87   14.20
  -7  -7  15   27.80    7.20
  -7   7  15   34.90    6.80
  -7   7  15   37.60    8.40
  -6  -7  15  204.98   12.70
   6  -7 -15  190.98   11.90
  -6   7  15  195.38   11.90
  -5  -7  15   62.59    8.30
   5  -7 -15   45.20    7.20
  -5   7  15   48.30    7.10
  -4  -7  15  207.78   12.20
   4  -7 -15  207.38   11.90
  -4   7  15  213.28   12.10
  -3  -7  15   46.80    7.30
   3  -7 -15   49.50    7.10
   3   7 -15   38.40    6.20
  -3   7  15   53.99    7.60
   2  -7 -15   21.90    8.00
  -2  -7  15   28.60    6.40
   2   7 -15   32.00    5.90
  -2   7  15   30.40    6.50
  -1  -7  15   80.39    8.50
   1   7 -15   89.99    8.10
  -1   7  15   80.59    8.80
   0  -7  15    3.50    5.00
   0   7 -15    3.80    4.40
   0   7  15    7.90    5.60
   1  -7  15  162.98    9.70
  -1   7 -15  163.68    9.30
   2  -7  15  566.34   18.60
   2   7  15  520.25   20.00
  -2   7 -15  558.54   18.40
   3  -7  15  281.97   11.70
   3   7  15  271.17   13.60
  -3   7 -15  267.77   11.10
  -4   7 -15   17.20    4.20
   4   7  15   20.60    6.10
   5   7  15   15.80    5.80
   6   7  15   10.50    6.30
   7   7  15   23.00    6.70
   8   7  15   20.20    6.90
   9   7  15   43.90    7.90
  10   7  15  134.09   11.40
  12   7  15   -1.00    6.60
 -13   8  15   22.70    6.70
 -12  -8  15   25.40    9.60
 -12   8  15   25.70    6.90
 -11  -8  15   -9.00    7.30
 -11   8  15   -6.30    5.80
 -10  -8  15    9.00   11.40
 -10   8  15    7.20    7.20
  -9  -8  15    4.30    7.50
  -9   8  15   -2.10    7.50
  -8  -8  15    7.80    7.00
  -8   8  15   14.60    7.30
  -7  -8  15   16.20    7.30
  -7   8  15   14.90    7.60
  -6  -8  15   -1.30    6.20
  -6   8  15    6.20    9.60
  -5  -8  15    0.70    5.90
  -5   8  15   -0.60    5.70
  -4  -8  15   38.30    7.80
  -4   8  15   36.60    7.20
  -3  -8  15   15.60    6.50
  -3   8  15   10.30    6.30
  -2   8  15   55.09    7.70
  -1  -8  15   22.20    6.20
  -1   8  15   21.10    6.60
   0  -8  15   16.20    6.00
   0   8  15   13.70    6.50
   0   8 -15    5.90    4.80
   1  -8  15   26.70    6.00
  -1   8 -15   29.90    5.60
   1   8  15    4.60    5.70
   2  -8  15   42.50    6.70
   2   8  15   38.60    7.60
  -2   8 -15   51.09    7.40
  -3   8 -15   15.70    4.60
   3   8  15   -0.80    5.60
  -4   8 -15   32.10    6.00
   4   8  15   29.70    6.80
  -4   8 -15   23.20    5.20
   5   8  15   34.20    7.40
   6   8  15   -1.00    5.40
   7   8  15   24.30    7.20
   8   8  15    5.80    6.50
   9   8  15   50.49    9.80
  10   8  15   25.80    7.70
  11   8  15   -1.90    7.00
 -12   9  15   64.19    9.40
 -11   9  15    8.90    6.40
 -10  -9  15    0.30    8.40
 -10   9  15    9.60    6.80
  -9  -9  15    6.90    7.80
  -9   9  15    3.50    7.30
  -9   9  15   -0.60    7.00
  -8   9  15  102.49   11.60
  -7  -9  15   14.20    7.90
  -7   9  15   17.50    7.20
  -7   9  15   11.40    7.70
  -6  -9  15   12.50    7.30
  -6   9  15   10.20    7.20
  -6   9  15   14.70    6.80
  -5  -9  15    4.80    6.70
  -5   9  15    1.70    6.10
  -4  -9  15    4.30    6.50
  -4   9  15    2.20    6.10
  -3  -9  15   26.50    7.30
  -3   9  15   15.20    6.90
  -2  -9  15  162.98   11.70
  -2   9  15  165.38   12.20
  -1  -9  15   65.59    8.50
  -1   9  15   51.79    8.00
   0  -9  15    3.90    5.70
   0   9  15   -8.90    5.70
   1   9  15   13.70    6.60
   2   9  15   96.09   10.40
  -2   9 -15   88.39    8.20
   3   9  15   47.60    8.40
  -3   9 -15   55.09    6.70
  -3   9 -15   56.59    7.90
   4   9  15    7.00    6.50
  -4   9 -15    3.80    5.30
  -4   9 -15    9.80    4.50
   5   9  15   48.30    9.00
   7   9  15   59.89    9.60
   8   9  15    6.50    6.60
 -10  10  15    4.70    7.20
  -9  10  15   15.90    7.90
  -8 -10  15   85.49   12.40
  -8  10  15   63.29   11.30
  -8  10  15   78.49   10.20
  -7 -10  15    7.20    8.40
  -7  10  15   -5.50    6.70
  -7  10  15   -2.60    6.70
  -6 -10  15    9.20    8.80
  -6  10  15   -1.80    6.70
  -6  10  15   -3.40    7.00
  -5 -10  15   46.70    9.50
  -5  10  15   24.70   10.00
  -5  10  15   29.60    8.10
  -4 -10  15    8.00    7.20
  -4  10  15   -0.60    6.80
  -3 -10  15   70.39    9.70
  -3  10  15   41.70    8.70
  -2  10  15   -2.30    6.40
  -1  10  15    2.40    6.70
   0  10  15   24.70    7.70
  -1  10 -15   -1.70    6.10
   1  10  15  -10.00    5.90
   2  10  15   40.10    9.50
  -2  10 -15   36.30    7.50
  -3  10 -15    3.60    6.20
   3  10  15   10.10    7.20
  -4  10 -15   17.20    5.40
   4  10  15   10.70    6.90
  -4  10 -15    5.80    5.70
   5  10  15   -6.90    6.80
   6  10  15   39.00   10.80
  -8  11  15   -4.50    7.20
  -7  11  15    0.90    7.80
  -6  11  15    1.20    7.70
  -5  11  15   13.30    8.60
  -4  11  15   26.70   14.00
  -3  11  15   30.40   11.50
   2  11 -15   20.50    9.00
  -2  11  15    9.10    7.60
  -1  11  15   15.80    8.00
   1  11 -15   28.50    9.30
   0  11  15   37.80    9.20
   0  11 -15   26.20    8.80
   1  11  15    3.80    7.20
  -1  11 -15    1.50    6.50
  -2  11 -15   16.10    7.20
   2  11  15   13.90    8.00
  -3  11 -15   12.90    7.20
  -4  11 -15    8.10    7.10
  -5  11 -15   23.50    7.20
   2  12 -15   51.99   11.80
   1  12 -15   19.30    7.90
   0  12 -15    5.20    8.50
 -18   0  16   19.30    8.70
 -17   0  16  209.38   14.90
 -16   0  16    6.30    7.20
 -15   0  16   13.70    7.10
 -14   0  16  161.18   13.60
  12   0 -16   56.79    6.80
 -12   0  16   62.19    7.90
  11   0 -16   33.70    5.80
 -11   0  16   36.60    6.70
  10   0 -16  111.79    8.20
 -10   0  16  114.19    9.20
  -9   0  16  185.08   10.00
   9   0 -16  163.28    9.10
   8   0 -16  328.37   12.60
  -8   0  16  323.17   12.80
  -7   0  16   56.79    6.30
   7   0 -16   62.99    6.00
  -7   0  16   70.19    5.40
  -6   0  16  864.81   26.20
   6   0 -16  919.11   26.30
   5   0 -16  537.15   17.10
  -5   0  16  525.55   17.10
  -4   0  16   13.80    4.00
   4   0 -16   16.00    4.20
  -3   0  16  984.60   27.80
   3   0 -16  958.00   27.80
   2   0 -16  390.26   13.50
  -2   0  16  397.66   13.70
   1   0 -16 1866.51   49.90
   0   0  16 3618.64   94.59
   0   0 -16 3673.33   94.59
  -1   0 -16  241.08    9.40
   1   0  16  239.58    9.90
  -2   0 -16   47.50    5.10
   2   0  16   57.59    5.30
  -3   0 -16   55.69    5.60
   3   0  16   49.00    5.50
  -4   0 -16   15.20    3.90
   4   0  16   17.40    3.80
  -5   0 -16  395.86   14.10
   5   0  16  404.06   13.20
  -6   0 -16   -2.40    3.40
   6   0  16    5.10    3.70
   7   0  16   34.30    4.80
  -7   0 -16   44.20    5.00
 -18  -1  16    0.50    8.50
 -18   1  16   20.50    8.30
 -17  -1  16    4.50    8.90
 -17   1  16    2.50    6.90
 -16  -1  16   55.99    9.40
 -16   1  16   38.00    8.40
 -15  -1  16   11.10    7.50
 -15   1  16    6.80    7.30
  14  -1 -16   12.80    5.80
 -14  -1  16   15.60    7.10
 -14   1  16    9.10    6.30
 -13  -1  16  109.19   12.20
  13  -1 -16  107.29    9.00
 -13   1  16  112.89   10.60
 -12  -1  16   86.89    9.40
 -12   1  16   83.19    9.00
  12   1 -16   73.69    7.80
 -11  -1  16   -1.20    5.70
  11  -1 -16    3.90    4.20
 -11   1  16   -0.20    5.30
  11   1 -16    0.40    4.40
 -10  -1  16   21.30    6.30
  10  -1 -16   14.70    4.70
  10   1 -16   25.50    5.30
 -10   1  16   15.90    5.50
   9  -1 -16   49.99    5.90
  -9  -1  16   47.10    6.40
  -9   1  16   39.10    5.90
   9   1 -16   43.40    5.70
  -8  -1  16    7.50    4.60
   8  -1 -16    8.80    3.80
  -8   1  16    5.00    4.10
   8   1 -16   -1.40    3.50
  -8   1  16    6.10    3.90
   7  -1 -16    0.70    3.00
  -7  -1  16   -2.60    3.70
  -7   1  16    6.00    4.00
   7   1 -16    1.80    3.50
   6  -1 -16  378.96   13.40
  -6  -1  16  371.86   13.60
  -6   1  16  373.06   13.40
   6   1 -16  395.96   13.70
   5  -1 -16  116.19    6.90
  -5  -1  16  100.89    7.20
  -5   1  16  106.09    7.10
   5   1 -16  104.49    6.90
  -4  -1  16  681.83   21.00
   4  -1 -16  685.83   20.90
  -4   1  16  678.63   20.80
   4   1 -16  696.33   20.90
   3  -1 -16   27.70    4.70
  -3  -1  16   20.10    5.00
   3   1 -16   19.70    3.90
  -3   1  16   31.10    4.60
  -2  -1  16  105.69    7.40
   2  -1 -16  113.09    7.10
  -2   1  16  121.39    7.60
   2   1 -16  108.49    7.10
   1  -1 -16 1025.70   28.90
  -1  -1  16 1012.80   30.30
   1   1 -16 1016.80   28.70
  -1   1  16 1019.40   28.90
   0  -1 -16    7.10    3.70
   0  -1  16    9.80    3.80
   0   1 -16    6.00    3.60
   0   1  16    6.10    4.00
  -1  -1 -16   18.30    4.00
   1  -1  16   24.10    4.10
   1   1  16   23.50    5.00
   2  -1  16  399.26   13.00
  -2  -1 -16  391.26   13.20
  -2   1 -16  398.96   12.70
   2   1  16  384.36   14.30
  -3  -1 -16  199.98    8.60
   3  -1  16  203.58    8.30
  -3   1 -16  197.48    7.90
   3   1  16  209.38    9.10
   4  -1  16  150.68    6.90
  -4  -1 -16  141.89    7.30
   4   1  16  147.19    7.50
  -4   1 -16  148.49    6.60
   5  -1  16    2.50    3.20
  -5  -1 -16    8.90    3.50
  -5   1 -16    5.30    2.70
   5   1  16   -1.20    3.60
  -6  -1 -16  209.48    9.50
   6   1  16  204.58    9.40
   7   1  16   43.30    5.70
   8   1  16  137.49    8.80
   8   1  16  151.48    8.80
   9   1  16   41.10    5.80
   9   1  16   51.69    6.20
  10   1  16   59.89    6.70
  10   1  16   65.19    6.60
  11   1  16   20.20    4.70
 -17  -2  16   42.60    9.70
 -17   2  16   17.40    8.30
 -16  -2  16   12.40    7.90
[truncated: 331,296 more chars]
