# Supplementary material for: Crystal structure of 1,1′-{(1E,1′E)-[4,4′-(9H-fluorene-9,9-di­yl)bis­(4,1-phenyl­ene)]bis­(aza­nylyl­idene)bis(methanylyl­idene)}bis­(naphthalen-2-ol) di­chloro­benzene monosolvate
Source: Acta Crystallogr E Crystallogr Commun. 2020 Sep 4;76(Pt 10):1579–81. doi: 10.1107/S2056989020012104 (PMC7534250; doi:10.1107/S2056989020012104)
Supplement: Supplementary file 2 [file e-76-01579-Isup2.hkl]

data_I                                                                          
_shelx_title ' 20kub55_0m_a.res in P2(1)/c'                                     
_shelx_refln_list_code          4                                               
_shelx_F_calc_maximum      249.84                                               
_exptl_crystal_F_000      1672.00                                               
_reflns_d_resolution_high  0.8107                                               
                                                                                
loop_                                                                           
 _space_group_symop_operation_xyz                                               
 'x, y, z'                                                                      
 '-x, y+1/2, -z+1/2'                                                            
 '-x, -y, -z'                                                                   
 'x, -y-1/2, z-1/2'                                                             
                                                                                
_cell_length_a    13.3070                                                       
_cell_length_b     9.1782                                                       
_cell_length_c    32.2298                                                       
_cell_angle_alpha  90.000                                                       
_cell_angle_beta  100.251                                                       
_cell_angle_gamma  90.000                                                       
                                                                                
_shelx_F_squared_multiplier     1.000                                           
                                                                                
loop_                                                                           
 _refln_index_h                                                                 
 _refln_index_k                                                                 
 _refln_index_l                                                                 
 _refln_F_squared_calc                                                          
 _refln_F_squared_meas                                                          
 _refln_F_squared_sigma                                                         
 _refln_observed_status                                                         
   2   0   0       2823.48       2610.73        49.24 o                         
   3   0   0      29491.78      26928.84       482.80 o                         
   4   0   0        205.16        241.78        11.54 o                         
   5   0   0       6004.92       5358.76       101.32 o                         
   6   0   0       3454.67       3040.31        62.52 o                         
   7   0   0       2625.30       2543.23        54.68 o                         
   8   0   0       5249.13       5105.05       100.01 o                         
   9   0   0      14555.94      13784.55       255.32 o                         
  10   0   0       2753.03       2351.41        54.86 o                         
  11   0   0        961.03        850.42        48.69 o                         
  12   0   0       2699.15       2411.29        80.12 o                         
   1   1   0        135.35        199.57         4.85 o                         
   2   1   0      10109.81       9968.55       149.20 o                         
   3   1   0       6578.24       5822.83       420.89 o                         
   4   1   0       2254.98       2097.04        64.09 o                         
   5   1   0          3.90          9.95         8.40 o                         
   6   1   0        846.19        849.63        30.86 o                         
   7   1   0       9159.16       9109.28       172.78 o                         
   8   1   0        661.99        659.27        29.58 o                         
   9   1   0       1907.32       1799.85        46.34 o                         
  10   1   0        123.31        156.78        27.12 o                         
  11   1   0       1950.31       1873.05        55.16 o                         
  12   1   0        554.83        587.26        40.67 o                         
  13   1   0          4.84          7.40        21.57 o                         
  14   1   0         87.12         94.21        20.88 o                         
  15   1   0          9.51         37.36        21.57 o                         
  16   1   0         21.46         41.53        39.13 o                         
   0   2   0        420.29        502.83        26.50 o                         
   1   2   0         34.34         67.36         8.01 o                         
   2   2   0      62417.59      61290.75      1098.47 o                         
   3   2   0      26201.69      25677.23       380.33 o                         
   4   2   0      15737.12      14644.05       221.04 o                         
   5   2   0       5239.14       4817.42       130.04 o                         
   6   2   0        147.50        113.93        15.76 o                         
   7   2   0        276.85        334.76        20.12 o                         
   8   2   0        785.25        685.10        31.97 o                         
   9   2   0          3.58          2.74        12.94 o                         
  10   2   0       1216.83       1073.00        39.73 o                         
  11   2   0       3817.32       3733.58        89.95 o                         
  12   2   0        207.91        192.28        30.81 o                         
  13   2   0        131.75        237.27        32.05 o                         
  14   2   0        185.94        233.01        41.29 o                         
  15   2   0        926.58       1094.92        73.95 o                         
   1   3   0        108.08        120.17         9.47 o                         
   2   3   0       3253.99       3401.99        58.49 o                         
   3   3   0        304.32        335.55        14.76 o                         
   4   3   0       3037.21       3400.97       118.60 o                         
   5   3   0        762.30        992.14        32.09 o                         
   6   3   0        135.86        159.00        19.18 o                         
   7   3   0        780.60        739.50        26.62 o                         
   8   3   0       1183.38       1183.13        49.53 o                         
   9   3   0         87.20        130.88        18.60 o                         
  10   3   0          0.09        -10.53        15.46 o                         
  12   3   0         94.58         65.33        28.97 o                         
  13   3   0         55.30         67.79        28.97 o                         
  14   3   0         22.05         38.83        37.59 o                         
  15   3   0        411.10        548.43        59.16 o                         
   0   4   0       5871.11       6036.59       120.06 o                         
   1   4   0          3.37        -11.03        11.03 o                         
   2   4   0       1104.25       1095.33        25.91 o                         
   3   4   0        254.54        308.59        15.23 o                         
   4   4   0       1187.69       1104.84        35.49 o                         
   5   4   0        120.49        244.49        23.29 o                         
   6   4   0       2534.59       2558.77        65.14 o                         
   7   4   0       1908.66       1842.73        43.98 o                         
   8   4   0         42.02         15.81        19.74 o                         
   9   4   0         83.23         81.51        18.30 o                         
  10   4   0        222.43        263.15        38.83 o                         
  11   4   0         95.86        170.71        37.59 o                         
  13   4   0         23.75         15.41        37.59 o                         
  14   4   0        115.89        177.49        44.99 o                         
  15   4   0        414.71        498.52        57.31 o                         
   1   5   0         95.37         90.77        12.77 o                         
   2   5   0       2095.95       2105.79        45.05 o                         
   3   5   0          5.48         12.08        10.61 o                         
   4   5   0       1022.84       1056.80        26.51 o                         
   5   5   0        461.29        436.73        23.98 o                         
   6   5   0        161.61        216.32        34.51 o                         
   7   5   0        314.95        397.44        41.91 o                         
   8   5   0        403.79        437.50        47.45 o                         
   9   5   0         49.57         46.84        30.20 o                         
  11   5   0          6.75         76.42        40.06 o                         
  12   5   0        326.28        286.57        49.92 o                         
  13   5   0         47.44         78.88        42.52 o                         
  14   5   0         30.77         81.35        43.14 o                         
   0   6   0       1648.60       1466.44        45.10 o                         
   1   6   0        346.91        359.71        19.27 o                         
   2   6   0         73.49         76.29        11.69 o                         
   3   6   0         82.20         82.83        12.04 o                         
   4   6   0          0.27         -9.85         9.85 o                         
   5   6   0        773.07        812.39        32.11 o                         
   6   6   0       1544.46       1613.42        55.26 o                         
   7   6   0        930.91        877.02        44.83 o                         
   8   6   0          0.44         12.94        36.98 o                         
   9   6   0         85.99         82.58        39.44 o                         
  10   6   0         22.97        141.13        41.91 o                         
  11   6   0        786.87        863.97        72.11 o                         
  12   6   0          0.08        -35.74        35.74 o                         
  13   6   0         15.91          8.63        43.76 o                         
   1   7   0        301.55        291.82        17.28 o                         
   2   7   0         33.72         47.22        14.06 o                         
   3   7   0        561.46        571.70        24.64 o                         
   4   7   0        213.61        256.60        17.11 o                         
   5   7   0        390.76        455.27        23.09 o                         
   6   7   0          0.66         25.50        19.66 o                         
   7   7   0        460.11        511.46        57.31 o                         
   8   7   0        144.41        138.66        43.76 o                         
   9   7   0          7.07        -14.17        33.90 o                         
  10   7   0          0.01        -36.36        36.36 o                         
  11   7   0         14.58        -22.19        37.59 o                         
  12   7   0        210.89        209.54        56.08 o                         
   0   8   0        408.30        360.64        32.46 o                         
   1   8   0       1665.46       1564.86        35.98 o                         
   2   8   0       1223.31       1292.29        32.29 o                         
   3   8   0        145.79        132.86        18.26 o                         
   4   8   0       1638.53       1688.09        59.04 o                         
   5   8   0        476.90        486.53        35.82 o                         
   6   8   0        446.66        532.64        32.48 o                         
   7   8   0        148.62        139.60        19.06 o                         
   8   8   0        154.92        231.11        52.38 o                         
   9   8   0         53.11         65.33        46.84 o                         
  10   8   0        352.69        492.97        67.18 o                         
  11   8   0         27.57         82.58        47.45 o                         
   1   9   0        140.14        152.53        24.07 o                         
   2   9   0         45.28         32.12        22.88 o                         
   3   9   0         75.21         90.77        20.60 o                         
   4   9   0        108.98        103.71        27.64 o                         
   5   9   0        561.46        559.63        34.23 o                         
   6   9   0        154.56        157.57        26.83 o                         
   7   9   0         51.33         72.54        18.92 o                         
   8   9   0        397.81        423.33        66.56 o                         
   9   9   0         16.82          8.63        44.99 o                         
   0  10   0       2277.75       2225.39        75.39 o                         
   1  10   0        284.80        369.52        26.50 o                         
   2  10   0          3.55         11.24        21.57 o                         
   3  10   0         46.91        109.08        46.22 o                         
   4  10   0        285.85        280.92        77.01 o                         
   5  10   0         35.49         48.30        28.13 o                         
   6  10   0        150.81        208.26        25.57 o                         
   7  10   0        371.02        345.53        31.41 o                         
   1  11   0          3.97         20.79        19.71 o                         
   2  11   0        331.14        329.51        27.44 o                         
   3  11   0          3.01        -20.31        58.86 o                         
 -16   1   1          0.02         12.90        23.52 o                         
 -15   1   1        503.67        495.61        48.07 o                         
 -14   1   1         25.37         44.37        24.65 o                         
 -13   1   1        225.01        178.72        29.58 o                         
 -12   1   1        307.49        327.65        25.76 o                         
 -11   1   1        875.20        772.71        76.42 o                         
 -10   1   1       1339.56       1293.75        40.42 o                         
  -9   1   1        410.16        326.22        22.90 o                         
  -8   1   1        126.82        122.93        15.62 o                         
  -7   1   1       2220.53       2174.10        51.40 o                         
  -6   1   1       5991.14       5156.46       447.39 o                         
  -5   1   1        573.22        592.19        33.28 o                         
  -4   1   1       2575.47       1305.17        43.14 o                         
  -3   1   1       4218.62       4054.73        64.64 o                         
  -2   1   1        550.97        479.61         8.89 o                         
  -1   1   1          9.92         10.28         3.35 o                         
   0   1   1         80.42         80.46         3.74 o                         
   1   1   1        302.59        291.80        13.25 o                         
   2   1   1       9084.57       8715.00       160.37 o                         
   4   1   1       5336.57       4880.51       133.73 o                         
   5   1   1         40.15          9.28        11.05 o                         
   6   1   1       1305.55       1029.82        33.28 o                         
   7   1   1       6166.20       6334.33       123.76 o                         
   8   1   1       1086.44       1201.53        45.30 o                         
   9   1   1         92.01        116.48        24.65 o                         
  10   1   1       1515.19       1438.91        57.93 o                         
  11   1   1       1919.57       1877.03        70.26 o                         
  12   1   1        234.14        261.31        30.81 o                         
  13   1   1          8.44         15.22        18.18 o                         
  14   1   1         68.95         96.57        31.12 o                         
  15   1   1          6.73        -28.97        28.97 o                         
 -15   2   1         89.56        148.80        25.90 o                         
 -14   2   1         94.37        122.02        30.81 o                         
 -13   2   1        654.28        618.69        46.84 o                         
 -12   2   1        109.78        133.05        23.17 o                         
 -11   2   1        811.38        829.59        31.40 o                         
 -10   2   1        129.84        355.05        69.61 o                         
  -9   2   1          7.72         98.61        27.12 o                         
  -8   2   1        402.10        427.60        28.29 o                         
  -7   2   1         68.85         84.91        13.81 o                         
  -6   2   1       4526.32       4915.19        92.49 o                         
  -5   2   1        191.24        209.06        20.26 o                         
  -4   2   1        929.80        863.57        23.12 o                         
  -3   2   1      16393.10      16230.79       178.17 o                         
  -1   2   1       4167.09       4126.24        65.34 o                         
   0   2   1       1150.73       1180.97        23.60 o                         
   1   2   1      25804.36      26100.27       384.12 o                         
   2   2   1      26172.77      25931.49       295.64 o                         
   3   2   1       4364.59       4080.01        67.01 o                         
   4   2   1       1524.43       1484.26        31.90 o                         
   5   2   1       2760.39       2852.71        64.49 o                         
   6   2   1        294.31        327.17        22.88 o                         
   7   2   1       6258.61       2889.47        89.98 o                         
   8   2   1        128.73        156.54        27.12 o                         
   9   2   1        191.05        194.05        20.97 o                         
  10   2   1        664.17        701.27        46.22 o                         
  11   2   1        271.59        653.20        57.31 o                         
  12   2   1         20.48         72.11        26.50 o                         
  13   2   1       1252.64       1201.10        44.84 o                         
  14   2   1          0.14         33.90        33.28 o                         
  15   2   1        140.54        139.44        24.42 o                         
 -15   3   1        668.57        709.29        66.56 o                         
 -13   3   1        207.82        190.43        34.51 o                         
 -12   3   1        754.86        389.43        36.36 o                         
 -11   3   1        254.88        285.02        68.99 o                         
 -10   3   1         94.55         71.74        17.91 o                         
  -9   3   1        779.50        774.66        34.73 o                         
  -8   3   1        276.04        353.12        21.70 o                         
  -7   3   1        110.48        166.95        19.89 o                         
  -6   3   1       3397.88       3069.53        74.25 o                         
  -5   3   1       4032.97       3721.82       100.71 o                         
  -4   3   1      10801.29      10518.75       197.09 o                         
  -3   3   1        909.77        864.38        19.63 o                         
  -2   3   1         25.39         42.64         6.90 o                         
  -1   3   1        646.29        593.44        17.48 o                         
   0   3   1      21630.33      22033.83       283.23 o                         
   1   3   1       3016.97       3311.11        42.93 o                         
   2   3   1       2281.77       2228.97        34.56 o                         
   3   3   1         50.66         54.66         8.21 o                         
   4   3   1       7764.89       7711.81       125.83 o                         
   5   3   1      31513.71      31532.62       636.40 o                         
   6   3   1      13803.66      13394.74       207.52 o                         
   7   3   1        441.12        357.55        20.63 o                         
   8   3   1        116.26        158.11        17.08 o                         
   9   3   1        517.85        569.39        43.76 o                         
  10   3   1         48.06         32.61        18.78 o                         
  11   3   1        538.44        173.79        21.57 o                         
  12   3   1        197.16        256.84        27.98 o                         
  13   3   1       1021.20        890.51        66.84 o                         
  14   3   1        954.65        748.14        44.22 o                         
  15   3   1        496.03        590.96        61.01 o                         
 -15   4   1        280.45        248.36        49.92 o                         
 -14   4   1        110.11        147.91        45.61 o                         
 -11   4   1         76.85        108.47        33.90 o                         
 -10   4   1        331.34        329.65        30.54 o                         
  -9   4   1        375.36        402.16        32.41 o                         
  -8   4   1        240.34        314.46        27.41 o                         
  -7   4   1        386.34        399.36        29.35 o                         
  -6   4   1       1605.21       1577.31        48.12 o                         
  -5   4   1       1703.32       1597.71        51.96 o                         
  -4   4   1       1807.71       1881.15        49.99 o                         
  -3   4   1       1073.24       1190.76        31.59 o                         
  -2   4   1        183.99        256.95        15.16 o                         
  -1   4   1       1303.02       1220.59        30.94 o                         
   0   4   1       2340.27       2495.37        48.15 o                         
   1   4   1        264.56        314.91        19.12 o                         
   2   4   1        645.90        641.12        19.30 o                         
   3   4   1       4485.29       4788.15        70.58 o                         
   4   4   1        709.06        792.48        49.92 o                         
   5   4   1         46.33         22.80        25.27 o                         
   6   4   1        305.01        315.98        44.34 o                         
   7   4   1         67.41         52.90        17.21 o                         
   8   4   1        370.30        437.50        43.14 o                         
   9   4   1          7.43         20.09        21.57 o                         
  10   4   1         52.56         73.34        32.66 o                         
  11   4   1         61.52         78.24        24.92 o                         
  12   4   1        553.19        555.21        55.47 o                         
  13   4   1        511.72        505.29        55.47 o                         
  14   4   1          0.03         27.12        36.36 o                         
  15   4   1        266.01        324.11        57.31 o                         
 -14   5   1          0.57          5.55        40.06 o                         
 -13   5   1        146.33        186.12        46.84 o                         
  -9   5   1         10.90         64.71        31.43 o                         
  -8   5   1        520.77        526.44        37.29 o                         
  -7   5   1          8.27         -4.91        19.09 o                         
  -6   5   1       1940.45       2019.47        58.35 o                         
  -5   5   1       1240.44       1118.66        25.42 o                         
  -4   5   1       2362.54       2343.88        40.02 o                         
  -3   5   1        600.36        663.70        21.15 o                         
  -2   5   1        695.66        760.87        26.59 o                         
  -1   5   1          0.02         -8.82        11.44 o                         
   0   5   1       4383.16       4383.16        76.73 o                         
   1   5   1       2847.23       3054.58        45.92 o                         
   2   5   1         23.43         36.52        10.35 o                         
   3   5   1        108.12         92.87        10.88 o                         
   4   5   1       3842.40       3783.48        57.93 o                         
   5   5   1         11.01         -7.00        12.28 o                         
   6   5   1        343.16        388.82        41.29 o                         
   7   5   1       1306.05       1282.37        65.94 o                         
   8   5   1        509.70        431.96        46.22 o                         
   9   5   1         31.98          0.27        23.05 o                         
  10   5   1        715.30        558.30        59.78 o                         
  11   5   1       3569.11       3511.85       134.35 o                         
  12   5   1        247.17        207.69        44.99 o                         
  13   5   1          8.85          7.40        35.74 o                         
  14   5   1         30.23         11.71        38.83 o                         
 -13   6   1         27.74         24.04        43.14 o                         
 -12   6   1          1.41         -0.62        40.06 o                         
 -11   6   1         99.78        155.92        48.07 o                         
  -7   6   1          0.19        -28.97        28.97 o                         
  -6   6   1        622.75        560.14        35.88 o                         
  -5   6   1        130.48        150.48        18.08 o                         
  -4   6   1        368.61        407.06        20.33 o                         
  -3   6   1          0.23        -10.42        10.67 o                         
  -2   6   1        149.13        174.90        13.29 o                         
  -1   6   1         99.71        130.36        13.62 o                         
   0   6   1        232.20        279.48        19.83 o                         
   1   6   1        320.85        357.54        16.78 o                         
   2   6   1        232.46        197.34        13.51 o                         
   3   6   1         52.36         53.15        12.79 o                         
   4   6   1        769.81        800.59        24.12 o                         
   5   6   1        487.35        490.34        24.28 o                         
   6   6   1          1.75         -5.32        21.41 o                         
   7   6   1         59.49         79.23        24.83 o                         
   8   6   1         60.45         57.31        36.36 o                         
   9   6   1          6.01         -0.62        35.13 o                         
  10   6   1         87.86        111.55        41.91 o                         
  11   6   1        349.85        452.29        55.47 o                         
  12   6   1         46.48         51.77        41.29 o                         
  13   6   1        336.73        281.03        55.47 o                         
 -12   7   1          6.17        -40.67        40.67 o                         
 -11   7   1        214.65        348.76        59.16 o                         
 -10   7   1         80.35         44.37        42.52 o                         
  -9   7   1         14.04         21.57        40.67 o                         
  -8   7   1         83.58        109.70        46.22 o                         
  -7   7   1         56.28         87.51        38.83 o                         
  -6   7   1         80.98         95.54        37.19 o                         
  -5   7   1         63.54         68.71        15.19 o                         
  -4   7   1       2318.27       2264.67        40.43 o                         
  -3   7   1         26.19         13.19        12.39 o                         
  -2   7   1         91.34        105.43        15.66 o                         
  -1   7   1        842.57        853.85        27.70 o                         
   0   7   1        465.57        443.51        22.10 o                         
   1   7   1         28.76         -3.25        11.82 o                         
   2   7   1         15.99         23.51        12.89 o                         
   3   7   1        566.58        565.35        22.09 o                         
   4   7   1          1.36         -1.73        13.50 o                         
   5   7   1       1700.51       1684.01        61.47 o                         
   6   7   1       2427.14       2284.60        51.21 o                         
   7   7   1       1683.47       1581.21        87.51 o                         
   8   7   1         14.00         36.98        35.13 o                         
   9   7   1        360.51        423.94        57.93 o                         
  10   7   1         73.99         49.92        39.44 o                         
  11   7   1         59.57        119.56        46.84 o                         
  12   7   1          0.84         31.43        42.52 o                         
 -11   8   1        368.86        514.54        71.49 o                         
 -10   8   1        279.82        387.58        62.86 o                         
  -9   8   1         86.35        164.55        49.92 o                         
  -8   8   1         36.11         80.12        46.22 o                         
  -7   8   1        237.72        274.38        22.97 o                         
  -6   8   1        140.14        189.84        21.58 o                         
  -5   8   1        145.92        138.67        20.77 o                         
  -4   8   1        225.49        257.40        20.78 o                         
  -3   8   1        634.15        703.24        41.84 o                         
  -2   8   1         80.29         95.23        15.90 o                         
  -1   8   1         20.83         24.68        14.05 o                         
   0   8   1          1.00        -13.45        13.45 o                         
   1   8   1         21.79          4.74        15.71 o                         
   2   8   1         35.58         65.15        15.79 o                         
   3   8   1         99.63        104.67        17.31 o                         
   4   8   1        271.26        286.65        23.58 o                         
   5   8   1        368.32        409.20        27.13 o                         
   6   8   1        108.05        117.11        20.92 o                         
   7   8   1         52.46         34.51        36.98 o                         
   8   8   1         41.35         89.36        40.06 o                         
   9   8   1         70.10         22.19        42.52 o                         
  10   8   1        187.85        165.17        51.15 o                         
  11   8   1          2.41         -9.86        40.67 o                         
  -9   9   1         10.84         23.42        47.45 o                         
  -8   9   1         98.04        134.97        49.92 o                         
  -7   9   1        213.26        238.70        23.67 o                         
  -6   9   1        775.28        820.22        42.56 o                         
  -5   9   1          9.94        -12.21        24.30 o                         
  -4   9   1         98.89        157.41        19.98 o                         
  -3   9   1          9.47          0.86        16.91 o                         
  -2   9   1          7.46         -8.35        19.36 o                         
  -1   9   1          0.61         -5.42        16.47 o                         
   0   9   1        380.23        445.57        33.85 o                         
   1   9   1        354.83        394.75        29.52 o                         
   2   9   1         63.45         67.85        18.08 o                         
   3   9   1        286.49        296.33        29.59 o                         
   4   9   1        266.17        313.80        26.44 o                         
   5   9   1        838.89        801.03        36.05 o                         
   6   9   1        109.95        140.69        21.18 o                         
   7   9   1        940.87        883.30        45.50 o                         
   8   9   1        222.29        218.17        56.08 o                         
   9   9   1         60.15         16.64        46.22 o                         
  -7  10   1        217.62        256.86        29.22 o                         
  -6  10   1         13.89         51.79        36.03 o                         
  -5  10   1         58.22         47.15        29.56 o                         
  -4  10   1          2.38        -21.55        26.49 o                         
  -3  10   1         48.34         50.29        23.24 o                         
  -2  10   1        326.30        280.38        23.84 o                         
  -1  10   1        674.86        696.65        61.23 o                         
   0  10   1       1320.91       1362.71        42.24 o                         
   1  10   1        437.72        575.76        36.33 o                         
   2  10   1         53.75         15.25        21.63 o                         
   3  10   1        102.17        106.00        47.45 o                         
   4  10   1          1.90         -8.96        47.76 o                         
   5  10   1         19.58         30.11        20.69 o                         
   6  10   1        175.25        183.21        23.57 o                         
   7  10   1          1.52         20.47        29.35 o                         
  -3  11   1        461.65        493.33        34.88 o                         
  -2  11   1         80.93         64.54        20.79 o                         
  -1  11   1         15.28          6.75        19.65 o                         
   0  11   1        291.15        420.04        39.31 o                         
   1  11   1        381.20        361.51        28.22 o                         
   2  11   1          6.06         12.28        22.85 o                         
   3  11   1          4.50        -24.92        28.85 o                         
 -14   0   2          0.11         14.17        23.42 o                         
 -13   0   2        106.37        133.73        25.88 o                         
 -12   0   2        218.24        215.86        21.58 o                         
 -11   0   2       3752.62       3663.16        80.15 o                         
 -10   0   2       4423.56       4286.47       126.96 o                         
  -9   0   2        614.86        583.96        24.48 o                         
  -8   0   2       1867.43       1944.97        50.54 o                         
  -7   0   2       1088.35        983.64        37.90 o                         
  -6   0   2       1373.67       1117.37        31.54 o                         
  -5   0   2       3987.56       3617.25        71.25 o                         
  -4   0   2       4511.75       3934.51        75.39 o                         
  -3   0   2      13619.26      10979.50      1693.10 o                         
  -1   0   2        313.83         30.81         3.70 o                         
   1   0   2       5940.32       5099.29       321.67 o                         
   2   0   2       1132.18       1156.56        24.18 o                         
   3   0   2        509.05        568.77        22.19 o                         
   4   0   2       1370.93       1199.44        26.80 o                         
   5   0   2      13594.03      12746.10       232.01 o                         
   6   0   2       2455.30       2455.28        52.06 o                         
   7   0   2       1009.19        764.84        25.17 o                         
   8   0   2       4227.87       3938.33       110.93 o                         
   9   0   2       2590.90       2324.39        72.72 o                         
  10   0   2        660.19        679.09        35.74 o                         
 -16   1   2        173.21        233.57        43.76 o                         
 -15   1   2          2.38         29.58        25.88 o                         
 -14   1   2         29.10         36.98        26.50 o                         
 -13   1   2        196.63        178.93        23.51 o                         
 -12   1   2        579.94        472.82        26.24 o                         
 -11   1   2        651.93        645.32        31.82 o                         
 -10   1   2        128.09        192.75        20.80 o                         
  -9   1   2          1.05        106.54        16.58 o                         
  -8   1   2         57.18         60.89        10.34 o                         
  -7   1   2        109.64        100.62        11.82 o                         
  -6   1   2          0.03          3.30        11.57 o                         
  -5   1   2        337.86        300.68        17.60 o                         
  -4   1   2       1124.54       1127.61        23.49 o                         
  -3   1   2        768.28        724.32        22.77 o                         
  -2   1   2         10.80          4.89         5.42 o                         
  -1   1   2       8696.10       8842.24       169.21 o                         
   0   1   2        429.43        452.08        11.56 o                         
   1   1   2      13470.94      13852.08       325.06 o                         
   2   1   2          3.06         -5.85         8.94 o                         
   3   1   2         76.43         32.05         8.01 o                         
   4   1   2        117.52         65.63        28.04 o                         
   5   1   2          2.82          4.35        11.98 o                         
   6   1   2       1225.93       1311.16        37.45 o                         
   7   1   2       2043.41       2229.32        53.31 o                         
   8   1   2         22.70         25.27        17.26 o                         
   9   1   2          2.28        -19.10        19.10 o                         
  10   1   2         19.57         56.08        20.95 o                         
  11   1   2       1291.02       1316.47        45.61 o                         
  12   1   2          0.01         -1.20        16.44 o                         
  13   1   2         26.03         26.68        16.73 o                         
  14   1   2        396.63        363.29        30.20 o                         
  15   1   2         82.02         95.52        32.05 o                         
 -16   2   2        114.99        132.50        46.22 o                         
 -15   2   2        128.51        251.45        36.98 o                         
 -14   2   2        232.60        219.40        35.74 o                         
 -13   2   2         77.54         96.84        23.54 o                         
 -12   2   2        203.53        227.93        25.17 o                         
 -11   2   2          2.91          3.97        17.22 o                         
 -10   2   2       3302.97       2890.28        58.65 o                         
  -9   2   2       2470.65       2196.43        59.19 o                         
  -8   2   2       1066.03        977.14        59.44 o                         
  -7   2   2         14.30          7.89        12.61 o                         
  -6   2   2       3384.15       3167.27        76.73 o                         
  -5   2   2       1089.40        935.35        28.56 o                         
  -4   2   2        801.36        916.15        30.01 o                         
  -3   2   2        927.54        951.56        35.78 o                         
  -2   2   2        218.19        211.65         9.96 o                         
  -1   2   2      11165.13      11669.97       150.99 o                         
   0   2   2       9082.45       8857.84       115.71 o                         
   1   2   2      16924.11      16832.99       192.90 o                         
   2   2   2      10579.03      10217.70       154.90 o                         
   3   2   2         12.53         16.64        14.17 o                         
   4   2   2       2905.80       2665.81        83.20 o                         
   5   2   2       3489.95       3299.14        72.55 o                         
   6   2   2        338.97        295.58        30.48 o                         
   8   2   2          0.00         -7.40        15.41 o                         
   9   2   2       1287.92       1236.77        55.47 o                         
  10   2   2         78.16         97.99        26.50 o                         
  11   2   2        758.05        777.18        38.21 o                         
  12   2   2        188.92        178.42        23.23 o                         
  13   2   2         29.27         91.89        21.02 o                         
  14   2   2         51.26         80.31        25.88 o                         
  15   2   2        239.01        293.55        63.14 o                         
 -13   3   2         27.22         70.94        27.12 o                         
 -12   3   2          7.90        202.76        41.91 o                         
 -11   3   2         63.58         65.95        18.83 o                         
 -10   3   2        162.62        197.95        20.65 o                         
  -9   3   2        137.02        165.48        19.83 o                         
  -8   3   2        462.31        442.11        23.80 o                         
  -7   3   2        754.00        842.99        28.25 o                         
  -6   3   2       1275.83       1157.95        39.39 o                         
  -5   3   2       2345.29       2280.62        41.90 o                         
  -4   3   2         35.98         31.35        11.41 o                         
  -3   3   2        239.16        270.28        11.55 o                         
  -2   3   2       5762.27       5816.61        92.13 o                         
  -1   3   2         73.89         79.19         7.83 o                         
   0   3   2       2090.93       2148.31        38.78 o                         
   1   3   2       3046.49       2969.18        44.04 o                         
   2   3   2          7.36         11.39         6.79 o                         
   3   3   2        419.29        473.30        16.35 o                         
   4   3   2          1.80        -17.85        17.85 o                         
   5   3   2        520.80        692.97        39.13 o                         
   7   3   2         39.23         65.50        16.74 o                         
   8   3   2         41.76         36.88        16.93 o                         
   9   3   2         36.80         45.54        19.36 o                         
  10   3   2        363.08        438.06        32.24 o                         
  11   3   2          2.69         41.29        18.46 o                         
  12   3   2        115.07        151.37        27.23 o                         
  13   3   2         73.39        169.55        31.43 o                         
  14   3   2        111.25        135.23        26.73 o                         
  15   3   2         21.89         54.85        37.59 o                         
 -15   4   2         20.50        125.72        44.37 o                         
 -12   4   2         18.15         17.87        38.21 o                         
 -11   4   2        775.66        954.05        44.84 o                         
 -10   4   2         81.65         64.28        23.68 o                         
  -9   4   2        337.43        371.11        30.77 o                         
  -8   4   2       1351.97       1431.40       119.56 o                         
  -7   4   2         48.56         64.52        18.86 o                         
  -6   4   2         31.09         62.02        17.80 o                         
  -5   4   2          0.17          1.63         9.77 o                         
  -4   4   2        885.46        753.08        20.02 o                         
  -3   4   2         60.74        119.22        17.97 o                         
  -2   4   2        301.88        395.54        26.30 o                         
  -1   4   2       2237.88       2358.55        40.28 o                         
   0   4   2          6.96         -5.17        11.46 o                         
   1   4   2      12492.53      13145.65       156.15 o                         
   2   4   2        710.15        830.67        20.91 o                         
   3   4   2        648.82        670.38        27.66 o                         
   4   4   2        175.28         85.81        19.80 o                         
   5   4   2        299.61        425.90        24.17 o                         
   6   4   2        604.69        503.06        29.59 o                         
   7   4   2        675.65        561.22        31.97 o                         
   8   4   2          7.73         -4.59        15.64 o                         
   9   4   2       1195.31       1175.59        37.94 o                         
  10   4   2         31.24         51.15        21.74 o                         
  11   4   2       2580.79       2397.75        69.06 o                         
  12   4   2         10.55         50.54        34.51 o                         
  13   4   2        148.22        209.54        42.52 o                         
  14   4   2          0.03         30.20        36.36 o                         
 -14   5   2        236.99        351.22        57.31 o                         
 -10   5   2       1131.15        972.38        70.26 o                         
  -9   5   2          3.10         57.31        24.11 o                         
  -8   5   2       1264.66       1196.52        47.84 o                         
  -7   5   2         95.56        124.16        23.52 o                         
  -6   5   2       1637.45       1718.21        53.21 o                         
  -5   5   2         29.42         33.23        11.26 o                         
  -4   5   2         16.81          1.23        11.02 o                         
  -3   5   2        927.70        959.28        23.39 o                         
  -2   5   2       1254.44       1359.98        29.55 o                         
  -1   5   2        507.46        460.22        24.28 o                         
   0   5   2        103.82        172.73        16.48 o                         
   1   5   2       2957.23       3371.62        48.27 o                         
   2   5   2        130.33        192.82        12.80 o                         
   3   5   2        420.98        425.80        18.03 o                         
   4   5   2        401.31        446.03        21.14 o                         
   5   5   2          2.58          5.41        17.21 o                         
   6   5   2        296.32        316.68        26.78 o                         
   7   5   2        195.02        206.81        27.21 o                         
   8   5   2        121.80        172.97        26.04 o                         
   9   5   2        350.48        383.74        32.47 o                         
  10   5   2          2.74          6.78        33.90 o                         
  11   5   2          3.25        200.91        42.52 o                         
  12   5   2         38.82         17.26        36.36 o                         
  13   5   2          9.92        -22.80        33.90 o                         
  14   5   2         12.37         24.04        38.83 o                         
 -13   6   2         65.54         18.49        43.14 o                         
 -12   6   2         79.43        130.65        46.84 o                         
  -7   6   2          7.87        -21.30        21.30 o                         
  -6   6   2         33.16         27.20        15.01 o                         
  -5   6   2        624.76        674.86        23.82 o                         
  -4   6   2       1414.80       1424.95        37.82 o                         
  -3   6   2        160.60        129.05        13.62 o                         
  -2   6   2         72.62        124.28        17.34 o                         
  -1   6   2        644.46        727.96        23.37 o                         
   0   6   2       2495.70       2374.07        43.14 o                         
   1   6   2        211.35        327.60        15.69 o                         
   2   6   2       2205.94       2307.29        37.75 o                         
   3   6   2        366.46        385.98        19.17 o                         
   4   6   2         14.57         20.15        11.99 o                         
   5   6   2        799.35        755.79        23.44 o                         
   6   6   2        266.91        298.91        32.63 o                         
   7   6   2       1839.88       1830.89        60.30 o                         
   8   6   2        125.05        134.35        38.21 o                         
   9   6   2         49.99         69.02        36.98 o                         
  10   6   2        127.26         82.58        39.44 o                         
  11   6   2        212.02        420.86        54.23 o                         
  12   6   2        282.57        307.53        51.15 o                         
  13   6   2        215.42        202.76        48.07 o                         
 -12   7   2          0.07        -41.91        41.91 o                         
 -11   7   2          0.95        134.35        45.61 o                         
 -10   7   2          0.07        -10.48        40.67 o                         
  -9   7   2         54.45         19.72        39.44 o                         
  -7   7   2       1260.49       1140.99        43.98 o                         
  -6   7   2        200.47        185.56        38.52 o                         
  -5   7   2         95.31         88.52        18.68 o                         
  -4   7   2         61.68        127.46        14.87 o                         
  -3   7   2        927.82        923.58        26.35 o                         
  -2   7   2        473.79        520.36        22.49 o                         
  -1   7   2        136.48        158.55        16.43 o                         
   0   7   2        489.97        492.67        21.20 o                         
   1   7   2         36.11         53.25        12.92 o                         
   2   7   2        229.99        251.49        16.55 o                         
   3   7   2         19.96         20.47        13.59 o                         
   4   7   2        122.07        126.67        15.93 o                         
   5   7   2       1151.97       1122.32        66.34 o                         
   6   7   2        320.75        327.19        36.36 o                         
   7   7   2          0.01         71.49        37.59 o                         
   8   7   2        500.24        594.66        65.33 o                         
   9   7   2         64.58         62.25        37.59 o                         
  10   7   2         25.43        -27.12        36.36 o                         
  11   7   2        137.02        145.44        42.52 o                         
  12   7   2          2.08        -33.90        33.90 o                         
 -11   8   2        118.35        186.12        57.31 o                         
 -10   8   2        464.59        552.13        70.26 o                         
  -9   8   2        241.61        300.13        58.55 o                         
  -8   8   2        570.05        716.06        71.49 o                         
  -7   8   2        122.63        117.46        19.15 o                         
  -6   8   2          3.52         -7.04        16.99 o                         
  -5   8   2        354.09        360.57        22.89 o                         
  -4   8   2       1343.30       1237.97        37.07 o                         
  -3   8   2       2068.15       2020.71        45.00 o                         
  -2   8   2        274.79        279.49        29.70 o                         
  -1   8   2        977.28        997.01        32.25 o                         
   0   8   2       3245.69       3271.86        53.29 o                         
   1   8   2        293.05        314.36        21.77 o                         
   2   8   2         22.55         14.70        15.18 o                         
   3   8   2         22.41          0.03        17.65 o                         
   4   8   2         92.85         81.87        23.56 o                         
   5   8   2       1058.69       1025.29        35.95 o                         
   6   8   2        116.10        161.84        18.87 o                         
   7   8   2          3.14          4.93        35.74 o                         
   8   8   2          0.05         20.95        38.83 o                         
   9   8   2          2.10         17.87        38.21 o                         
  10   8   2        307.61        321.02        57.93 o                         
  11   8   2         75.89        111.55        51.15 o                         
  -9   9   2        314.99        295.82        64.71 o                         
  -8   9   2        842.75        785.00        35.13 o                         
  -7   9   2        342.15        342.09        52.16 o                         
  -6   9   2          9.88         -8.13        19.85 o                         
  -5   9   2        127.76         81.42        21.07 o                         
  -4   9   2          4.66        -10.87        16.54 o                         
  -3   9   2        787.21        709.95        31.82 o                         
  -2   9   2        454.16        453.45        28.16 o                         
  -1   9   2        135.72        164.07        25.17 o                         
   0   9   2          6.42         15.22        23.48 o                         
   1   9   2         42.05         56.14        18.52 o                         
   2   9   2        152.65        173.05        19.61 o                         
   3   9   2        102.10        114.08        21.23 o                         
   4   9   2          1.15         -5.80        23.39 o                         
   5   9   2       1559.19       1398.53        43.63 o                         
   6   9   2         20.20         31.61        17.28 o                         
   7   9   2        294.70        378.82        33.95 o                         
   8   9   2         19.48         -8.01        43.14 o                         
   9   9   2        176.01         75.80        61.63 o                         
  -7  10   2         74.94         79.66        23.23 o                         
  -6  10   2        373.37        401.70        43.01 o                         
  -5  10   2         10.49         17.50        27.10 o                         
  -4  10   2        147.42        138.92        33.52 o                         
  -3  10   2         47.18         36.01        21.68 o                         
  -2  10   2        179.94        195.68        22.42 o                         
  -1  10   2         74.75         70.22        19.40 o                         
   0  10   2        466.89        570.89        30.99 o                         
   1  10   2        302.64        305.32        29.68 o                         
   2  10   2         17.20         42.56        26.98 o                         
   3  10   2         32.45         24.73        47.15 o                         
   4  10   2         67.28         70.98        33.90 o                         
   5  10   2         11.15        -11.66        18.95 o                         
   6  10   2          9.44         37.99        19.52 o                         
   7  10   2          1.03         54.30        25.13 o                         
  -3  11   2         68.70        123.26        25.17 o                         
  -2  11   2         15.48         21.93        19.49 o                         
  -1  11   2         93.90         82.02        22.27 o                         
   0  11   2       1476.39       1418.03        62.81 o                         
   1  11   2        249.15        279.64        32.92 o                         
   2  11   2         12.72         17.04        40.98 o                         
   3  11   2        223.89        200.85        37.65 o                         
 -16   1   3        532.39        526.86        51.77 o                         
 -14   1   3         12.69        -13.70        23.73 o                         
 -13   1   3        353.77        318.18        27.20 o                         
 -12   1   3        528.56        548.88        27.81 o                         
 -11   1   3       1424.61       1239.25        27.92 o                         
 -10   1   3       1315.97       1600.76        32.58 o                         
  -9   1   3       2466.24       2295.59        38.24 o                         
  -8   1   3        761.07        709.85        17.37 o                         
  -7   1   3       1723.67       1895.18        32.65 o                         
  -6   1   3       2271.59       1906.63        32.66 o                         
  -5   1   3       2549.47       2320.71        34.57 o                         
  -4   1   3      22121.26      20883.49       301.97 o                         
  -3   1   3      18598.14      18605.95       295.96 o                         
  -2   1   3       2809.87       2933.46        47.19 o                         
  -1   1   3       1798.33       1892.63        52.30 o                         
   0   1   3       4700.71       4700.58        61.63 o                         
   1   1   3       2559.67       2725.83        37.01 o                         
   2   1   3        576.23        681.55        28.97 o                         
   3   1   3       4760.00       4881.74       131.89 o                         
   4   1   3        889.71        484.96        24.65 o                         
   5   1   3       3464.31       3087.29        91.83 o                         
   6   1   3         75.91        117.09        23.42 o                         
   7   1   3       2123.40       2090.88        69.64 o                         
   8   1   3          8.07         33.28        18.49 o                         
   9   1   3         26.78         44.37        21.57 o                         
  10   1   3        255.40        267.44        25.55 o                         
  11   1   3       1750.58       1614.40        46.14 o                         
  12   1   3         31.66         58.89        17.72 o                         
  13   1   3        137.69        147.88        22.49 o                         
  14   1   3         46.15         96.14        30.20 o                         
  15   1   3       1041.27        864.59        59.78 o                         
 -15   2   3        104.36        164.55        34.51 o                         
 -14   2   3          3.22          4.88        34.82 o                         
 -13   2   3         89.51        125.67        26.81 o                         
 -12   2   3        470.35        449.48        44.99 o                         
 -11   2   3        134.31        163.56        24.90 o                         
 -10   2   3        973.48        975.73        40.94 o                         
  -9   2   3        647.91        722.76        34.59 o                         
  -8   2   3        608.03        630.22        24.14 o                         
  -7   2   3         29.66         35.74        25.27 o                         
  -6   2   3       2539.50       2566.13        37.19 o                         
  -5   2   3       1001.39       1057.88        21.65 o                         
  -4   2   3      10954.04      11352.39       168.13 o                         
  -3   2   3      31673.24      31718.30       442.71 o                         
  -2   2   3       6961.35       7121.69       109.22 o                         
  -1   2   3      42359.89      43155.23       632.33 o                         
   0   2   3       5070.01       5190.26        63.26 o                         
   1   2   3          0.28         -1.43         5.05 o                         
   2   2   3        752.97        688.04        22.65 o                         
   3   2   3       1418.17       1457.60        36.39 o                         
   4   2   3       6590.96       6823.17       131.82 o                         
   5   2   3       7931.92       8436.12       229.26 o                         
   6   2   3       2375.17       1419.80        59.16 o                         
   7   2   3         48.51         11.09         6.16 o                         
   8   2   3         48.59         17.26        19.10 o                         
   9   2   3         25.77         69.24        19.10 o                         
  10   2   3        136.41        148.76        41.60 o                         
  11   2   3         51.95         90.46        21.11 o                         
  12   2   3         13.91         -7.28        28.35 o                         
  13   2   3         50.01         52.46        20.09 o                         
  14   2   3         33.26         14.36        22.19 o                         
  15   2   3         23.88         69.58        44.99 o                         
 -13   3   3        382.59        264.31        36.64 o                         
 -11   3   3         43.40         46.24        18.74 o                         
 -10   3   3       1103.17        899.85        33.69 o                         
  -9   3   3        351.81        325.42        22.15 o                         
  -8   3   3       1329.19       1142.00        33.28 o                         
  -7   3   3        528.21        564.48        29.11 o                         
  -6   3   3       4373.49       4159.93        90.20 o                         
  -5   3   3       2374.56       2710.39        48.39 o                         
  -4   3   3       4080.12       3937.60        63.58 o                         
  -3   3   3         81.62        121.49         9.12 o                         
  -2   3   3       1671.98       1650.42        32.66 o                         
  -1   3   3        224.03        263.30        11.70 o                         
   0   3   3       2344.54       2124.94        29.76 o                         
   1   3   3       6007.67       5641.25        76.86 o                         
   2   3   3         52.53         23.72         7.69 o                         
   3   3   3       1028.83       1143.77        30.12 o                         
   4   3   3       2174.26       2574.34        51.12 o                         
   5   3   3        464.00        328.85        22.80 o                         
   6   3   3        455.62        404.96        22.41 o                         
   7   3   3       2205.90       2034.25        44.46 o                         
   8   3   3         10.15          5.68        13.67 o                         
   9   3   3          0.03         -1.18        14.57 o                         
  10   3   3        365.07        405.02        32.45 o                         
  11   3   3       2138.66       2243.15        63.38 o                         
  12   3   3        388.82        359.22        32.98 o                         
  13   3   3        593.86        664.32        47.15 o                         
  14   3   3         61.47         80.32        24.04 o                         
  15   3   3          5.19          1.85        40.67 o                         
 -13   4   3         72.34          1.85        39.44 o                         
 -12   4   3        332.73        325.34        50.54 o                         
 -11   4   3       1040.56       1129.70        47.90 o                         
 -10   4   3        427.47        444.56        34.73 o                         
  -9   4   3         23.62         16.30        22.49 o                         
  -8   4   3       2006.80       1895.52        56.40 o                         
  -7   4   3         29.51         65.46        17.72 o                         
  -6   4   3       9104.34       9010.59       122.73 o                         
  -5   4   3      13083.61      13095.44       156.01 o                         
  -4   4   3        550.80        672.03        19.32 o                         
  -3   4   3       5737.68       6181.37        87.14 o                         
  -2   4   3          4.18         -9.31        12.19 o                         
  -1   4   3        743.47        911.35        32.94 o                         
   0   4   3       4496.60       4730.20        61.51 o                         
   1   4   3       4708.27       4988.60        72.38 o                         
   2   4   3        661.49        719.25        22.53 o                         
   3   4   3        434.33        421.08        18.28 o                         
   4   4   3       1792.98       1871.65        42.46 o                         
   5   4   3        777.86        815.26        28.20 o                         
   6   4   3        381.00        371.70        22.41 o                         
   7   4   3          2.68         28.41        13.99 o                         
   8   4   3          3.30          0.55        14.53 o                         
   9   4   3        116.69        118.85        18.73 o                         
  10   4   3        238.09        278.94        45.88 o                         
  11   4   3        300.18        517.06        37.17 o                         
  12   4   3         50.59         28.35        33.90 o                         
  13   4   3        257.59        322.26        46.84 o                         
  14   4   3         53.30         75.80        39.44 o                         
 -12   5   3        167.23        115.86        45.61 o                         
 -11   5   3       1292.35       1191.78        78.27 o                         
 -10   5   3         57.91        110.32        41.29 o                         
  -9   5   3       1532.51       1456.05        53.85 o                         
  -8   5   3        655.33        683.48        39.98 o                         
  -7   5   3         41.17         68.92        16.58 o                         
  -6   5   3       2066.31       1967.52        36.67 o                         
  -5   5   3        719.47        650.93        22.22 o                         
  -4   5   3       5810.12       5386.18        80.08 o                         
  -3   5   3         21.87         30.26        11.88 o                         
  -2   5   3       2633.49       2669.46        45.27 o                         
  -1   5   3        314.79        363.64        20.72 o                         
   0   5   3        829.72        742.99        23.01 o                         
   1   5   3       1027.08       1178.86        25.12 o                         
   2   5   3        505.54        549.48        18.26 o                         
   3   5   3        907.38        881.81        22.87 o                         
   4   5   3       1450.70       1408.14        29.37 o                         
   5   5   3       2973.87       2815.86        70.81 o                         
   6   5   3       1484.12       1473.00        49.24 o                         
   7   5   3        582.50        593.01        62.86 o                         
   8   5   3         68.24         60.56        18.61 o                         
   9   5   3        962.80        885.81        43.96 o                         
  10   5   3         66.18        118.33        37.59 o                         
  11   5   3        363.35        406.69        50.54 o                         
  12   5   3        243.74        224.95        44.37 o                         
  13   5   3         53.50         57.93        38.21 o                         
  14   5   3        248.49        219.40        48.07 o                         
 -10   6   3         65.84         96.14        42.52 o                         
  -9   6   3         16.30        177.49        44.99 o                         
  -8   6   3       2751.75       2850.02       115.25 o                         
  -7   6   3          0.00        -15.89        16.30 o                         
  -6   6   3       1657.83       1550.33        34.17 o                         
  -5   6   3       1360.19       1278.45        37.89 o                         
  -4   6   3        867.11        850.61        23.35 o                         
  -3   6   3        330.36        370.21        17.62 o                         
  -2   6   3         16.34         43.79        15.39 o                         
  -1   6   3        793.31        835.90        28.34 o                         
   0   6   3          2.01          6.52         9.86 o                         
   1   6   3       1076.81       1196.79        32.18 o                         
   2   6   3        523.50        523.02        18.70 o                         
   3   6   3          4.42         19.93        11.35 o                         
   4   6   3        355.79        387.06        22.30 o                         
   5   6   3       1176.43       1128.69        27.44 o                         
   6   6   3        146.82        193.27        26.15 o                         
   7   6   3         64.85         68.20        22.80 o                         
   8   6   3          0.02         16.02        31.43 o                         
   9   6   3        171.89        173.79        40.67 o                         
  10   6   3        241.70        226.79        43.76 o                         
  11   6   3         93.22         91.83        38.83 o                         
  12   6   3         39.96         18.49        38.21 o                         
  13   6   3          1.65        -16.64        36.98 o                         
 -12   7   3         22.43         80.73        45.61 o                         
  -7   7   3        641.75        592.18        57.01 o                         
  -6   7   3         60.45         60.34        19.36 o                         
  -5   7   3        158.79        165.11        17.17 o                         
  -4   7   3       3821.58       3816.60        64.32 o                         
  -3   7   3          7.23          2.10        13.97 o                         
  -2   7   3        964.61       1007.76        35.48 o                         
  -1   7   3       1031.36       1046.00        30.15 o                         
   0   7   3         73.83        103.75        13.64 o                         
   1   7   3       2536.13       2557.97        42.95 o                         
   2   7   3        939.08        937.76        27.18 o                         
   3   7   3         54.23         75.78        16.55 o                         
   4   7   3       1245.21       1202.36        31.27 o                         
   5   7   3        246.71        300.96        26.43 o                         
   7   7   3        800.72        747.50        64.71 o                         
   8   7   3         87.14         99.84        38.21 o                         
   9   7   3          7.89          6.78        35.13 o                         
  10   7   3        456.76        504.06        58.55 o                         
  11   7   3       1167.12       1133.85        81.97 o                         
  12   7   3          6.00        -39.44        41.91 o                         
 -11   8   3        144.66        232.96        57.31 o                         
 -10   8   3         98.88        212.62        54.85 o                         
  -9   8   3         27.36         82.58        44.99 o                         
  -8   8   3          7.69        -14.79        38.21 o                         
  -7   8   3         81.71         88.77        18.53 o                         
  -6   8   3         81.91         85.87        19.27 o                         
  -5   8   3        562.32        554.82        36.74 o                         
  -4   8   3       1179.98       1105.50        40.65 o                         
  -3   8   3        411.07        424.47        24.41 o                         
  -2   8   3         71.47         85.86        15.72 o                         
  -1   8   3        109.18         82.06        15.42 o                         
   0   8   3         94.52        183.54        16.97 o                         
   1   8   3         22.61         33.88        14.78 o                         
   2   8   3         15.08         -4.55        14.99 o                         
   3   8   3          0.02         15.86        22.70 o                         
   4   8   3        242.31        248.60        26.93 o                         
   5   8   3       1109.79        989.18        41.15 o                         
   6   8   3        110.20         98.94        17.29 o                         
   7   8   3         92.99        106.00        43.76 o                         
   8   8   3        264.75        178.11        48.07 o                         
   9   8   3        213.98        294.59        54.23 o                         
  10   8   3          7.56         -0.62        41.91 o                         
  11   8   3          7.05          9.86        44.37 o                         
  -9   9   3         26.36         72.11        51.77 o                         
  -8   9   3         60.95        123.64        21.32 o                         
  -7   9   3        143.68        155.33        24.98 o                         
  -6   9   3         88.94         62.92        27.68 o                         
  -5   9   3        446.35        454.00        26.94 o                         
  -4   9   3        356.54        389.31        25.34 o                         
  -3   9   3         67.81         87.57        18.47 o                         
  -2   9   3        343.73        395.25        25.04 o                         
  -1   9   3        986.01        960.64        44.44 o                         
   0   9   3          0.22         23.69        20.44 o                         
   1   9   3       1068.85       1057.95        37.54 o                         
   2   9   3       1032.96       1042.20        40.09 o                         
   3   9   3         49.11         46.51        20.99 o                         
   4   9   3        243.84        270.36        32.20 o                         
   5   9   3         56.65         64.33        18.70 o                         
   6   9   3        601.80        593.26        73.90 o                         
   7   9   3        884.92        831.93        78.27 o                         
   8   9   3        230.69        298.28        57.31 o                         
  -7  10   3          0.89         49.92        34.20 o                         
  -6  10   3          6.00         62.12        30.50 o                         
  -5  10   3          7.61         38.34        28.72 o                         
  -4  10   3          9.52         -2.63        21.73 o                         
  -3  10   3          1.62         -4.03        16.76 o                         
  -2  10   3          2.25          1.11        17.87 o                         
  -1  10   3         30.68         32.53        18.23 o                         
   0  10   3        407.02        500.40        41.81 o                         
   1  10   3        894.39        789.71        69.33 o                         
   2  10   3         14.71         11.13        26.10 o                         
   3  10   3         12.43        -16.20        25.79 o                         
   4  10   3        136.61         96.60        33.28 o                         
   5  10   3          9.11         33.20        33.72 o                         
   6  10   3        135.50        135.57        22.64 o                         
   7  10   3        211.37        165.32        29.39 o                         
  -3  11   3        407.10        388.71        29.03 o                         
  -2  11   3          8.44          1.29        18.92 o                         
  -1  11   3         15.42         14.87        24.02 o                         
   0  11   3         36.54         53.87        24.34 o                         
   1  11   3         92.27         95.76        31.92 o                         
   2  11   3         71.83         68.59        30.27 o                         
   3  11   3         16.43        -19.19        31.06 o                         
 -15   0   4       1012.11       1039.73        43.76 o                         
 -14   0   4        560.80        535.92        32.43 o                         
 -13   0   4          9.42         11.40        15.24 o                         
 -12   0   4         66.27         84.25        18.65 o                         
 -11   0   4       2137.94       1976.57        51.61 o                         
 -10   0   4       1080.42        970.31        33.67 o                         
  -9   0   4         57.03         48.61        15.41 o                         
  -8   0   4       2469.24       2301.64        52.94 o                         
  -7   0   4         23.53         45.05        13.86 o                         
  -6   0   4        736.09        682.85        62.86 o                         
  -5   0   4       1096.73        909.36        61.29 o                         
  -4   0   4      14427.44      12776.69       233.54 o                         
  -3   0   4       1122.98       1004.82        65.84 o                         
  -2   0   4       8274.71       8531.22       156.45 o                         
  -1   0   4       4526.34       5107.69        94.35 o                         
   0   0   4       8711.58       8746.94       158.62 o                         
   1   0   4       6458.17       6028.17       110.25 o                         
   2   0   4      30388.69      29282.30       524.20 o                         
   3   0   4       2025.33       2187.58        61.01 o                         
   4   0   4       4322.28       4060.21        77.13 o                         
   5   0   4       1848.67       1691.24        37.69 o                         
   6   0   4       3772.52       3847.12       107.23 o                         
   7   0   4       1075.98        791.46        61.63 o                         
   8   0   4          0.76        -14.17        14.17 o                         
   9   0   4        764.91        776.46        35.74 o                         
 -16   1   4        131.99        162.70        33.90 o                         
 -15   1   4        938.15        904.65        66.56 o                         
 -14   1   4         57.04         66.06        21.60 o                         
 -13   1   4        327.81        285.17        27.20 o                         
 -12   1   4       1382.63       1178.78        35.67 o                         
 -11   1   4         81.77        417.03        29.38 o                         
 -10   1   4       5356.70       4962.52        65.65 o                         
  -9   1   4         30.26        150.03        18.18 o                         
  -8   1   4        619.21        569.45        26.80 o                         
  -7   1   4       2328.96       2283.59        39.76 o                         
  -6   1   4       2325.05       2359.68        38.14 o                         
  -5   1   4       1492.93       1288.99        21.07 o                         
  -4   1   4         53.24         53.98         6.32 o                         
  -3   1   4       8970.45       8783.58       114.85 o                         
  -2   1   4       2961.53       3003.51        48.50 o                         
  -1   1   4       4204.32       4380.94        85.84 o                         
   0   1   4       7763.66       7789.63       118.20 o                         
   1   1   4       7358.51       7456.94        96.51 o                         
   2   1   4      15699.72      15449.58       368.48 o                         
   3   1   4      17549.99      17604.33       451.68 o                         
   4   1   4       1875.82       1758.35       166.71 o                         
   5   1   4       3714.00       3728.53        76.48 o                         
   6   1   4        674.18        627.17        33.90 o                         
   7   1   4        163.05        168.25        25.27 o                         
   8   1   4          3.88        -11.93        11.93 o                         
   9   1   4         32.02         41.91        20.95 o                         
  10   1   4       1397.58       1390.84        57.31 o                         
  11   1   4        182.96        214.08        20.80 o                         
  12   1   4          4.62          6.29        36.98 o                         
  13   1   4          0.45          4.13        15.97 o                         
  14   1   4        235.08        220.85        23.07 o                         
 -15   2   4        366.77        444.36       124.80 o                         
 -14   2   4        181.17        216.17        34.51 o                         
 -13   2   4        112.87        134.35        41.29 o                         
 -12   2   4        171.07        190.11        20.59 o                         
 -11   2   4        270.52        255.30        20.93 o                         
 -10   2   4        278.91        278.48        26.98 o                         
  -9   2   4       2144.10       1984.30        50.98 o                         
  -8   2   4        277.44        282.25        14.67 o                         
  -7   2   4        391.70        417.27        17.23 o                         
  -6   2   4       2004.07       1764.44        31.23 o                         
  -5   2   4        191.61        204.39        20.19 o                         
  -4   2   4        143.83        115.73         8.19 o                         
  -3   2   4      34401.08      34467.34       438.68 o                         
  -2   2   4      51762.42      53123.03      1348.31 o                         
  -1   2   4        362.77        348.61        12.09 o                         
   0   2   4      14238.31      14023.61       161.48 o                         
   1   2   4       4916.13       4682.64        63.37 o                         
   2   2   4      22894.20      21824.29       560.76 o                         
   3   2   4         68.85         50.82        11.11 o                         
   4   2   4       1441.12       1374.95        74.57 o                         
   5   2   4        105.92        189.27        20.47 o                         
   7   2   4       1584.65        647.66        33.28 o                         
   8   2   4        117.80        111.26        16.93 o                         
   9   2   4         86.45         86.93        18.08 o                         
  10   2   4          0.03         -1.82        17.37 o                         
  11   2   4       2749.83       2570.66        65.36 o                         
  12   2   4          6.30         32.90        18.86 o                         
  13   2   4       1030.05        924.97        39.73 o                         
  14   2   4        608.78        530.40        33.42 o                         
  15   2   4        271.41        274.80        39.75 o                         
 -14   3   4         73.84         86.28        46.84 o                         
 -13   3   4         75.50         60.33        16.64 o                         
 -12   3   4        662.94        679.68        82.58 o                         
 -11   3   4         24.23         33.90        34.51 o                         
 -10   3   4        176.38        506.61        33.25 o                         
  -9   3   4        107.86        202.24        24.96 o                         
  -8   3   4          0.16         32.76        16.41 o                         
  -7   3   4        151.06        168.46        14.91 o                         
  -6   3   4       5729.79       5982.72        83.54 o                         
  -5   3   4        629.31        611.60        18.42 o                         
  -4   3   4         68.82         77.75        10.56 o                         
  -3   3   4       2976.81       3018.56        45.76 o                         
  -2   3   4         37.91         38.30         7.84 o                         
  -1   3   4        343.00        406.59        13.55 o                         
   0   3   4        711.28        680.71        14.42 o                         
   1   3   4       1280.66       1311.27        23.56 o                         
   2   3   4       2795.54       2809.68        43.16 o                         
   3   3   4       2937.90       3172.79        57.99 o                         
   4   3   4        354.01        386.86        21.94 o                         
   5   3   4       2876.68       2916.01        70.84 o                         
   6   3   4       1492.63       1603.19        45.76 o                         
   7   3   4        124.77        118.46        18.05 o                         
   8   3   4         85.74        136.26        26.19 o                         
   9   3   4        204.88        180.59        32.66 o                         
  10   3   4         14.42         34.10        11.77 o                         
  11   3   4         12.39         88.13        31.43 o                         
  12   3   4        467.98        455.31        35.62 o                         
  13   3   4        281.01        288.94        28.24 o                         
  14   3   4       1437.98       1365.87        51.91 o                         
  15   3   4         79.38        106.62        44.99 o                         
 -14   4   4          4.29         52.38        43.14 o                         
 -13   4   4        449.91        567.54        64.09 o                         
 -12   4   4        507.92        541.66        58.55 o                         
 -11   4   4       1546.16       1381.58        51.95 o                         
 -10   4   4        199.46        221.81        27.20 o                         
  -9   4   4        132.26        287.02        29.62 o                         
  -8   4   4        456.13        480.55        32.61 o                         
  -7   4   4         35.89         39.40        12.24 o                         
  -6   4   4       3464.08       3470.01        53.81 o                         
  -5   4   4      24176.89      23768.74       276.16 o                         
  -4   4   4      10517.69      10577.95       127.72 o                         
  -3   4   4       1342.69       1323.81        61.25 o                         
  -2   4   4         90.28        121.05        21.70 o                         
  -1   4   4        472.02        537.45        27.78 o                         
   0   4   4          8.76         -9.78        11.06 o                         
   1   4   4       6033.31       6175.88        77.70 o                         
   2   4   4       3816.81       3830.85        81.70 o                         
   3   4   4       7958.58       8004.20        97.92 o                         
   4   4   4        298.54        400.11        22.89 o                         
   5   4   4        144.02        176.34        16.80 o                         
   6   4   4          3.07         -5.75        13.56 o                         
   7   4   4        732.17        669.17        27.98 o                         
   8   4   4          6.76          1.13        15.13 o                         
   9   4   4        535.59        469.73        37.87 o                         
  10   4   4        958.34        861.07        42.22 o                         
  11   4   4        235.84        325.69        30.72 o                         
  12   4   4         33.75         42.52        33.28 o                         
  13   4   4         34.15         40.06        35.13 o                         
  14   4   4         71.03         81.97        38.83 o                         
 -13   5   4        142.62        181.19        49.92 o                         
 -12   5   4          4.63         25.27        40.67 o                         
 -11   5   4         49.25        165.78        44.99 o                         
 -10   5   4         10.58         35.74        38.83 o                         
  -9   5   4        208.83        223.30        30.00 o                         
  -8   5   4       1681.75       1646.57        55.89 o                         
  -7   5   4        427.53        421.78        23.98 o                         
  -6   5   4        238.97        260.92        14.34 o                         
  -5   5   4        214.17        253.43        13.75 o                         
  -4   5   4        134.87        155.24        14.01 o                         
  -3   5   4        736.53        735.19        28.33 o                         
  -2   5   4        373.31        342.72        21.82 o                         
  -1   5   4        984.79       1172.62        32.00 o                         
   0   5   4       7453.45       8349.12       115.47 o                         
   1   5   4          5.68          2.36        11.56 o                         
   2   5   4       3256.76       3490.92        54.75 o                         
   3   5   4        676.97        815.16        22.03 o                         
   4   5   4        259.58        283.13        14.88 o                         
   5   5   4         32.72         57.96        21.88 o                         
   6   5   4        112.01        129.11        17.76 o                         
   7   5   4        267.36        260.64        27.44 o                         
   8   5   4         24.06         23.01        17.19 o                         
   9   5   4        363.01        361.05        31.59 o                         
  10   5   4        692.82        537.34        56.08 o                         
  11   5   4        193.65        305.68        46.22 o                         
  12   5   4        187.49        203.38        43.76 o                         
  13   5   4        332.90        354.92        51.77 o                         
  14   5   4         55.69         49.92        41.91 o                         
 -11   6   4        145.12        249.60        54.23 o                         
 -10   6   4        420.44        397.44        57.31 o                         
  -9   6   4       1965.31       1961.46        96.76 o                         
  -8   6   4       4088.37       3783.02       138.05 o                         
  -7   6   4       1493.24       1400.73        39.69 o                         
  -6   6   4        340.11        396.34        27.75 o                         
  -5   6   4         18.26         21.04        16.12 o                         
  -4   6   4       1159.79       1135.33        30.38 o                         
  -3   6   4       1204.52       1194.21        29.17 o                         
  -2   6   4        483.88        510.14        21.23 o                         
  -1   6   4        248.44        320.32        17.54 o                         
   0   6   4        986.94       1002.84        26.39 o                         
   1   6   4        752.04        756.04        22.13 o                         
   2   6   4          4.16          5.73        10.95 o                         
   3   6   4       2674.32       2634.10        45.96 o                         
   4   6   4          3.67         -1.93        11.81 o                         
   5   6   4          1.48         14.26        31.43 o                         
   6   6   4        199.91        210.99        27.45 o                         
   7   6   4       2020.12       1817.28        59.68 o                         
   8   6   4          0.03         -5.55        32.66 o                         
   9   6   4         45.42         73.95        35.13 o                         
  10   6   4         96.84        112.78        38.83 o                         
  11   6   4         23.73         86.90        40.06 o                         
  12   6   4         21.85        -30.20        35.74 o                         
  13   6   4          0.42         75.80        43.14 o                         
  -8   7   4        920.90        812.15        43.45 o                         
  -7   7   4         16.78        -11.30        15.77 o                         
  -6   7   4        190.00        232.38        28.11 o                         
  -5   7   4          3.26        -12.80        12.80 o                         
  -4   7   4        818.34        808.31        28.43 o                         
  -3   7   4        740.52        718.53        30.60 o                         
  -2   7   4         35.08         42.28        17.03 o                         
  -1   7   4        657.84        635.42        22.76 o                         
   0   7   4        877.33        935.01        25.65 o                         
   1   7   4        692.53        694.06        25.91 o                         
   2   7   4       1352.31       1404.02        33.77 o                         
   3   7   4        207.01        215.55        18.41 o                         
   4   7   4         79.83         86.60        14.57 o                         
   5   7   4          1.27         -7.52        19.20 o                         
   6   7   4        631.71        730.24        81.97 o                         
   7   7   4       1038.77        988.40        70.87 o                         
   8   7   4        127.20         59.78        36.98 o                         
   9   7   4          2.28         -3.70        36.98 o                         
  10   7   4          4.36          1.23        37.59 o                         
  11   7   4         74.84        151.61        42.52 o                         
  12   7   4        100.14        164.55        48.69 o                         
 -11   8   4        385.25        438.12        68.41 o                         
 -10   8   4        619.81        690.18        77.65 o                         
  -8   8   4          0.08          3.01        17.99 o                         
  -7   8   4       1504.96       1331.91        46.81 o                         
  -6   8   4        514.38        448.81        33.92 o                         
  -5   8   4       1246.52       1133.57        39.19 o                         
  -4   8   4         67.58         99.98        19.59 o                         
  -3   8   4       1133.24       1072.72        41.24 o                         
  -2   8   4        775.26        708.37        25.54 o                         
  -1   8   4        121.11        124.65        16.04 o                         
   0   8   4       2587.87       2501.95        44.69 o                         
   1   8   4          8.07          8.99        13.98 o                         
   2   8   4        120.34        108.17        19.85 o                         
   3   8   4       2115.30       2069.51        80.73 o                         
   4   8   4        103.88        102.57        19.13 o                         
   5   8   4        469.49        447.75        26.06 o                         
   6   8   4         86.92         35.19        21.99 o                         
   7   8   4          2.66         19.72        38.21 o                         
   8   8   4        150.85        148.53        44.99 o                         
   9   8   4          0.56         43.14        43.14 o                         
  10   8   4        159.52        220.01        53.00 o                         
  11   8   4        145.39        315.48        71.49 o                         
  -9   9   4         47.05          4.31        48.07 o                         
  -8   9   4         12.26         33.72        18.84 o                         
  -7   9   4          0.11         11.06        40.37 o                         
  -6   9   4        111.21        149.78        22.76 o                         
  -5   9   4         39.28         42.70        18.35 o                         
  -4   9   4         28.76         53.41        17.69 o                         
  -3   9   4         30.66          5.54        15.21 o                         
  -2   9   4        210.57        249.94        22.71 o                         
  -1   9   4       1517.39       1512.21        62.16 o                         
   0   9   4        174.72        161.63        22.90 o                         
   1   9   4        803.37        839.69        37.26 o                         
   2   9   4          6.79          8.23        18.42 o                         
   3   9   4         65.92         73.71        20.49 o                         
   4   9   4         10.38         37.73        20.13 o                         
   5   9   4        264.11        279.58        24.13 o                         
   6   9   4         13.30         20.07        20.71 o                         
   7   9   4        134.40        100.45        47.45 o                         
   8   9   4          6.85         38.21        45.61 o                         
  -7  10   4         28.46         19.57        26.54 o                         
  -6  10   4          0.29         -0.81        34.82 o                         
  -5  10   4        658.37        699.34        71.49 o                         
  -4  10   4         52.29        100.58        19.93 o                         
  -3  10   4         13.43          4.77        17.36 o                         
  -2  10   4         57.61         71.48        18.91 o                         
  -1  10   4          0.02         -4.90        17.51 o                         
   0  10   4        329.41        398.37        39.65 o                         
   1  10   4        582.21        633.12        48.14 o                         
   2  10   4        115.16        132.80        32.45 o                         
   3  10   4        174.97        178.40        31.73 o                         
   4  10   4         42.40         48.47        21.92 o                         
   5  10   4         24.14         51.56        36.27 o                         
   6  10   4        202.06        191.83        33.59 o                         
   7  10   4         83.29         80.73        53.00 o                         
  -3  11   4          3.01         14.28        22.42 o                         
  -2  11   4        155.58        149.04        23.71 o                         
  -1  11   4        113.96        105.40        26.87 o                         
   0  11   4        184.19        190.50        30.96 o                         
   1  11   4        259.48        300.10        39.66 o                         
   2  11   4          0.23        -21.09        26.30 o                         
   3  11   4         16.58        -17.26        36.98 o                         
 -16   1   5         19.44         45.19        23.83 o                         
 -15   1   5         15.91         59.60        22.63 o                         
 -14   1   5        259.68        275.92        23.30 o                         
 -13   1   5          0.10         16.64        12.47 o                         
 -12   1   5        302.71        338.67        19.24 o                         
 -11   1   5       3511.16       3275.63        48.15 o                         
 -10   1   5          3.05         17.23         9.75 o                         
  -9   1   5       2703.22       2599.26        38.41 o                         
  -8   1   5       2254.10       2185.15        37.28 o                         
  -7   1   5          1.12         23.33        10.50 o                         
  -6   1   5        435.82        497.80        16.26 o                         
  -5   1   5        351.00        238.64        12.37 o                         
  -4   1   5       8575.42       7625.57       146.27 o                         
  -3   1   5       2519.45       2640.05        44.10 o                         
  -2   1   5       3360.22       3865.32        53.00 o                         
  -1   1   5      17154.20      18108.34       266.91 o                         
   0   1   5      19327.49      19343.82       246.48 o                         
   1   1   5       3577.86       3553.22        48.04 o                         
   2   1   5      30135.06      29685.27       607.29 o                         
   3   1   5        494.28        447.79        18.18 o                         
   4   1   5       3244.69       3112.87       127.57 o                         
   5   1   5       4246.25       3967.55        80.84 o                         
   6   1   5       1704.73       1596.37        41.18 o                         
   7   1   5       5685.48       5427.01       127.57 o                         
   8   1   5         27.55         34.74        12.85 o                         
   9   1   5         69.05         72.11        21.57 o                         
  10   1   5       2053.62       2041.58        72.72 o                         
  11   1   5          1.05         23.05        16.05 o                         
  12   1   5        241.07        162.23        20.18 o                         
  13   1   5          5.01         26.50        27.12 o                         
 -15   2   5         91.92        191.05        48.07 o                         
 -14   2   5        712.22        680.38        41.61 o                         
 -13   2   5        234.90        290.37        32.94 o                         
 -12   2   5         61.98         87.17        18.74 o                         
 -11   2   5          6.38         66.52        28.77 o                         
 -10   2   5         60.31        199.94        28.12 o                         
  -9   2   5         77.80        170.16        12.26 o                         
  -8   2   5        930.40        949.16        20.31 o                         
  -7   2   5         76.92        100.46        10.74 o                         
  -6   2   5        653.22        671.13        32.22 o                         
  -5   2   5         18.66         19.92         9.62 o                         
  -4   2   5        813.34        756.31        19.00 o                         
  -3   2   5       4142.35       4293.87        69.36 o                         
  -2   2   5       3284.95       3495.11        74.45 o                         
  -1   2   5       8696.70       9465.92       123.95 o                         
   0   2   5       9854.29      10089.83       117.52 o                         
   1   2   5       5790.69       5728.71        76.62 o                         
   2   2   5        211.07        223.98        15.90 o                         
   3   2   5         42.58         53.62        16.02 o                         
   4   2   5       3632.84       3953.90       112.75 o                         
   5   2   5         68.95         74.30        17.21 o                         
   6   2   5        707.18        745.65        42.52 o                         
   7   2   5         41.12         39.90        16.33 o                         
   8   2   5          1.82         -8.63        14.79 o                         
   9   2   5         37.70         19.16        15.90 o                         
  10   2   5        137.01        148.53        48.38 o                         
  12   2   5        233.97        274.27        25.03 o                         
  13   2   5        340.30        304.32        26.05 o                         
  14   2   5         14.55         53.54        20.26 o                         
  15   2   5          4.40         22.86        32.97 o                         
 -15   3   5        240.51        470.17        61.01 o                         
 -13   3   5        753.99        747.50        65.94 o                         
 -12   3   5        270.79        360.85        31.41 o                         
 -11   3   5         40.45         67.18        36.36 o                         
 -10   3   5       4004.38       3728.64       109.70 o                         
  -9   3   5       1655.39       1464.60        47.64 o                         
  -8   3   5       1089.32        992.52        29.12 o                         
  -7   3   5         33.32         34.37         9.67 o                         
  -6   3   5       1782.47       1800.00        32.47 o                         
  -5   3   5        368.40        446.25        17.11 o                         
  -4   3   5       2125.22       1785.72        38.63 o                         
  -3   3   5       3425.88       3563.18        61.39 o                         
  -2   3   5         26.04         59.12         9.14 o                         
  -1   3   5       2807.47       2973.78        39.27 o                         
   0   3   5       3417.90       3468.54        50.37 o                         
   1   3   5       2711.47       2567.57        39.15 o                         
   2   3   5       4285.19       4227.99        59.54 o                         
   3   3   5         88.02         25.36        17.21 o                         
   4   3   5        248.14        265.95        22.44 o                         
   5   3   5        388.62        274.96        27.12 o                         
   6   3   5       1064.41       1093.33        85.36 o                         
   7   3   5        133.15         81.99        19.10 o                         
   8   3   5         57.28         70.81        18.08 o                         
   9   3   5        154.78         96.31        25.27 o                         
  10   3   5         86.73         72.17        18.65 o                         
  11   3   5        103.39        169.07        31.12 o                         
  12   3   5        343.02        331.46        31.41 o                         
  13   3   5          0.10         49.52        57.31 o                         
  14   3   5         89.00        215.45        27.73 o                         
  15   3   5         53.17         50.54        46.84 o                         
 -14   4   5          0.97         49.30        42.52 o                         
 -13   4   5        378.30        445.51        59.16 o                         
 -12   4   5        389.72        333.97        53.62 o                         
 -11   4   5          0.01         -9.79        20.84 o                         
 -10   4   5        437.30        550.15        42.83 o                         
  -9   4   5       2614.91       2393.42        96.76 o                         
  -8   4   5       1504.14       1789.12        62.95 o                         
  -7   4   5        112.02        151.36        12.48 o                         
  -6   4   5       1956.66       1991.73        32.89 o                         
  -5   4   5       5208.94       5008.26        65.94 o                         
  -4   4   5       3299.73       3598.73        50.16 o                         
  -3   4   5        366.70        473.03        23.51 o                         
  -2   4   5       3411.52       3371.01        52.84 o                         
  -1   4   5       1161.92       1161.03        28.47 o                         
   0   4   5       1239.52       1217.48        24.37 o                         
   1   4   5       1565.86       1439.81        33.66 o                         
   2   4   5       1682.68       1735.26        34.61 o                         
   3   4   5        380.96        514.25        19.57 o                         
   4   4   5       3858.66       4204.25        75.19 o                         
   5   4   5        589.52        618.93        25.50 o                         
   6   4   5         44.93         37.20        20.39 o                         
   7   4   5         95.44         98.35        17.64 o                         
   8   4   5        420.34        398.05        32.83 o                         
   9   4   5         14.81         42.67        17.31 o                         
  10   4   5        261.78        278.92        28.54 o                         
  11   4   5        512.69        508.52        36.82 o                         
  12   4   5         25.36         -9.24        32.05 o                         
  13   4   5        212.58        256.38        43.76 o                         
  14   4   5         31.43         38.83        39.44 o                         
 -14   5   5        136.93        187.35        53.00 o                         
 -13   5   5         59.13         84.43        46.22 o                         
 -12   5   5         49.84         56.08        42.52 o                         
 -11   5   5       1013.48        919.44        70.87 o                         
 -10   5   5        194.84        165.78        43.14 o                         
  -9   5   5         71.77        159.92        28.17 o                         
  -8   5   5        245.33        350.82        22.89 o                         
  -7   5   5       1172.44       1157.89        31.86 o                         
  -6   5   5        786.47        742.01        21.68 o                         
  -5   5   5        564.44        600.94        22.09 o                         
  -4   5   5       5676.41       5700.71        74.94 o                         
  -3   5   5        233.15        304.89        19.51 o                         
  -2   5   5        114.84        166.30        14.61 o                         
  -1   5   5       1014.59       1037.61        25.61 o                         
   0   5   5       1544.41       1456.51        35.05 o                         
   1   5   5        593.71        759.27        23.29 o                         
   2   5   5       3326.13       3429.87        63.07 o                         
   3   5   5       1989.92       1945.55        35.36 o                         
   4   5   5        105.02        113.76        11.04 o                         
   5   5   5       1059.88        976.51        32.26 o                         
   6   5   5         66.67         68.78        16.30 o                         
   7   5   5       1764.23       1581.28       125.38 o                         
   8   5   5         28.61         33.28        17.43 o                         
   9   5   5        125.50        168.58        25.79 o                         
  10   5   5        572.74        497.28        55.47 o                         
  11   5   5        105.75        184.89        42.52 o                         
  12   5   5        591.25        590.96        60.40 o                         
  13   5   5        350.36        371.56        51.15 o                         
 -12   6   5         19.29         69.64        43.14 o                         
 -11   6   5        922.48        874.45        73.95 o                         
 -10   6   5         56.59         33.90        39.44 o                         
  -9   6   5       1220.50       1321.20        81.35 o                         
  -8   6   5        481.03        574.93        56.70 o                         
  -7   6   5       1215.42       1196.72        66.25 o                         
  -6   6   5       3327.73       3114.81        56.02 o                         
  -5   6   5       1924.26       1813.89        40.55 o                         
  -4   6   5          0.15         16.12        12.92 o                         
  -3   6   5        227.91        293.21        20.65 o                         
  -2   6   5       1968.50       2059.37        39.57 o                         
  -1   6   5         58.94         65.84        11.00 o                         
   0   6   5        275.67        296.94        16.79 o                         
   1   6   5       1399.12       1395.99        36.16 o                         
   2   6   5         88.68        145.01        14.47 o                         
   3   6   5        674.94        657.34        23.62 o                         
   4   6   5         38.22         37.43        20.30 o                         
   5   6   5        966.04        937.54        42.92 o                         
   6   6   5        255.95        265.44        28.52 o                         
   7   6   5        992.74        974.20        46.60 o                         
   8   6   5        498.30        583.56        72.72 o                         
   9   6   5         27.35         39.44        35.13 o                         
  10   6   5          2.61        -30.20        32.66 o                         
  11   6   5          0.01         24.65        36.98 o                         
  12   6   5        112.83         75.80        40.06 o                         
  13   6   5          0.48         32.66        38.21 o                         
 -10   7   5         20.75         74.57        46.22 o                         
  -9   7   5        109.54        165.17        48.07 o                         
  -8   7   5         25.20         32.12        17.02 o                         
  -7   7   5          2.79          1.58        16.30 o                         
  -6   7   5       6659.31       6333.89        99.34 o                         
  -5   7   5        573.85        548.48        23.26 o                         
  -4   7   5        322.72        367.95        19.58 o                         
  -3   7   5        481.68        470.77        24.10 o                         
  -2   7   5       2838.07       2858.45        64.66 o                         
  -1   7   5        177.61        225.43        17.62 o                         
   0   7   5       2469.67       2481.13        42.14 o                         
   1   7   5         13.05          4.13        13.72 o                         
   2   7   5         29.44         32.72        14.32 o                         
   3   7   5         19.07         13.25        13.02 o                         
   4   7   5        992.29        932.17        28.27 o                         
   5   7   5        142.48        162.53        22.40 o                         
   6   7   5         18.47         38.21        37.59 o                         
   7   7   5        561.62        689.56        63.48 o                         
   8   7   5        169.75        116.48        40.67 o                         
   9   7   5        178.18        157.77        44.37 o                         
  10   7   5         39.79         73.34        39.44 o                         
  11   7   5        558.65        666.76        68.41 o                         
  12   7   5         20.65        -39.44        39.44 o                         
  -8   8   5        188.07        181.83        24.39 o                         
  -7   8   5        287.41        346.27        28.86 o                         
  -6   8   5         47.64         69.07        19.09 o                         
  -5   8   5         66.15         60.68        19.42 o                         
  -4   8   5       1662.39       1697.61        59.76 o                         
  -3   8   5          5.61         25.85        15.76 o                         
  -2   8   5        705.12        705.71        25.65 o                         
  -1   8   5        292.96        305.46        19.44 o                         
   0   8   5         86.50        107.14        15.74 o                         
   1   8   5         70.29         65.35        18.77 o                         
   2   8   5         40.57         42.19        18.22 o                         
   3   8   5         40.00         26.87        17.80 o                         
   4   8   5         81.90         74.50        18.56 o                         
   5   8   5          1.62         12.57        16.16 o                         
   6   8   5        381.66        393.75        55.47 o                         
   7   8   5        279.05        247.75        49.92 o                         
   8   8   5          0.18         26.50        40.06 o                         
   9   8   5        239.24        199.68        46.84 o                         
  10   8   5         68.98         41.91        43.76 o                         
  -9   9   5         25.07        -40.68        46.22 o                         
  -8   9   5         47.15         71.43        20.29 o                         
  -7   9   5        327.12        363.38        35.03 o                         
  -6   9   5        370.65        364.97        25.38 o                         
  -5   9   5         41.84         23.25        20.64 o                         
  -4   9   5        646.42        596.31        30.46 o                         
  -3   9   5       1502.22       1485.28        41.43 o                         
  -2   9   5         23.05         48.04        20.22 o                         
  -1   9   5        936.81        806.66        59.78 o                         
   0   9   5        120.86        150.25        29.20 o                         
   1   9   5         35.69         28.56        19.32 o                         
   2   9   5          5.73         24.63        19.02 o                         
   3   9   5        718.76        757.43        35.39 o                         
   4   9   5         21.46         42.44        19.06 o                         
   5   9   5        263.80        275.76        23.82 o                         
   6   9   5        215.39        180.95        21.24 o                         
   7   9   5        664.16        724.08        77.04 o                         
   8   9   5        651.37        773.38        80.73 o                         
   9   9   5        185.51        303.83        77.04 o                         
  -7  10   5         27.90         11.71        34.51 o                         
  -6  10   5        135.70        190.57        56.39 o                         
  -5  10   5         46.47         80.48        19.74 o                         
  -4  10   5        297.69        264.54        24.02 o                         
  -3  10   5          1.03         -9.92        17.03 o                         
  -2  10   5        516.97        463.50        28.22 o                         
  -1  10   5         75.74         63.57        45.61 o                         
   0  10   5         28.38         46.23        27.41 o                         
   1  10   5         40.83         71.18        29.63 o                         
   2  10   5        190.77        213.45        37.62 o                         
   3  10   5         77.22        111.95        29.39 o                         
   4  10   5         54.95         65.38        20.82 o                         
   5  10   5        104.59         67.96        46.96 o                         
   6  10   5         26.62          2.62        30.20 o                         
  -3  11   5          0.59        -15.94        23.44 o                         
  -2  11   5        281.23        298.47        32.43 o                         
  -1  11   5         48.28         68.27        25.75 o                         
   0  11   5        579.97        682.52        53.37 o                         
   1  11   5        407.00        391.18        42.45 o                         
   2  11   5        242.35        318.82        39.48 o                         
 -16   0   6          1.06          2.93        22.19 o                         
 -15   0   6        813.00        799.15        46.22 o                         
 -14   0   6          1.44          1.44        18.91 o                         
 -13   0   6       1449.87       1358.45        44.24 o                         
 -12   0   6        172.10        156.74        18.77 o                         
 -11   0   6          7.65          8.50        15.28 o                         
 -10   0   6       5071.04       4579.57        93.91 o                         
  -9   0   6       1877.18       1791.01        62.54 o                         
  -8   0   6       4224.26       3966.69        86.13 o                         
  -7   0   6       2420.55       2456.72        46.24 o                         
  -6   0   6       1101.79       1114.33        35.29 o                         
  -5   0   6        183.13        247.88        16.11 o                         
  -4   0   6      31807.90      30531.93       558.94 o                         
  -3   0   6        541.22        541.54        27.42 o                         
  -2   0   6        940.35       1160.06        28.33 o                         
  -1   0   6       7139.27       7077.08       174.69 o                         
   2   0   6       1904.68       2156.22        43.14 o                         
   3   0   6      14960.42      14556.34       302.87 o                         
   4   0   6         59.91        112.16        14.17 o                         
   5   0   6       6013.42       5945.99       112.65 o                         
   6   0   6       7824.56       7276.03       136.40 o                         
 -16   1   6        179.60        193.64        49.61 o                         
 -15   1   6        285.93        295.44        29.61 o                         
 -14   1   6          0.05         28.27        15.39 o                         
 -13   1   6         45.07         57.47        12.62 o                         
 -12   1   6         40.37         37.72        11.21 o                         
 -11   1   6         36.67         77.70        13.60 o                         
 -10   1   6         13.60         29.19        10.34 o                         
  -9   1   6        699.15        743.63        21.27 o                         
  -8   1   6       1718.01       1617.17        35.54 o                         
  -7   1   6       2059.78       2119.30        32.57 o                         
  -6   1   6         17.66         21.86        11.92 o                         
  -5   1   6        965.31        831.99        19.49 o                         
  -4   1   6        396.44        406.86        29.40 o                         
  -3   1   6       1303.53       1357.22        22.71 o                         
  -2   1   6      29673.69      31456.50       462.05 o                         
  -1   1   6        537.40        555.01        13.33 o                         
   0   1   6        860.26        844.43        17.66 o                         
   1   1   6       2122.77       2120.76        30.70 o                         
   2   1   6      23315.92      23592.68       299.94 o                         
   3   1   6       7914.20       8139.24       152.09 o                         
   4   1   6       4609.87       4507.10       125.11 o                         
   5   1   6       3319.01       3371.15        71.03 o                         
   6   1   6        976.14       1103.89        33.11 o                         
   7   1   6       1488.03       1578.54        40.31 o                         
   8   1   6         15.75          5.15        12.41 o                         
   9   1   6          5.19         34.51        20.34 o                         
  10   1   6        896.15        917.59        47.45 o                         
  11   1   6       1187.69        991.86        35.73 o                         
  12   1   6        103.74        119.05        19.04 o                         
  13   1   6         29.23          9.86        22.19 o                         
 -16   2   6          2.87         41.29        44.37 o                         
 -15   2   6        887.70        993.74        53.71 o                         
 -14   2   6         14.85         41.05        17.76 o                         
 -13   2   6        843.16        847.69        42.11 o                         
 -12   2   6        157.68        143.43        23.53 o                         
 -11   2   6       1184.61       1084.96        74.57 o                         
 -10   2   6       1717.20       1584.27        37.89 o                         
  -9   2   6       1965.45       1838.14        34.10 o                         
  -8   2   6        444.36        436.78        16.75 o                         
  -7   2   6        326.93        306.17        15.26 o                         
  -6   2   6       4381.01       4162.44        61.46 o                         
  -5   2   6       3078.67       3108.61        56.49 o                         
  -4   2   6       7883.80       7342.93       101.56 o                         
  -3   2   6        591.03        619.06        17.74 o                         
  -2   2   6        269.95        297.69        11.15 o                         
  -1   2   6         66.55         96.00         7.61 o                         
   0   2   6      42137.23      42031.46       754.25 o                         
   1   2   6          0.34          1.26         5.16 o                         
   2   2   6       9844.93       9531.99       178.67 o                         
   3   2   6       2291.68       2138.42        49.45 o                         
   4   2   6        388.66        343.75        26.05 o                         
   5   2   6       9406.20       8828.24       332.15 o                         
   7   2   6       4902.32       4484.30       132.50 o                         
   8   2   6        237.49        262.75        20.92 o                         
   9   2   6        123.95        136.51        19.39 o                         
  10   2   6        179.83        210.38        22.65 o                         
  11   2   6       2498.45       2422.50        62.75 o                         
  12   2   6        619.27        512.74        32.85 o                         
  13   2   6          6.82         45.52        20.65 o                         
  14   2   6        313.78        340.60        28.41 o                         
  15   2   6        590.78        542.05        38.32 o                         
 -15   3   6        163.75        213.85        49.30 o                         
 -14   3   6          6.83         27.73        46.84 o                         
 -13   3   6        293.39        247.75        47.45 o                         
 -12   3   6        314.64        261.17        29.29 o                         
 -11   3   6        414.93        433.69        53.00 o                         
 -10   3   6         24.51        103.77        23.42 o                         
  -9   3   6          8.36        245.90        36.98 o                         
  -8   3   6         27.30         71.38        11.12 o                         
  -7   3   6        382.51        415.13        16.94 o                         
  -6   3   6        101.42        117.06        11.11 o                         
  -5   3   6       1320.78       1438.37        26.55 o                         
  -4   3   6         70.78         82.64        12.29 o                         
  -3   3   6       3828.57       4089.80        80.44 o                         
  -2   3   6       1171.76       1296.02        25.09 o                         
  -1   3   6       2753.89       2974.51        44.83 o                         
   0   3   6         77.63        127.14         9.89 o                         
   1   3   6        231.40        248.07        11.90 o                         
   2   3   6        603.09        584.38        20.54 o                         
   3   3   6       1417.75       1368.65        59.16 o                         
   4   3   6        685.81        705.95        34.39 o                         
   5   3   6         42.83         53.92        16.77 o                         
   6   3   6        113.74        170.36        19.39 o                         
   7   3   6       1215.91       1184.48        78.27 o                         
   8   3   6          8.43         26.47        16.98 o                         
   9   3   6        204.52        261.92        34.51 o                         
  10   3   6         53.76         25.78        20.03 o                         
  11   3   6         97.80         42.89        27.42 o                         
  12   3   6        323.54        335.44        36.95 o                         
  13   3   6        231.09        270.81        27.89 o                         
  14   3   6        424.76        417.56        33.23 o                         
 -15   4   6        851.14        964.37        79.50 o                         
 -14   4   6         17.48         75.19        43.76 o                         
 -13   4   6          3.56         42.52        41.91 o                         
 -11   4   6         73.47         29.65        22.79 o                         
 -10   4   6       1391.44       1290.35        49.91 o                         
  -9   4   6         52.40         75.08        19.48 o                         
  -8   4   6       6272.67       6080.36        87.94 o                         
  -7   4   6        987.75        962.38        24.16 o                         
  -6   4   6       1500.72       1577.57        30.56 o                         
  -5   4   6        441.78        460.04        17.22 o                         
  -4   4   6        700.50        688.81        21.61 o                         
  -3   4   6        862.47        937.23        24.45 o                         
  -2   4   6        674.93        594.76        25.22 o                         
  -1   4   6       2208.84       2489.68        42.42 o                         
   0   4   6       3996.01       4007.96        60.38 o                         
   1   4   6       8204.60       7725.42       122.01 o                         
   2   4   6        778.68        618.59        22.60 o                         
   3   4   6       1249.19       1131.41        36.47 o                         
   4   4   6          4.87         57.08        13.89 o                         
   5   4   6         31.76         41.83        23.26 o                         
   6   4   6       1564.90       1435.95        37.47 o                         
   7   4   6       2720.05       2579.06        55.14 o                         
   8   4   6        279.39        279.40        21.90 o                         
   9   4   6         60.67         53.12        22.73 o                         
  10   4   6        160.74        136.52        25.49 o                         
  11   4   6        863.37        796.29        41.60 o                         
  12   4   6         66.34         78.27        35.13 o                         
  13   4   6        556.39        724.69        61.01 o                         
  14   4   6         74.63         59.16        37.59 o                         
 -14   5   6         10.55         44.37        48.07 o                         
 -13   5   6        287.58        356.77        59.78 o                         
 -12   5   6        860.98        729.01        70.26 o                         
 -11   5   6        316.14        319.79        51.15 o                         
 -10   5   6        432.89        472.01        54.85 o                         
  -9   5   6       1258.24       1453.86        62.55 o                         
  -8   5   6       2885.44       2640.42        48.48 o                         
  -7   5   6         43.82        126.89        19.81 o                         
  -6   5   6        529.77        547.56        19.89 o                         
  -5   5   6       1212.08       1159.01        25.33 o                         
  -4   5   6        134.32        168.12        14.39 o                         
  -3   5   6       1138.88       1260.64        39.18 o                         
  -2   5   6        204.74        269.02        13.35 o                         
  -1   5   6         26.03         24.41        13.71 o                         
   0   5   6        909.33       1063.26        36.54 o                         
   1   5   6       1418.08       1388.09        29.61 o                         
   2   5   6        158.00        217.72        14.07 o                         
   3   5   6       1677.93       1692.37        32.25 o                         
   4   5   6        275.61        296.86        18.77 o                         
   5   5   6         62.00         42.81        15.90 o                         
   6   5   6         79.05        112.92        17.43 o                         
   7   5   6        868.66        831.39        33.56 o                         
   8   5   6          0.31          8.48        21.54 o                         
   9   5   6         13.31        -20.70        20.70 o                         
  10   5   6        132.82        107.23        39.44 o                         
  11   5   6        408.39        335.82        46.84 o                         
  12   5   6          4.29         67.79        37.59 o                         
  13   5   6         31.32         38.83        38.21 o                         
 -13   6   6        512.76        680.32        73.34 o                         
 -12   6   6          5.86         53.62        44.37 o                         
 -11   6   6          0.08          1.23        40.67 o                         
 -10   6   6        334.79        543.50        62.25 o                         
  -9   6   6       1196.83       1104.60        47.53 o                         
  -8   6   6        279.22        405.40        40.83 o                         
  -7   6   6       2032.78       1918.48        37.31 o                         
  -6   6   6       1139.37       1068.63        27.56 o                         
  -5   6   6       1625.76       1554.52        32.61 o                         
  -4   6   6       1299.67       1288.41        36.40 o                         
  -3   6   6        104.67         94.01        16.59 o                         
  -2   6   6          7.41         28.98        11.18 o                         
  -1   6   6        743.83        718.61        22.86 o                         
   0   6   6          1.35         10.59        11.12 o                         
   1   6   6       5302.73       5595.27        96.50 o                         
   2   6   6          5.54          4.05        11.53 o                         
   3   6   6        586.50        522.88        20.98 o                         
   4   6   6       1986.65       1866.71        39.76 o                         
   5   6   6        386.48        445.32        33.12 o                         
   6   6   6         51.93         37.04        23.05 o                         
   7   6   6        228.79        244.67        41.29 o                         
   9   6   6        427.09        390.66        49.92 o                         
  10   6   6        155.16        235.42        43.76 o                         
  11   6   6        423.47        426.41        53.62 o                         
  12   6   6        382.20        416.55        55.47 o                         
  13   6   6        168.66        147.91        46.22 o                         
 -11   7   6        434.39        638.41        72.72 o                         
 -10   7   6        115.58        207.07        53.62 o                         
  -9   7   6        664.99        605.34        39.75 o                         
  -8   7   6        293.82        298.99        31.06 o                         
  -7   7   6        252.02        237.55        24.77 o                         
  -6   7   6        444.73        449.30        32.67 o                         
  -5   7   6       1256.59       1198.32        36.05 o                         
  -4   7   6         18.02          3.67        13.30 o                         
  -3   7   6        392.76        415.97        22.29 o                         
  -2   7   6       2600.56       2545.11        43.47 o                         
  -1   7   6         39.19         43.09        13.97 o                         
   0   7   6          0.10         21.87        16.62 o                         
   1   7   6          1.44        -10.65        13.26 o                         
   2   7   6        231.24        232.91        18.02 o                         
   3   7   6        142.05        124.22        15.85 o                         
   4   7   6        523.25        510.56        24.14 o                         
   5   7   6         92.46        120.82        16.76 o                         
   6   7   6        186.77        229.88        43.76 o                         
   7   7   6         32.14         56.08        37.59 o                         
   8   7   6        128.04         97.37        41.91 o                         
   9   7   6         22.77          8.63        33.90 o                         
  10   7   6        421.48        407.92        54.23 o                         
  11   7   6         11.40        112.78        43.76 o                         
  12   7   6          6.86         74.57        46.22 o                         
  -9   8   6        307.85        297.80        34.48 o                         
  -8   8   6         82.79        123.36        23.24 o                         
  -7   8   6        313.51        251.20        27.21 o                         
  -6   8   6          1.72        -11.50        17.88 o                         
  -5   8   6        354.48        338.78        26.36 o                         
  -4   8   6       2708.69       2785.72        84.51 o                         
  -3   8   6         36.61         37.51        17.81 o                         
  -2   8   6         38.95         65.24        15.70 o                         
  -1   8   6         12.50          5.95        13.66 o                         
   0   8   6          5.99         -5.53        15.48 o                         
   1   8   6        882.97        939.53        35.76 o                         
   2   8   6       1151.08       1096.80        72.89 o                         
   3   8   6         25.61         24.58        17.95 o                         
   4   8   6       2574.76       2502.10        56.03 o                         
   5   8   6        587.49        539.67        27.99 o                         
   6   8   6        579.80        677.24        67.79 o                         
   7   8   6        261.23        347.52        53.00 o                         
   8   8   6         50.16         86.90        40.67 o                         
   9   8   6         22.83         36.36        42.52 o                         
  10   8   6          1.30        -17.26        38.21 o                         
  -9   9   6        309.06        322.60        27.65 o                         
  -8   9   6        574.24        534.83        83.22 o                         
  -7   9   6         58.97         36.24        25.58 o                         
  -6   9   6         47.78         57.94        18.86 o                         
  -5   9   6         29.95         39.27        14.83 o                         
  -4   9   6        474.19        480.54        26.85 o                         
  -3   9   6       1478.42       1594.72        42.23 o                         
  -2   9   6       1121.63       1123.67        51.64 o                         
  -1   9   6        271.29        231.72        45.61 o                         
   0   9   6       1839.57       1756.78        63.18 o                         
   1   9   6         12.55          8.35        19.09 o                         
   2   9   6        229.05        279.19        26.43 o                         
   3   9   6          9.94         16.86        18.40 o                         
   4   9   6          0.52          8.11        17.59 o                         
   5   9   6         61.38         61.16        22.40 o                         
   6   9   6         19.57        -19.04        22.32 o                         
   7   9   6         48.04          8.01        40.06 o                         
   8   9   6          3.36         -4.93        43.76 o                         
   9   9   6         14.31         48.07        48.07 o                         
  -7  10   6        146.80        196.60        46.84 o                         
  -6  10   6         73.20         69.68        31.37 o                         
  -5  10   6        532.69        603.78        35.90 o                         
  -4  10   6         20.07         63.72        19.12 o                         
  -3  10   6        146.57        172.10        21.52 o                         
  -2  10   6        302.56        356.30        31.20 o                         
  -1  10   6          3.12         11.40        27.45 o                         
   0  10   6        708.44        776.08       112.47 o                         
   1  10   6         57.33         98.88        29.79 o                         
   2  10   6        377.60        472.63        58.55 o                         
   3  10   6        263.34        223.95        40.37 o                         
   4  10   6        324.84        364.24        28.49 o                         
   5  10   6          6.75         25.08        30.84 o                         
   6  10   6         46.26         22.19        33.28 o                         
  -3  11   6         47.96         75.18        27.28 o                         
  -2  11   6        116.98        101.56        28.19 o                         
  -1  11   6        487.37        537.02        38.24 o                         
   0  11   6        627.15        708.81        52.95 o                         
   1  11   6        323.85        297.09        38.76 o                         
   2  11   6        320.97        402.74        43.32 o                         
 -16   1   7         42.40         86.90        39.44 o                         
 -15   1   7        724.39        782.43        72.95 o                         
 -14   1   7          2.66         20.79        13.78 o                         
 -13   1   7        272.20        354.45        18.69 o                         
 -12   1   7         74.50        131.28        14.52 o                         
 -11   1   7        542.35        825.19        39.36 o                         
 -10   1   7        233.70        423.49        20.74 o                         
  -9   1   7        198.37        234.68        14.43 o                         
  -8   1   7        608.38        553.47        16.13 o                         
  -7   1   7        824.81        848.74        18.91 o                         
  -6   1   7        900.66        897.85        19.84 o                         
  -5   1   7        471.14        445.74        18.41 o                         
  -4   1   7      20583.71      19326.41       222.67 o                         
  -3   1   7          0.23         12.90         6.58 o                         
  -2   1   7        963.34        993.40        40.64 o                         
  -1   1   7       4000.80       4480.71        61.09 o                         
   0   1   7      12868.49      12757.13       177.27 o                         
   1   1   7        374.54        455.90        11.32 o                         
   2   1   7        106.33         82.49         5.86 o                         
   3   1   7       1402.37       1133.00        29.63 o                         
   4   1   7       9918.21      10076.47       188.26 o                         
   5   1   7        531.42        470.74        25.90 o                         
   6   1   7        160.15        200.94        42.83 o                         
   7   1   7       3735.05       3379.61        71.46 o                         
   8   1   7         42.62         45.37        13.49 o                         
   9   1   7          1.68        -12.42        15.43 o                         
  10   1   7        161.22        136.20        25.88 o                         
  11   1   7       2948.51       3033.52        69.93 o                         
  12   1   7        460.11        547.77        29.30 o                         
  13   1   7        158.62        139.79        19.41 o                         
 -16   2   7        141.93        212.62        48.69 o                         
 -15   2   7         20.93         75.76        26.51 o                         
 -14   2   7        323.79        349.55        31.69 o                         
 -13   2   7        830.75       1011.71        86.81 o                         
 -12   2   7         82.76        119.29        21.99 o                         
 -11   2   7        982.01        952.12        37.97 o                         
 -10   2   7        356.52        388.76        22.25 o                         
  -9   2   7        437.95        462.52        18.76 o                         
  -8   2   7        125.48        185.54        13.08 o                         
  -7   2   7          1.91          7.28        10.32 o                         
  -6   2   7        549.05        538.20        20.26 o                         
  -5   2   7         30.86         12.34        10.28 o                         
  -4   2   7       3516.49       3836.92        64.85 o                         
  -3   2   7         53.96         61.09         7.76 o                         
  -2   2   7        761.93        816.01        18.32 o                         
  -1   2   7       1175.12       1231.17        21.72 o                         
   0   2   7        415.15        423.67        12.21 o                         
   1   2   7        389.88        393.94        11.56 o                         
   2   2   7        951.32        922.15        17.48 o                         
   3   2   7        888.32        791.38        28.75 o                         
   4   2   7       1534.92       1608.94        61.63 o                         
   5   2   7        759.68        775.40       110.93 o                         
   6   2   7        546.79        461.54        35.74 o                         
   7   2   7         29.05         40.34        15.53 o                         
   8   2   7       1114.20       1082.07        36.39 o                         
   9   2   7         22.11         29.27        17.00 o                         
  10   2   7         86.13        102.24        20.03 o                         
  11   2   7         82.33        171.33        32.05 o                         
  12   2   7          1.33         21.74        18.92 o                         
  13   2   7          3.13         51.83        32.05 o                         
  14   2   7         19.90         44.65        20.14 o                         
  15   2   7        196.44        139.28        40.06 o                         
 -15   3   7        231.63        374.41        44.37 o                         
 -14   3   7         35.21         40.06        41.29 o                         
 -13   3   7        181.12        129.42        42.52 o                         
 -12   3   7        539.81        519.62        37.27 o                         
 -11   3   7          0.35        111.24        23.67 o                         
 -10   3   7        656.89        639.63        22.94 o                         
  -9   3   7       3495.35       3212.50        59.39 o                         
  -8   3   7       1347.46       1329.26        28.61 o                         
  -7   3   7        341.87        331.33        16.25 o                         
  -6   3   7       2708.51       2893.51        42.24 o                         
  -5   3   7       2393.63       2476.94        37.66 o                         
  -4   3   7        248.79        233.02        17.83 o                         
  -3   3   7        166.12        201.29        15.47 o                         
  -2   3   7       1031.66        955.19        29.63 o                         
  -1   3   7      10185.84      10020.40       133.19 o                         
   0   3   7       2686.05       2593.60        35.86 o                         
   1   3   7       2157.84       2096.20        34.36 o                         
   2   3   7       6254.24       6020.74        94.57 o                         
   3   3   7        440.98        492.35        41.91 o                         
   4   3   7        434.25        482.89        41.60 o                         
   5   3   7       1221.32       1384.60        72.41 o                         
   6   3   7       2032.41       2012.45        52.72 o                         
   7   3   7       2888.85       2780.20        67.09 o                         
   8   3   7       1572.36       1420.36       188.86 o                         
   9   3   7        195.77        225.56        33.90 o                         
  10   3   7         24.99         12.33        20.05 o                         
  11   3   7         87.60        105.21        23.31 o                         
  12   3   7         37.62         67.00        22.85 o                         
  13   3   7       2571.13       2479.02        70.58 o                         
  14   3   7        671.08        806.53        45.75 o                         
 -15   4   7        533.54        684.63        76.42 o                         
 -14   4   7         69.81        128.80        50.54 o                         
 -13   4   7        155.91        131.27        44.37 o                         
 -11   4   7          1.16        -21.95        22.55 o                         
 -10   4   7         46.53         82.92        23.67 o                         
  -9   4   7        524.87        518.72        26.71 o                         
  -8   4   7        716.75        735.38        23.56 o                         
  -7   4   7        243.02        283.32        14.47 o                         
  -6   4   7       7237.10       7325.61        92.64 o                         
  -5   4   7        272.88        234.20        13.61 o                         
  -4   4   7       1905.80       2076.53        46.96 o                         
  -3   4   7        195.44        208.60        17.49 o                         
  -2   4   7       1772.93       1825.81        33.18 o                         
  -1   4   7       7199.84       8105.09       120.26 o                         
   0   4   7          7.09         32.79        15.25 o                         
   1   4   7       1184.56       1115.48        26.18 o                         
   2   4   7        740.39        743.53        35.23 o                         
   3   4   7       7945.01       8282.41       101.05 o                         
   4   4   7        609.83        598.77        25.37 o                         
   5   4   7        798.15        721.30        26.92 o                         
   6   4   7        140.57        176.78        17.52 o                         
   7   4   7       1121.26       1191.56        38.32 o                         
   8   4   7       1206.83       1150.79        55.27 o                         
   9   4   7          2.79        -11.71        28.35 o                         
  10   4   7        411.24        420.46        32.88 o                         
  11   4   7         41.81         96.97        22.90 o                         
  12   4   7         13.82        -32.66        32.66 o                         
  13   4   7        889.44        950.81        69.64 o                         
  14   4   7        589.30        508.99        54.85 o                         
 -14   5   7         34.58         83.20        47.45 o                         
 -13   5   7        436.32        650.74        70.26 o                         
 -12   5   7          2.76         33.28        40.67 o                         
 -11   5   7         84.54         90.59        41.91 o                         
 -10   5   7        114.19        200.91        50.54 o                         
  -9   5   7       3851.09       3571.11        70.24 o                         
  -8   5   7       1497.73       1482.79        34.15 o                         
  -7   5   7       4348.06       4176.61        60.98 o                         
  -6   5   7        224.31        251.32        15.50 o                         
  -5   5   7         17.90         18.54        11.67 o                         
  -4   5   7       3908.90       3716.16        84.90 o                         
  -3   5   7        390.87        443.76        19.29 o                         
  -2   5   7        500.65        457.56        18.02 o                         
  -1   5   7         16.57         44.51        11.38 o                         
   0   5   7       4577.97       4552.50        81.65 o                         
   1   5   7        189.17        196.53        17.56 o                         
   2   5   7       3418.54       3525.77        55.10 o                         
   3   5   7       2922.85       2779.39        53.71 o                         
   4   5   7         89.22        118.36        15.68 o                         
   5   5   7       2570.98       2470.58        53.72 o                         
   6   5   7        459.83        452.14        32.88 o                         
   7   5   7        406.49        395.10        25.44 o                         
   8   5   7        956.42        828.88        47.45 o                         
   9   5   7        148.44        151.56        30.20 o                         
  10   5   7          6.18         64.71        56.70 o                         
  11   5   7       1010.46       1162.81        72.72 o                         
  12   5   7          2.71          4.31        36.98 o                         
  13   5   7        312.55        282.88        48.69 o                         
 -13   6   7        392.19        471.40        69.02 o                         
 -12   6   7        379.83        454.14        61.63 o                         
 -11   6   7         32.84         31.43        41.91 o                         
 -10   6   7       1456.69       1311.34        82.58 o                         
  -9   6   7       1149.30        984.24        34.48 o                         
  -8   6   7       2060.05       1890.76        47.64 o                         
  -7   6   7       1515.75       1421.88        32.35 o                         
  -6   6   7       1629.87       1539.25        32.98 o                         
  -5   6   7       1179.38       1152.38        28.72 o                         
  -4   6   7         31.82         75.41        16.45 o                         
  -3   6   7        957.57        936.31        22.96 o                         
  -2   6   7         22.76         39.73        10.82 o                         
  -1   6   7       2972.79       3051.35        59.54 o                         
   0   6   7        389.44        374.93        19.29 o                         
   1   6   7       2472.37       2556.06        45.45 o                         
   2   6   7       2577.67       2648.71        54.32 o                         
   3   6   7         59.56         80.18        12.98 o                         
   4   6   7       1000.35       1000.41        26.45 o                         
   5   6   7       1750.35       1650.76        61.32 o                         
   6   6   7         59.04         66.94        22.80 o                         
   7   6   7         44.01         32.66        31.43 o                         
   8   6   7        225.05        163.32        50.54 o                         
   9   6   7        192.64        142.98        40.67 o                         
  10   6   7        457.53        450.44        55.47 o                         
  11   6   7         22.79         53.00        37.59 o                         
  12   6   7        135.59         91.83        42.52 o                         
 -12   7   7        360.69        409.15        65.33 o                         
 -11   7   7       1485.00       1583.68        97.37 o                         
 -10   7   7        440.60        605.75        67.18 o                         
  -9   7   7        112.16        136.33        57.62 o                         
  -8   7   7        301.68        395.62        35.74 o                         
  -7   7   7        357.60        372.54        27.38 o                         
  -6   7   7        558.35        522.36        48.99 o                         
  -5   7   7       1873.76       1968.70        66.62 o                         
  -4   7   7         15.98         44.74        18.41 o                         
  -3   7   7        958.97        955.30        28.69 o                         
  -2   7   7        625.14        677.74        25.94 o                         
  -1   7   7        373.89        442.90        26.33 o                         
   0   7   7          9.38          0.71        16.13 o                         
   1   7   7        529.69        520.13        27.78 o                         
   2   7   7       1198.80       1212.16        31.91 o                         
   3   7   7        270.36        305.35        29.52 o                         
   4   7   7       1481.07       1452.89        38.54 o                         
   6   7   7       2645.22       2363.22       102.30 o                         
   7   7   7       1171.44       1195.48        77.65 o                         
   8   7   7         48.65         65.94        39.44 o                         
   9   7   7         57.30         16.64        36.98 o                         
  10   7   7         15.50         49.92        42.52 o                         
  11   7   7         11.68        -27.12        36.98 o                         
  -9   8   7         42.66         30.15        18.86 o                         
  -8   8   7        819.73        814.78        50.67 o                         
  -7   8   7        218.72        230.43        21.83 o                         
  -6   8   7         75.61         81.78        18.19 o                         
  -5   8   7        147.67        148.54        24.30 o                         
  -4   8   7        382.75        485.20        27.22 o                         
  -3   8   7        441.29        454.96        27.62 o                         
  -2   8   7         96.63        148.15        17.38 o                         
  -1   8   7        335.35        326.31        25.92 o                         
   0   8   7        193.88        233.04        26.53 o                         
   1   8   7        246.54        280.57        36.26 o                         
   2   8   7         11.54         26.71        20.42 o                         
   3   8   7        145.58        177.58        20.89 o                         
   4   8   7       1007.69        926.84        43.71 o                         
   5   8   7        502.33        510.82        29.92 o                         
   6   8   7         11.89        155.92        41.91 o                         
   7   8   7          1.84          6.78        38.83 o                         
   8   8   7        139.68         80.73        44.37 o                         
   9   8   7         80.53         61.63        45.61 o                         
  10   8   7        149.83         84.43        46.22 o                         
  -9   9   7        461.21        496.67        53.00 o                         
  -8   9   7        528.30        508.25        38.15 o                         
  -7   9   7        151.00        110.15        25.26 o                         
  -6   9   7         88.62        131.76        34.02 o                         
  -5   9   7          2.42         19.24        15.77 o                         
  -4   9   7         18.69         38.30        18.55 o                         
  -3   9   7       2192.12       2081.85        50.51 o                         
  -2   9   7        496.81        472.54        48.04 o                         
  -1   9   7        469.56        349.37        51.77 o                         
   0   9   7        102.54        119.22        38.83 o                         
   1   9   7         46.31         52.96        21.36 o                         
   2   9   7        397.10        435.90        29.55 o                         
   3   9   7          7.92          6.80        18.30 o                         
   4   9   7        679.08        613.10        32.94 o                         
   5   9   7        331.92        370.84        25.54 o                         
   6   9   7         12.51         -6.16        38.21 o                         
   7   9   7        146.74        189.82        50.54 o                         
   8   9   7        209.15        180.57        53.00 o                         
  -6  10   7         42.80         48.40        18.53 o                         
  -5  10   7         18.62         52.91        18.62 o                         
  -4  10   7        180.40        169.94        21.66 o                         
  -3  10   7         11.20        -16.91        22.45 o                         
  -2  10   7         83.15        104.30        54.54 o                         
  -1  10   7        191.43        144.92        31.29 o                         
   0  10   7        151.17        151.95        38.52 o                         
   1  10   7         52.03         48.38        28.33 o                         
   2  10   7        119.17        130.04        43.14 o                         
   3  10   7        222.13        180.18        31.34 o                         
   4  10   7         98.12         93.97        21.05 o                         
   5  10   7         27.95          8.81        25.88 o                         
   6  10   7        379.32        374.64        78.88 o                         
  -3  11   7          0.32          9.11        23.88 o                         
  -2  11   7         19.12         50.18        25.34 o                         
  -1  11   7        317.72        305.05       102.27 o                         
   0  11   7       1852.45       1633.64        89.05 o                         
   1  11   7          3.20          1.07        29.62 o                         
   2  11   7        370.66        399.92        50.23 o                         
 -16   0   8        146.73        150.08        28.42 o                         
 -15   0   8        208.29        262.32        43.73 o                         
 -14   0   8        325.64        292.64        25.71 o                         
 -13   0   8       1533.07       1351.73        39.74 o                         
 -12   0   8        303.86        310.17        31.60 o                         
 -11   0   8         10.84         17.63        14.68 o                         
 -10   0   8       1235.46       1126.00        31.59 o                         
  -9   0   8       4412.49       4167.10        72.58 o                         
  -8   0   8         29.29         52.93        11.65 o                         
  -7   0   8       1225.61       1206.57        53.00 o                         
  -6   0   8        832.23        803.60        58.24 o                         
  -5   0   8        196.44        187.42        16.74 o                         
  -4   0   8      10258.32      10008.35       231.29 o                         
  -3   0   8        134.60        185.25        13.05 o                         
  -2   0   8       8275.63       9066.47       168.43 o                         
  -1   0   8       4640.18       4777.53        91.73 o                         
   0   0   8      20922.23      22228.24       637.18 o                         
   1   0   8      37691.88      37506.43       673.20 o                         
   2   0   8       6170.04       6291.56       148.53 o                         
   3   0   8          5.85         42.59         9.12 o                         
   4   0   8        573.21        577.29        26.81 o                         
   5   0   8        462.58        524.40        32.05 o                         
   6   0   8        172.12        142.95        14.16 o                         
   7   0   8       1710.05       1458.39        53.31 o                         
 -16   1   8          9.52         66.56        41.29 o                         
 -15   1   8          3.79         33.06        15.85 o                         
 -14   1   8         10.71         86.99        16.61 o                         
 -13   1   8         41.77         84.56        13.76 o                         
 -12   1   8       1121.41       1234.44        41.52 o                         
 -11   1   8       3823.50       3519.90        63.85 o                         
 -10   1   8       2249.62       2053.83        47.38 o                         
  -9   1   8        361.77        312.37        16.29 o                         
  -8   1   8       1148.18       1335.90        27.32 o                         
  -7   1   8       1105.78       1158.03        24.38 o                         
  -6   1   8          2.72         -5.10        10.99 o                         
  -5   1   8        620.26        589.57        29.20 o                         
  -4   1   8        374.42        376.17        13.75 o                         
  -3   1   8       1855.33       1956.17        30.81 o                         
  -2   1   8       1061.46       1211.89        21.26 o                         
  -1   1   8      11845.20      12412.36       160.90 o                         
   0   1   8       2270.50       2223.71        32.97 o                         
   1   1   8        285.01        293.03         9.92 o                         
   2   1   8       8060.75       8247.74       107.99 o                         
   3   1   8         22.81         17.59         7.39 o                         
   4   1   8         53.97         84.18        15.69 o                         
   5   1   8       1086.88       1123.99        48.69 o                         
   6   1   8         66.46         95.45        22.19 o                         
   7   1   8        366.18        452.94        23.53 o                         
   8   1   8          1.24         13.31        13.29 o                         
   9   1   8       1733.21       1620.68        59.47 o                         
  10   1   8        332.13        332.72        25.47 o                         
  11   1   8        985.60       1052.01        92.14 o                         
  12   1   8        639.84        748.73        44.37 o                         
 -16   2   8         25.96          3.08        41.91 o                         
 -15   2   8        269.31        293.97        41.91 o                         
 -14   2   8        180.88        220.56        27.44 o                         
 -13   2   8       1823.81       1551.59        65.45 o                         
 -12   2   8        428.49        410.79        20.91 o                         
 -11   2   8        445.76        549.35        37.01 o                         
 -10   2   8         34.28         50.83        12.63 o                         
  -9   2   8        951.53        942.71        28.85 o                         
  -8   2   8       1817.87       1708.54        32.29 o                         
  -7   2   8        208.24        238.00        16.90 o                         
  -6   2   8         48.79         79.24        10.95 o                         
  -5   2   8         71.24         79.36        13.01 o                         
  -4   2   8       8423.43       8428.24       113.69 o                         
  -3   2   8        235.35        283.55        13.13 o                         
  -2   2   8       2806.33       2815.69        42.06 o                         
  -1   2   8       2835.16       3074.62        44.76 o                         
   0   2   8       6405.80       6208.18        83.73 o                         
   1   2   8       1219.25       1087.06        20.01 o                         
   2   2   8         60.87         61.95         7.30 o                         
   3   2   8        161.03        107.10        17.18 o                         
   4   2   8        846.51        919.67        61.29 o                         
   5   2   8       1704.52       1676.73        63.48 o                         
   6   2   8        101.30        133.12        24.04 o                         
   7   2   8          4.11         14.63        14.59 o                         
   8   2   8        119.83        155.24        20.34 o                         
   9   2   8          0.69        -16.12        16.12 o                         
  10   2   8        185.64        137.44        22.22 o                         
  11   2   8         42.81         82.21        20.67 o                         
  12   2   8        224.33        256.84        26.50 o                         
  13   2   8         82.80        155.66        27.73 o                         
  14   2   8         50.46         80.76        21.62 o                         
 -15   3   8        243.33        261.92       105.97 o                         
 -14   3   8         22.01         50.85        24.62 o                         
 -13   3   8         60.57        159.00        43.76 o                         
 -12   3   8       1008.52        979.96        44.84 o                         
 -11   3   8       1318.59       1211.52        31.30 o                         
 -10   3   8         43.92        150.21        26.78 o                         
  -9   3   8        883.89        929.21        30.51 o                         
  -8   3   8          5.52          1.41        10.29 o                         
  -7   3   8         90.21        128.01        11.24 o                         
  -6   3   8       1240.72       1253.38        24.82 o                         
  -5   3   8         46.05         54.20        10.68 o                         
  -4   3   8        217.78        235.81        25.53 o                         
  -3   3   8       7760.24       8646.64       117.47 o                         
  -2   3   8       2101.90       2330.16        38.82 o                         
  -1   3   8        178.71        240.17        13.22 o                         
   0   3   8       1934.43       2094.09        30.94 o                         
   1   3   8        144.06        188.12        33.44 o                         
   2   3   8       1572.63       1565.39        49.53 o                         
   3   3   8        291.14        371.57        28.54 o                         
   4   3   8         66.38         73.34        25.88 o                         
   5   3   8        317.90        328.19        24.39 o                         
   6   3   8          0.22          6.24        15.72 o                         
   7   3   8         15.84         32.05        16.56 o                         
   8   3   8         80.98         77.25        20.95 o                         
   9   3   8         23.23         35.20        12.50 o                         
  10   3   8         65.06         83.45        22.21 o                         
  11   3   8        777.61        763.25        38.34 o                         
  12   3   8         73.71        110.78        36.67 o                         
  13   3   8        275.66        461.56        36.10 o                         
  14   3   8         42.92         94.55        57.62 o                         
 -15   4   8        170.59        229.13        30.87 o                         
 -14   4   8        463.76        539.19        64.09 o                         
 -13   4   8        159.80        269.93        51.15 o                         
 -12   4   8       1577.88       1658.86        95.52 o                         
 -11   4   8        161.38        138.34        24.34 o                         
 -10   4   8        581.60        613.41        24.53 o                         
  -9   4   8        190.54        220.21        16.97 o                         
  -8   4   8       1057.30       1015.36        28.15 o                         
  -7   4   8         10.53         -2.99        11.02 o                         
  -6   4   8       1687.66       1710.37        31.34 o                         
  -5   4   8        346.03        366.67        18.12 o                         
  -4   4   8        773.34        622.06        24.68 o                         
  -3   4   8       1413.81       1399.61        30.09 o                         
  -2   4   8       6158.29       6393.58        93.06 o                         
  -1   4   8       4423.96       4655.61        79.70 o                         
   0   4   8       2295.95       2603.22        43.63 o                         
   1   4   8       6438.62       6302.00        88.61 o                         
   2   4   8       4663.79       4367.71        57.50 o                         
   3   4   8       1398.61       1275.16        36.15 o                         
   4   4   8       2915.59       3080.68        59.41 o                         
   5   4   8        777.15        822.33        28.43 o                         
   6   4   8        144.81        144.95        23.73 o                         
   7   4   8       2982.22       2984.37        74.50 o                         
   8   4   8        552.31        539.50        34.21 o                         
   9   4   8         24.59          9.40        25.42 o                         
  10   4   8        148.99        148.00        25.26 o                         
  11   4   8       1345.01        533.03        41.91 o                         
  12   4   8          1.76         -6.78        36.36 o                         
  13   4   8        189.30        329.65        45.61 o                         
  14   4   8        111.46        167.01        42.52 o                         
 -14   5   8         53.53         31.43        47.45 o                         
 -13   5   8         20.01        117.71        46.84 o                         
 -12   5   8         14.43         47.45        41.91 o                         
 -11   5   8        156.93        163.93        46.22 o                         
 -10   5   8         93.98         40.67        26.50 o                         
  -9   5   8        749.99        756.88        32.89 o                         
  -8   5   8        598.53        915.48       122.92 o                         
  -7   5   8        405.99        396.44        19.00 o                         
  -6   5   8         43.85         36.74        11.71 o                         
  -5   5   8          6.87         17.75        10.35 o                         
  -4   5   8       1624.89       1642.86        39.07 o                         
  -3   5   8         18.87         34.21        11.07 o                         
  -2   5   8         96.09         83.74        12.52 o                         
  -1   5   8        238.93        255.98        18.65 o                         
   0   5   8        183.54        250.29        15.06 o                         
   1   5   8         20.69         28.05        10.91 o                         
   2   5   8       3512.44       3641.89        64.16 o                         
   3   5   8          7.70         15.81         8.87 o                         
   4   5   8        151.51        153.57        16.67 o                         
   5   5   8         73.74        127.01        17.62 o                         
   6   5   8        142.23        183.34        28.83 o                         
   7   5   8          0.07          4.31        16.16 o                         
   8   5   8          1.84        -20.34        29.27 o                         
   9   5   8          3.02          1.51        23.78 o                         
  11   5   8        451.25        545.97        59.16 o                         
  12   5   8         65.78         60.40        37.59 o                         
  13   5   8        141.94        170.10        44.99 o                         
 -13   6   8        267.40        457.22        66.56 o                         
 -12   6   8        337.89        401.14        59.16 o                         
 -11   6   8        214.36        210.77        48.69 o                         
 -10   6   8        323.34        368.10        34.80 o                         
  -9   6   8        229.96        198.92        21.38 o                         
  -8   6   8          8.38         48.98        21.58 o                         
  -7   6   8       1244.32       1118.09        30.25 o                         
  -6   6   8        184.93        219.15        16.46 o                         
  -5   6   8        202.31        173.61        15.25 o                         
  -4   6   8       4992.57       4988.88        77.38 o                         
  -3   6   8         63.04         99.34        14.22 o                         
  -2   6   8       1404.49       1430.92        32.80 o                         
  -1   6   8        602.31        550.93        22.12 o                         
   0   6   8         79.01        127.23        18.37 o                         
   1   6   8         24.93         46.09        12.21 o                         
   2   6   8        396.53        378.43        19.60 o                         
   3   6   8        287.04        275.93        23.22 o                         
   4   6   8        610.98        599.18        24.19 o                         
   5   6   8        260.31        287.48        29.35 o                         
   6   6   8         59.03         67.90        18.44 o                         
   7   6   8        156.76        188.58        40.67 o                         
   8   6   8        634.38        460.92        51.15 o                         
   9   6   8        332.64        296.43        48.69 o                         
  10   6   8        526.41        598.97        62.86 o                         
  11   6   8       1738.19       1592.30        87.51 o                         
  12   6   8        258.32        265.62        49.30 o                         
 -12   7   8        153.49        181.80        53.00 o                         
 -11   7   8         53.63         94.91        48.69 o                         
 -10   7   8       1191.75       1030.97        70.26 o                         
  -9   7   8        243.20        222.56        30.16 o                         
  -8   7   8          5.15         99.43        35.64 o                         
  -7   7   8        122.07         99.63        18.75 o                         
  -6   7   8        116.76        150.29        26.19 o                         
  -5   7   8       2623.55       2567.02        51.53 o                         
  -4   7   8        275.22        259.83        22.39 o                         
  -3   7   8         16.63         24.58        13.90 o                         
  -2   7   8       3568.24       3429.07        84.74 o                         
  -1   7   8         86.30        118.96        18.83 o                         
   0   7   8         79.17        100.04        15.79 o                         
   1   7   8         17.05         39.01        16.26 o                         
   2   7   8        485.81        498.28        24.08 o                         
   3   7   8        127.74        135.41        16.05 o                         
   4   7   8        272.02        291.56        21.38 o                         
   5   7   8        539.33        579.87        77.04 o                         
   6   7   8         13.94         21.57        32.66 o                         
   7   7   8         17.61         81.35        38.21 o                         
   8   7   8         96.61         72.72        37.59 o                         
   9   7   8         28.95         33.28        40.67 o                         
  10   7   8          0.09        -35.13        35.13 o                         
  11   7   8        101.32        141.75        46.22 o                         
 -11   8   8       1453.68       1467.26       105.39 o                         
 -10   8   8        566.77        491.95        80.96 o                         
  -9   8   8        107.63         98.46        20.78 o                         
  -8   8   8       1265.79       1281.64        47.38 o                         
  -7   8   8         53.79         64.34        19.26 o                         
  -6   8   8         97.77        129.86        22.93 o                         
  -5   8   8        305.00        282.20        23.11 o                         
  -4   8   8        867.64        888.34        30.08 o                         
  -3   8   8       2496.67       2415.06        48.68 o                         
  -2   8   8       1508.76       1599.25        40.21 o                         
  -1   8   8        416.21        451.54        35.41 o                         
   0   8   8       1334.92       1310.85        49.97 o                         
   1   8   8          7.12         16.51        19.15 o                         
   2   8   8         35.65         55.15        18.66 o                         
   3   8   8       1892.06       1842.07        47.14 o                         
   4   8   8        889.05        949.51        34.46 o                         
   5   8   8        236.87        328.76        22.30 o                         
   6   8   8        668.85        626.09        66.56 o                         
   7   8   8         14.91         16.02        34.51 o                         
   8   8   8        433.52        496.05        58.55 o                         
   9   8   8          0.91        -24.04        38.21 o                         
  10   8   8        114.98        109.08        46.22 o                         
  -9   9   8         41.80         64.62        28.66 o                         
  -8   9   8        198.69        255.87        29.35 o                         
  -7   9   8         67.52         77.74        21.74 o                         
  -6   9   8        401.02        346.81        30.62 o                         
  -5   9   8        811.42        698.84        33.54 o                         
  -4   9   8         97.21        108.88        20.49 o                         
  -2   9   8        502.47        507.25        80.73 o                         
  -1   9   8        200.05        263.10        39.48 o                         
   0   9   8        344.53        395.85        37.91 o                         
   1   9   8        128.03        162.98        22.80 o                         
   2   9   8        811.06        871.32        37.40 o                         
   3   9   8        760.39        690.97        34.08 o                         
   4   9   8        121.32        178.55        29.45 o                         
   5   9   8        653.64        551.21        30.80 o                         
   6   9   8        695.93        645.19        65.94 o                         
   7   9   8         36.06         32.05        42.52 o                         
   8   9   8         86.88        111.55        53.62 o                         
  -7  10   8        185.76        252.68        48.69 o                         
  -6  10   8         98.38         95.37        31.13 o                         
  -5  10   8         61.54         49.91        25.57 o                         
  -4  10   8        876.18        867.64        45.54 o                         
  -3  10   8        270.87        311.31        31.41 o                         
  -2  10   8        205.53        218.46        35.35 o                         
  -1  10   8        585.18        657.43        49.78 o                         
   0  10   8          0.98         12.93        26.80 o                         
   1  10   8        171.26        156.98        32.01 o                         
   2  10   8       1116.74       1146.17        81.97 o                         
   3  10   8        191.45        184.01        32.24 o                         
   4  10   8         30.93         47.91        35.63 o                         
   5  10   8        107.88        108.55        21.78 o                         
   6  10   8          0.03          8.63        43.76 o                         
  -2  11   8        454.23        563.06        39.86 o                         
  -1  11   8         47.31         70.18        66.25 o                         
   0  11   8         35.65         58.95        30.81 o                         
   1  11   8         65.42         74.75        30.70 o                         
 -16   1   9          0.72          1.41        27.85 o                         
 -15   1   9        177.97        250.70        18.00 o                         
 -14   1   9       1163.29       1148.03        30.32 o                         
 -13   1   9        433.04        409.60        22.87 o                         
 -12   1   9       3010.45       2749.59        44.71 o                         
 -11   1   9          1.62         28.74         9.65 o                         
 -10   1   9          3.62         47.01        10.29 o                         
  -9   1   9        364.73        360.97        15.72 o                         
  -8   1   9       2738.20       2509.67        37.22 o                         
  -7   1   9        622.97        571.59        23.03 o                         
  -6   1   9        496.32        630.49        21.30 o                         
  -5   1   9         22.97         61.04        10.81 o                         
  -4   1   9          8.30         77.03         9.15 o                         
  -3   1   9       7062.61       7331.20        98.60 o                         
  -2   1   9      25863.08      26315.77       515.80 o                         
  -1   1   9       3196.89       3198.11        45.76 o                         
   0   1   9         33.23         22.63         5.95 o                         
   1   1   9       7926.43       7441.33        98.45 o                         
   2   1   9        341.26        356.81        11.39 o                         
   3   1   9       9675.23       9433.14       123.62 o                         
   4   1   9       6774.12       6912.14       153.76 o                         
   5   1   9        807.77        844.87        42.52 o                         
   6   1   9       1023.06       1200.87        35.50 o                         
   7   1   9       3939.20       3719.97        78.22 o                         
   8   1   9          6.32         13.56        20.34 o                         
   9   1   9         30.76         61.40        16.54 o                         
  10   1   9        240.57        269.25        22.85 o                         
  11   1   9        137.21        205.49        24.65 o                         
  12   1   9        392.09        530.44        31.67 o                         
  13   1   9        119.99        162.70        25.88 o                         
 -16   2   9          0.61        -39.44        39.44 o                         
 -15   2   9          0.31          1.37        40.06 o                         
 -14   2   9        213.21        240.08        22.24 o                         
 -13   2   9          0.00         30.88         8.51 o                         
 -12   2   9          6.48        542.89        56.70 o                         
 -11   2   9       1726.01       1695.07        41.89 o                         
 -10   2   9        229.81        243.50        16.87 o                         
  -9   2   9        558.17        524.20        26.54 o                         
  -8   2   9        780.21        990.76        25.38 o                         
  -7   2   9          0.26          2.91         9.58 o                         
  -6   2   9       1219.01       1313.22        45.42 o                         
  -5   2   9       4589.44       4820.37       120.05 o                         
  -4   2   9       3067.79       3169.74        56.44 o                         
  -3   2   9        477.18        568.03        17.14 o                         
  -2   2   9        126.64        193.30        10.81 o                         
  -1   2   9        327.14        349.97        18.67 o                         
   0   2   9        143.73        133.59         9.03 o                         
   1   2   9          2.12          9.25         6.72 o                         
   2   2   9         85.12         94.60         8.88 o                         
   3   2   9        303.88        353.91        26.14 o                         
   4   2   9       5337.36       5729.07       162.08 o                         
   5   2   9       9726.98      10103.05       271.17 o                         
   6   2   9         90.41         38.21        10.48 o                         
   7   2   9        127.37        138.45        19.41 o                         
   8   2   9        680.28        743.03        32.03 o                         
   9   2   9         15.15         54.31        19.41 o                         
  10   2   9        354.43        371.54        27.23 o                         
  11   2   9        210.27        258.93        25.71 o                         
  12   2   9          6.44         23.15        20.03 o                         
  13   2   9         17.46         43.53        21.31 o                         
  14   2   9        528.47        601.64        35.35 o                         
 -15   3   9          5.15         -1.37        24.96 o                         
 -14   3   9        524.11        536.67        57.01 o                         
 -13   3   9       1509.90       1571.35        70.26 o                         
 -12   3   9        689.11        699.29        23.19 o                         
 -11   3   9        614.04        712.54        26.18 o                         
 -10   3   9       1822.75       1743.57        53.34 o                         
  -9   3   9       2053.73       1895.96        37.62 o                         
  -8   3   9        225.46        249.75        20.46 o                         
  -7   3   9        208.42        222.34        15.08 o                         
  -6   3   9       2674.88       2667.76        41.07 o                         
  -5   3   9        565.49        441.73        22.66 o                         
  -4   3   9      14259.46      14472.95       191.17 o                         
  -3   3   9       1356.15       1264.30        27.86 o                         
  -2   3   9       2712.08       2742.74        45.16 o                         
  -1   3   9       1000.51       1178.52        22.55 o                         
   0   3   9       1326.85       1312.53        34.58 o                         
   1   3   9        406.80        505.68        20.08 o                         
   2   3   9       2313.45       2186.43        38.33 o                         
   3   3   9       4420.66       4334.01        95.36 o                         
   4   3   9          6.75          4.31        20.95 o                         
   5   3   9        148.50        175.30        20.03 o                         
   6   3   9        215.42        267.23        22.17 o                         
   7   3   9       1181.41       1171.68        40.29 o                         
   8   3   9        554.93        351.22        34.51 o                         
   9   3   9       1057.09        561.38        40.67 o                         
  10   3   9         36.08         31.37        32.66 o                         
  11   3   9        608.31        673.13        40.79 o                         
  12   3   9         20.83         15.33        21.57 o                         
  13   3   9        142.47        204.15        48.07 o                         
  14   3   9          0.64         -9.24        32.66 o                         
 -15   4   9        179.82        251.34        49.58 o                         
 -14   4   9         30.79         50.44        28.97 o                         
 -13   4   9          0.07         22.92        20.81 o                         
 -12   4   9        149.34        204.61        47.45 o                         
 -11   4   9        162.91        216.30        20.84 o                         
 -10   4   9        494.65        458.02        24.13 o                         
  -9   4   9          7.75          6.19        15.56 o                         
  -8   4   9         31.53         45.09        13.51 o                         
  -7   4   9        311.50        360.97        17.70 o                         
  -6   4   9        347.17        408.78        17.37 o                         
  -5   4   9       1694.10       1758.33        45.55 o                         
  -4   4   9         79.17        124.81        13.88 o                         
  -3   4   9         65.68        116.59        13.83 o                         
  -2   4   9        702.97        854.65        26.43 o                         
  -1   4   9       2831.42       2960.60        48.22 o                         
   0   4   9        538.68        585.19        21.15 o                         
   1   4   9        861.47        861.57        35.29 o                         
   2   4   9        167.96        227.53        12.62 o                         
   3   4   9        802.85        832.44        25.11 o                         
   4   4   9         32.48         52.51        17.18 o                         
   5   4   9         56.82         53.29        17.37 o                         
   6   4   9        252.07        289.47        25.70 o                         
   7   4   9         66.53         63.82        20.67 o                         
   8   4   9        413.86        431.40        32.24 o                         
   9   4   9        120.64        125.67        24.84 o                         
  10   4   9         36.68         34.57        22.41 o                         
  11   4   9        185.63        208.92        40.67 o                         
  13   4   9        558.23        557.06        58.55 o                         
  14   4   9          0.15         20.95        40.67 o                         
 -14   5   9          3.75         39.44        44.99 o                         
 -13   5   9        457.53        585.41        65.94 o                         
 -12   5   9         79.06        126.96        44.37 o                         
 -11   5   9          1.45         -2.30        16.44 o                         
 -10   5   9         44.05         55.99        18.85 o                         
  -9   5   9       1310.66       1222.56        37.42 o                         
  -8   5   9      11660.57      11368.11       142.06 o                         
  -7   5   9         46.01         80.39        14.76 o                         
  -6   5   9          0.47          4.16        11.06 o                         
  -5   5   9         50.49         69.65        14.81 o                         
  -4   5   9       1467.60       1273.86        29.45 o                         
  -3   5   9         76.63         86.16        12.56 o                         
  -2   5   9       2445.92       2305.09        41.44 o                         
  -1   5   9        955.99       1047.90        26.25 o                         
   0   5   9        305.53        332.20        17.13 o                         
   1   5   9       4037.45       4091.68        62.47 o                         
   2   5   9       3749.94       3589.37        63.80 o                         
   3   5   9       2652.43       2440.22        37.41 o                         
   4   5   9        623.59        582.56        27.27 o                         
   5   5   9        233.38        226.26        20.70 o                         
   6   5   9        421.37        396.05        27.06 o                         
   7   5   9       1223.96       1013.15        61.70 o                         
   8   5   9        146.94        180.75        44.99 o                         
   9   5   9       1327.75       1142.47        68.41 o                         
  10   5   9          1.16        -16.02        37.59 o                         
  11   5   9          0.08         10.48        34.51 o                         
  12   5   9         90.40         38.83        36.98 o                         
  13   5   9        380.34        472.63        55.47 o                         
 -13   6   9          3.69         77.65        49.92 o                         
 -12   6   9         47.61         73.95        46.84 o                         
 -11   6   9        144.18        168.86        48.69 o                         
 -10   6   9         73.78         91.11        38.83 o                         
  -9   6   9        162.00        187.37        21.21 o                         
  -8   6   9        393.70        371.06        28.98 o                         
  -7   6   9        861.77        800.58        29.73 o                         
  -6   6   9       1032.57        996.62        28.10 o                         
  -5   6   9          1.07          2.69         7.57 o                         
  -4   6   9         18.90         57.00        14.23 o                         
  -3   6   9        572.61        580.54        23.78 o                         
  -2   6   9        221.93        276.95        17.47 o                         
  -1   6   9         23.82         28.11        12.72 o                         
   0   6   9       1920.91       1879.36        64.32 o                         
   1   6   9        363.08        375.20        22.84 o                         
   2   6   9         15.27         15.31        11.57 o                         
   3   6   9       1161.97       1156.20        34.23 o                         
   4   6   9       1354.65       1292.63        30.57 o                         
   5   6   9       1697.25       1524.40        44.12 o                         
   6   6   9          1.91         -4.05        17.61 o                         
   7   6   9         89.40        131.27        44.37 o                         
   8   6   9       1044.58       1007.51        68.41 o                         
   9   6   9        368.11        391.28        51.77 o                         
  10   6   9        178.34        154.69        44.37 o                         
  11   6   9          1.25          5.55        36.36 o                         
  12   6   9         76.17         96.76        42.52 o                         
 -12   7   9        145.20        230.49        60.40 o                         
 -11   7   9        288.51        335.20        61.01 o                         
 -10   7   9        280.73        331.76        26.67 o                         
  -9   7   9         20.68         42.12        19.65 o                         
  -8   7   9       2773.27       2664.24        54.51 o                         
  -7   7   9         86.21         89.90        18.35 o                         
  -6   7   9       2566.22       2507.36        55.23 o                         
  -5   7   9         10.67         26.76        21.79 o                         
  -4   7   9       4141.22       4020.98        68.59 o                         
  -3   7   9        380.02        403.10        22.80 o                         
  -2   7   9          1.44         -3.16        18.75 o                         
  -1   7   9       1384.05       1411.66        40.41 o                         
   0   7   9        792.00        787.06        27.52 o                         
   1   7   9        688.94        657.28        25.96 o                         
   2   7   9       1481.80       1494.92        41.74 o                         
   3   7   9       1206.08       1205.22        36.00 o                         
   4   7   9        312.14        384.70        34.96 o                         
   5   7   9        375.29        424.56        53.00 o                         
   6   7   9         51.26         64.71        35.13 o                         
   7   7   9       2418.43       2272.62       101.07 o                         
   8   7   9        219.18        224.33        44.37 o                         
   9   7   9         62.85         86.28        39.44 o                         
  10   7   9         28.79        -33.90        33.90 o                         
  11   7   9        102.46        140.51        44.99 o                         
 -11   8   9        103.63        158.39        67.79 o                         
 -10   8   9        279.12        271.42        26.05 o                         
  -9   8   9          7.32        -25.62        25.62 o                         
  -8   8   9        822.35        841.89        50.67 o                         
  -7   8   9         13.75         73.45        27.04 o                         
  -6   8   9        189.07        199.42        25.46 o                         
  -5   8   9         14.50         21.63        21.40 o                         
  -4   8   9        677.80        649.80        34.18 o                         
  -3   8   9       1133.09       1162.21        41.99 o                         
  -2   8   9         13.40         14.37        16.01 o                         
  -1   8   9         94.95        138.31        21.04 o                         
   0   8   9          8.76         19.69        28.04 o                         
   1   8   9        275.16        337.66        47.45 o                         
   2   8   9        145.13        160.74        23.85 o                         
   3   8   9       1345.08       1357.71        70.63 o                         
   4   8   9        964.69        903.00        33.45 o                         
   5   8   9         16.58         54.97        20.51 o                         
   6   8   9         23.51         48.07        38.21 o                         
   7   8   9        175.75        141.75        45.61 o                         
   8   8   9        512.89        544.12        61.01 o                         
   9   8   9         10.06         52.38        43.76 o                         
  10   8   9         93.87         81.97        43.14 o                         
  -9   9   9        510.30        526.53        39.66 o                         
  -8   9   9       1535.06       1474.69        81.48 o                         
  -7   9   9          7.87          8.24        20.17 o                         
  -6   9   9        179.30        197.49        22.95 o                         
  -5   9   9         12.74        -17.20        26.41 o                         
  -4   9   9          6.18         31.43        38.21 o                         
  -3   9   9          0.36         30.20        37.59 o                         
  -2   9   9        392.77        454.14        54.85 o                         
  -1   9   9        312.32        380.30        41.95 o                         
   0   9   9       1003.11        905.06        55.74 o                         
   1   9   9        786.47        875.03        50.96 o                         
   2   9   9       1096.31       1245.69        42.22 o                         
   3   9   9        257.70        260.91        24.24 o                         
   4   9   9        473.18        426.65        28.06 o                         
   5   9   9         19.39         48.26        21.54 o                         
   6   9   9         54.26         54.85        40.67 o                         
   7   9   9         73.49        120.79        47.45 o                         
  -7  10   9        132.95        158.24        49.61 o                         
  -6  10   9         12.50          5.42        28.04 o                         
  -5  10   9        177.10        171.75        28.61 o                         
  -4  10   9        119.61        136.66        27.22 o                         
  -3  10   9         25.29          2.98        22.58 o                         
  -2  10   9          0.42        -12.06        28.17 o                         
  -1  10   9        521.53        531.71        44.10 o                         
   0  10   9        426.03        373.79        39.35 o                         
   1  10   9        260.23        244.36        44.68 o                         
   2  10   9        422.08        394.98        57.31 o                         
   3  10   9         20.31         31.95        26.98 o                         
   4  10   9          6.93          0.67        19.52 o                         
   5  10   9         27.88         37.64        22.36 o                         
  -1  11   9        923.79        862.10        57.78 o                         
   0  11   9         41.01         18.71        57.31 o                         
 -16   0  10         20.03         16.84        36.67 o                         
 -15   0  10        781.06        745.45        42.11 o                         
 -14   0  10         12.51         -9.86        34.51 o                         
 -13   0  10       2230.53       1990.43        87.20 o                         
 -12   0  10        212.19        182.80        24.11 o                         
 -11   0  10        809.21        664.12        33.78 o                         
 -10   0  10        117.57        128.75        19.25 o                         
  -8   0  10       7587.29       7054.50       139.67 o                         
  -7   0  10       1675.76       1754.39        65.33 o                         
  -6   0  10       2407.06       2507.27        91.52 o                         
  -5   0  10        300.47        437.88        21.73 o                         
  -4   0  10      19446.96      20647.62       377.34 o                         
  -3   0  10       2517.67       2798.27        93.64 o                         
  -2   0  10        868.39        935.81        34.17 o                         
  -1   0  10       2794.53       2720.20        56.65 o                         
   0   0  10        399.02        354.40        18.49 o                         
   1   0  10       5573.19       6281.42       130.34 o                         
   2   0  10      22924.74      24531.95       662.45 o                         
   3   0  10       1880.99       1723.03        47.15 o                         
   4   0  10         51.85        100.93        14.80 o                         
   5   0  10       4369.05       4538.81        89.77 o                         
   6   0  10        940.36       1051.88        42.52 o                         
   7   0  10       1365.78       1429.05        51.15 o                         
   8   0  10        311.29        325.95        30.20 o                         
 -16   1  10         45.86         72.85        40.98 o                         
 -15   1  10         78.15         69.29        20.89 o                         
 -14   1  10          5.82         26.72        24.73 o                         
 -13   1  10       1486.82       1264.57        33.87 o                         
 -12   1  10         18.11         53.26        14.16 o                         
 -11   1  10        140.35        122.01        17.73 o                         
 -10   1  10        817.07        747.33        23.98 o                         
  -9   1  10        123.16        120.37        12.80 o                         
  -8   1  10        143.15        198.27        20.38 o                         
  -7   1  10          2.03         -1.94         9.43 o                         
  -6   1  10       1001.88       1171.72        30.93 o                         
  -5   1  10         24.15         28.35        11.36 o                         
  -4   1  10        182.56        236.21        13.01 o                         
  -3   1  10       4841.30       5430.49        75.34 o                         
  -2   1  10         69.51         87.59         7.72 o                         
  -1   1  10         33.07         59.67         7.00 o                         
   0   1  10       3526.45       3576.01        50.76 o                         
   1   1  10         24.34         20.67         6.48 o                         
   2   1  10      10599.18      11176.84       145.82 o                         
   3   1  10       1361.18       1578.62        27.23 o                         
   4   1  10         53.57        100.41        33.59 o                         
   5   1  10       1233.45       1239.09        56.39 o                         
   6   1  10        531.15        488.11        25.03 o                         
   7   1  10        541.54        691.66        28.09 o                         
   8   1  10        223.12        241.67        21.46 o                         
   9   1  10       3952.85       3718.93       114.63 o                         
  10   1  10        155.02        187.67        21.11 o                         
  11   1  10       2803.29       2714.19        91.49 o                         
  12   1  10       1608.80       1512.63        46.37 o                         
 -16   2  10          3.39        131.27        46.84 o                         
 -15   2  10         10.43        -26.19        26.19 o                         
 -14   2  10        346.36        404.31        25.97 o                         
 -13   2  10          6.03        121.45        20.70 o                         
 -12   2  10       6367.68       5791.90        78.52 o                         
 -11   2  10       1728.75       1662.35        32.67 o                         
 -10   2  10          4.33         -7.57        12.05 o                         
  -9   2  10        140.82        161.24        14.22 o                         
  -8   2  10       4082.72       3753.70        59.43 o                         
  -7   2  10        452.91        453.08        16.75 o                         
  -6   2  10       1832.13       1698.79        38.00 o                         
  -5   2  10        692.42        804.48        23.12 o                         
  -4   2  10       6688.36       6785.32        94.21 o                         
  -3   2  10       7875.32       8333.53       112.78 o                         
  -2   2  10      13145.72      13417.13       175.84 o                         
  -1   2  10       2203.84       2235.23        37.38 o                         
   0   2  10       3210.78       3247.11        47.83 o                         
   1   2  10       7170.49       6828.23        92.27 o                         
   2   2  10       1628.57       1558.88        27.73 o                         
   3   2  10       5112.02       5117.21       106.44 o                         
   4   2  10       5878.04       6034.91       120.91 o                         
   5   2  10       4425.90       4718.42       138.05 o                         
   6   2  10       2083.73       2065.00        73.95 o                         
   7   2  10       8613.24       8377.03       163.85 o                         
   8   2  10         94.13        102.88        18.74 o                         
   9   2  10       2320.08       2363.10        61.00 o                         
  10   2  10         10.25          4.40        18.92 o                         
  11   2  10        451.66        492.84        49.30 o                         
  12   2  10         18.27         55.44        21.11 o                         
  13   2  10        615.00        739.50        69.64 o                         
  14   2  10          5.33         66.59        24.34 o                         
 -15   3  10        148.23        149.82        33.59 o                         
 -14   3  10         62.79        134.93        25.85 o                         
 -13   3  10          0.68         68.43        52.38 o                         
 -12   3  10         15.22         51.56        14.22 o                         
 -11   3  10       2092.05       2264.19        45.01 o                         
 -10   3  10       1041.76       1099.83        29.94 o                         
  -9   3  10          0.00          5.99        12.24 o                         
  -8   3  10         70.98         93.36        14.95 o                         
  -7   3  10         30.02         24.73         9.53 o                         
  -6   3  10        453.54        454.29        19.94 o                         
  -5   3  10        641.06        663.65        21.43 o                         
  -4   3  10       2283.11       2393.86        48.39 o                         
  -3   3  10       1359.10       1295.81        35.74 o                         
  -2   3  10       3308.34       3577.62        56.71 o                         
  -1   3  10         10.87        -10.88        10.88 o                         
   0   3  10        370.25        360.50        18.18 o                         
   1   3  10        696.76        671.07        31.04 o                         
   2   3  10        195.39        236.10        19.21 o                         
   3   3  10       1551.33       1544.02        28.27 o                         
   4   3  10         19.55         18.25        17.26 o                         
   5   3  10       1314.94       1282.37        56.70 o                         
   6   3  10        812.01        758.06        33.48 o                         
   7   3  10         91.74        119.68        19.74 o                         
   8   3  10        453.04        207.07        27.12 o                         
   9   3  10        645.90        599.78       102.30 o                         
  10   3  10         12.61         14.90        20.95 o                         
  11   3  10         10.62         -3.70        30.20 o                         
  12   3  10          4.58         -5.81        21.67 o                         
  13   3  10        627.58        589.50        79.81 o                         
  14   3  10        488.74        454.76        52.38 o                         
 -15   4  10        137.08        172.32        29.28 o                         
 -14   4  10        142.31        216.48        27.81 o                         
 -13   4  10        566.70        643.89        44.68 o                         
 -12   4  10        387.65        460.93        35.51 o                         
 -11   4  10        377.57        418.06        26.15 o                         
 -10   4  10          0.94        123.96        18.08 o                         
  -9   4  10         15.91          8.75        19.30 o                         
  -8   4  10       1661.91       1535.87        39.83 o                         
  -7   4  10         47.11         67.46        11.64 o                         
  -6   4  10       2343.62       2246.75        37.32 o                         
  -5   4  10        225.91        232.31        17.48 o                         
  -4   4  10        538.46        489.09        19.80 o                         
  -3   4  10         92.31         91.49        12.98 o                         
  -2   4  10      10476.97      10651.30       144.29 o                         
  -1   4  10       3093.33       3400.76        54.14 o                         
   0   4  10       1117.53       1111.31        26.94 o                         
   1   4  10       1428.25       1367.36        25.29 o                         
   2   4  10       6087.14       6066.95        76.64 o                         
   3   4  10       2005.06       1848.55        32.70 o                         
   4   4  10          7.07         38.83        22.19 o                         
   5   4  10        248.09        259.13        35.74 o                         
   6   4  10         76.06         66.70        23.42 o                         
   7   4  10        829.21        807.31        38.34 o                         
   8   4  10         66.72        113.35        24.11 o                         
   9   4  10       1197.41       1052.51        45.31 o                         
  10   4  10          7.87         11.18        22.49 o                         
  11   4  10        162.64         92.76        40.37 o                         
  13   4  10        378.33        414.08        50.54 o                         
 -14   5  10         80.05        125.11        50.54 o                         
 -13   5  10         52.97         49.30        45.61 o                         
 -12   5  10        108.34        115.25        45.61 o                         
 -11   5  10        230.91        261.35        26.43 o                         
 -10   5  10        692.74        717.75        32.93 o                         
  -9   5  10       1433.38       1394.43        40.53 o                         
  -8   5  10       4884.11       5388.07        75.71 o                         
  -7   5  10        953.32       1130.93        34.68 o                         
  -6   5  10        190.00        211.64        15.72 o                         
  -5   5  10        886.39        900.54        30.21 o                         
  -4   5  10         73.93         71.11        12.81 o                         
  -3   5  10        192.82        209.57        15.16 o                         
  -2   5  10       1635.84       1849.85        40.21 o                         
  -1   5  10          6.50         15.38        10.59 o                         
   0   5  10        353.20        421.03        25.08 o                         
   1   5  10         41.17        102.70        12.38 o                         
   2   5  10       1504.08       1491.06        32.10 o                         
   3   5  10        254.98        308.87        15.34 o                         
   4   5  10          0.02          2.02        13.71 o                         
   5   5  10        578.57        526.97        37.60 o                         
   6   5  10         42.20         53.17        18.08 o                         
   7   5  10          2.73         30.99        17.15 o                         
   8   5  10        128.51        116.00        25.03 o                         
   9   5  10        199.01        215.70        41.91 o                         
  10   5  10        214.18        223.71        43.14 o                         
  11   5  10        307.64        265.00        44.99 o                         
  12   5  10        102.28        136.20        41.29 o                         
  13   5  10        129.05        173.79        44.37 o                         
 -13   6  10        578.78        706.82        76.42 o                         
 -12   6  10         41.34         22.80        44.99 o                         
 -11   6  10        153.59        180.35        21.78 o                         
 -10   6  10        478.41        496.67        29.63 o                         
  -9   6  10         37.49         95.55        20.08 o                         
  -8   6  10        257.92        323.39        31.03 o                         
  -7   6  10        438.14        470.53        25.22 o                         
  -6   6  10        725.19        723.46        25.32 o                         
  -5   6  10        629.67        597.51        31.32 o                         
  -4   6  10       1746.90       1829.09        45.16 o                         
  -3   6  10         15.92          7.87        13.01 o                         
  -2   6  10       2189.40       2239.00        43.04 o                         
  -1   6  10        166.76        185.30        15.76 o                         
   0   6  10        855.28        820.62        25.42 o                         
   1   6  10          8.66         -5.40        12.85 o                         
   2   6  10        563.22        553.71        31.15 o                         
   3   6  10       9302.24       8778.09       123.68 o                         
   4   6  10        374.78        352.06        34.50 o                         
   5   6  10          7.25         -5.72        16.60 o                         
   6   6  10        335.68        325.04        31.10 o                         
   8   6  10         57.32          9.24        35.13 o                         
   9   6  10         34.80         43.14        35.74 o                         
  10   6  10        386.67        382.65        53.00 o                         
  11   6  10        113.66        181.80        44.37 o                         
  12   6  10        102.28        132.50        43.14 o                         
 -12   7  10        812.41        906.50        85.05 o                         
 -11   7  10         19.18         57.93        26.50 o                         
 -10   7  10        105.71        163.63        23.53 o                         
  -9   7  10          3.40         28.07        29.70 o                         
  -8   7  10         15.61         62.99        18.32 o                         
  -7   7  10         72.97         66.42        18.18 o                         
  -6   7  10       3465.50       3274.27        62.88 o                         
  -5   7  10       1766.81       1835.51        60.46 o                         
  -4   7  10         21.13         76.83        18.86 o                         
  -3   7  10        158.24        199.47        19.87 o                         
  -2   7  10       1234.34       1160.01        36.74 o                         
  -1   7  10         20.32         40.12        17.34 o                         
   0   7  10        268.47        306.04        22.80 o                         
   1   7  10        721.50        623.80        25.65 o                         
   2   7  10       1036.09        941.52        34.15 o                         
   3   7  10        275.96        316.72        26.62 o                         
   4   7  10        114.56         63.48        29.58 o                         
   5   7  10       1118.99        963.75        65.94 o                         
   6   7  10        175.52        155.92        40.06 o                         
   7   7  10         35.36        120.18        35.74 o                         
   8   7  10         19.26         25.88        36.36 o                         
   9   7  10         30.36         27.12        35.13 o                         
  10   7  10        224.86        175.03        46.22 o                         
  11   7  10        299.19        268.70        51.77 o                         
 -11   8  10        106.08         94.29        34.51 o                         
 -10   8  10        297.75        440.50        40.98 o                         
  -9   8  10         62.30         31.23        27.46 o                         
  -8   8  10          0.17         18.73        22.71 o                         
  -7   8  10        443.84        410.59        36.36 o                         
  -6   8  10          8.91         18.56        21.46 o                         
  -5   8  10         93.34        100.96        26.99 o                         
  -4   8  10        147.13        181.37        40.98 o                         
  -3   8  10        417.98        467.45        40.20 o                         
  -2   8  10        290.51        371.72        33.21 o                         
  -1   8  10        837.49        835.49        35.69 o                         
   0   8  10         77.59         71.72        26.10 o                         
   1   8  10        171.25        262.54        45.61 o                         
   2   8  10        134.54        154.59        21.28 o                         
   3   8  10        998.01        944.19        35.37 o                         
   4   8  10          0.21         20.47        16.64 o                         
   5   8  10       1628.32       1375.35        49.12 o                         
   6   8  10        474.80        409.15        52.38 o                         
   7   8  10        144.86         93.68        38.83 o                         
   8   8  10        383.27        363.55        55.47 o                         
   9   8  10        199.76        188.58        47.45 o                         
  -9   9  10         67.07         63.86        31.12 o                         
  -8   9  10         25.79         86.31        48.09 o                         
  -7   9  10         81.05         92.61        24.63 o                         
  -6   9  10          2.96          1.93        21.42 o                         
  -5   9  10          3.47         19.36        28.86 o                         
  -4   9  10        348.42        387.22        38.48 o                         
  -3   9  10         22.82         47.45        38.21 o                         
  -2   9  10       2648.72       2382.32       104.15 o                         
  -1   9  10        446.97        438.74        54.23 o                         
   0   9  10        640.77        644.81        68.41 o                         
   1   9  10        475.86        500.56        31.23 o                         
   2   9  10          0.50         44.37        19.32 o                         
   3   9  10         69.24         94.90        20.25 o                         
   4   9  10          0.43          5.49        17.94 o                         
   5   9  10        153.43        125.78        22.07 o                         
   6   9  10         32.36         36.98        43.14 o                         
   7   9  10         25.63        -16.02        40.67 o                         
   8   9  10          3.59         20.34        44.37 o                         
  -7  10  10        230.26        215.24        36.39 o                         
  -6  10  10          1.55         55.89        49.61 o                         
  -5  10  10          1.63        -21.96        28.32 o                         
  -4  10  10        542.46        523.35        64.40 o                         
  -3  10  10         27.82          2.80        37.59 o                         
  -2  10  10         39.31         39.88        30.42 o                         
  -1  10  10          1.80        -22.00        27.21 o                         
   0  10  10        155.23        180.35        32.80 o                         
   1  10  10          2.48         33.07        26.54 o                         
   2  10  10        715.47        796.80        72.72 o                         
   3  10  10        295.82        402.77        39.83 o                         
   4  10  10        196.98        203.79        24.19 o                         
   5  10  10        188.19        131.25        24.48 o                         
 -16   1  11          5.61         39.38        21.94 o                         
 -15   1  11         44.28         40.02        26.92 o                         
 -14   1  11        114.65        149.66        18.59 o                         
 -13   1  11        247.26        238.91        19.65 o                         
 -12   1  11        346.27        359.81        24.59 o                         
 -11   1  11        153.17        169.96        16.28 o                         
 -10   1  11         41.28         37.01        12.81 o                         
  -9   1  11        161.01        160.01        14.01 o                         
  -8   1  11       3502.45       3212.25        59.87 o                         
  -7   1  11         55.92         63.87        13.19 o                         
  -6   1  11       8903.42       9228.80       119.51 o                         
  -5   1  11       1771.40       1954.21        42.96 o                         
  -4   1  11          1.01         12.42        12.67 o                         
  -3   1  11       1333.66       1290.84        25.26 o                         
  -2   1  11        968.49        886.62        19.41 o                         
  -1   1  11       6346.04       6322.15        86.05 o                         
   0   1  11       1211.01       1273.62        23.10 o                         
   1   1  11        168.56        179.06        11.39 o                         
   2   1  11       4411.55       4365.37        61.37 o                         
   3   1  11         46.56        130.41        11.08 o                         
   4   1  11        214.11        281.59        16.34 o                         
   5   1  11          6.81         -9.84        13.29 o                         
   6   1  11        161.52        215.70        25.27 o                         
   7   1  11        898.46        902.80        44.37 o                         
   8   1  11        435.22        471.08        35.74 o                         
   9   1  11       8412.85       8325.64       170.29 o                         
  10   1  11       1921.12       1794.68        49.67 o                         
  11   1  11       1123.11       1217.05        59.16 o                         
 -16   2  11        160.86        180.39        36.05 o                         
 -15   2  11        120.09         96.36        27.11 o                         
 -14   2  11        175.95        223.06        25.88 o                         
 -13   2  11       1839.36       1810.19        41.10 o                         
 -12   2  11        141.94        206.34        18.06 o                         
 -11   2  11        120.41        153.16        16.85 o                         
 -10   2  11          1.97          6.66        12.54 o                         
  -9   2  11          0.20         22.40        11.31 o                         
  -8   2  11        190.22        224.99        14.46 o                         
  -7   2  11        443.93        425.55        22.39 o                         
  -6   2  11        470.04        454.95        17.60 o                         
  -5   2  11        262.28        279.78        16.10 o                         
  -4   2  11       9752.48      11181.39       151.40 o                         
  -3   2  11          1.29         22.84        11.38 o                         
  -2   2  11          6.94         26.23        10.17 o                         
  -1   2  11       7319.95       7516.57       101.99 o                         
   0   2  11          6.62         14.37         9.08 o                         
   1   2  11        845.57        984.08        22.12 o                         
   2   2  11         22.54         42.61        15.38 o                         
   3   2  11         52.22         63.47        12.45 o                         
   4   2  11         28.36         70.42        16.77 o                         
   5   2  11       6626.88       7012.68       197.83 o                         
   6   2  11       1258.46       1297.78        55.47 o                         
   7   2  11        446.63        555.21        43.14 o                         
   8   2  11         44.08         62.42        18.08 o                         
   9   2  11        170.89        219.34        23.10 o                         
  10   2  11         36.26         49.08        19.60 o                         
  11   2  11          8.02         59.75        20.47 o                         
  12   2  11        494.43        461.75        33.96 o                         
  13   2  11        221.49        241.90        26.30 o                         
  14   2  11        442.58        535.91        56.08 o                         
 -15   3  11          0.65         28.97        44.99 o                         
 -14   3  11        165.04        266.85        51.15 o                         
 -13   3  11        437.99        454.22        47.48 o                         
 -12   3  11        311.72        444.03        35.86 o                         
 -11   3  11       5834.95       5384.28        83.53 o                         
 -10   3  11       1569.29       1575.97        35.89 o                         
  -9   3  11         35.31         36.12        15.23 o                         
  -8   3  11       1710.01       1700.41        31.95 o                         
  -7   3  11       1524.99       1452.25        28.03 o                         
  -6   3  11          9.17         -4.82        12.01 o                         
  -5   3  11         20.17         23.15        10.82 o                         
  -4   3  11       1221.87       1015.82        27.30 o                         
  -3   3  11       3410.91       3466.65        54.38 o                         
  -2   3  11        694.95        503.31        21.00 o                         
  -1   3  11       1696.18       1644.07        32.42 o                         
   0   3  11         79.46         61.47        13.71 o                         
   1   3  11         43.31         85.97        12.21 o                         
   2   3  11       1142.49       1003.63        23.19 o                         
   3   3  11        955.00        864.73        34.44 o                         
   4   3  11         30.11         62.86        32.36 o                         
   5   3  11          1.57         21.57        20.95 o                         
   6   3  11       1193.09       1103.48        66.56 o                         
   7   3  11       6950.60       6703.38       137.91 o                         
   9   3  11        920.74        803.37        41.91 o                         
  10   3  11        339.57        311.95        52.05 o                         
  11   3  11         64.47         82.58        32.66 o                         
  12   3  11         65.04         63.17        23.31 o                         
  13   3  11          2.64         54.67        23.75 o                         
  14   3  11          0.24         -3.70        36.36 o                         
 -15   4  11         37.66         90.59        49.30 o                         
 -14   4  11        229.22        265.62        56.70 o                         
 -13   4  11        304.67        372.71        21.40 o                         
 -12   4  11        327.93        354.19        24.76 o                         
 -11   4  11        309.81        269.17        25.93 o                         
 -10   4  11       2506.36       2338.62        46.23 o                         
  -9   4  11        558.50        571.64        43.97 o                         
  -8   4  11         31.06         34.61        12.72 o                         
  -7   4  11          6.36          5.99        11.09 o                         
  -6   4  11        338.14        349.04        21.27 o                         
  -5   4  11        367.19        365.97        18.81 o                         
  -4   4  11       3282.84       3530.92        56.21 o                         
  -3   4  11         35.70         37.63        11.56 o                         
  -2   4  11        675.00        850.71        24.18 o                         
  -1   4  11       2712.67       2854.39        54.42 o                         
   0   4  11       3402.10       3619.15        49.79 o                         
   1   4  11        369.25        409.04        16.10 o                         
   2   4  11        315.56        393.35        16.95 o                         
   3   4  11          0.04          2.95         8.85 o                         
   4   4  11        306.28        348.76        38.83 o                         
   5   4  11         87.73         92.16        19.61 o                         
   6   4  11          1.94         12.13        18.86 o                         
   7   4  11       3112.12       2976.19        75.79 o                         
   8   4  11          6.70         22.80        30.20 o                         
   9   4  11         57.88         59.02        36.36 o                         
  10   4  11        669.71        529.94        41.29 o                         
  11   4  11        169.73        164.55        39.44 o                         
  12   4  11         49.76         92.44        41.91 o                         
  13   4  11        186.21        228.03        44.37 o                         
 -14   5  11        255.36        270.55        57.31 o                         
 -13   5  11        158.09        187.97        50.54 o                         
 -12   5  11        170.76        229.00        22.81 o                         
 -11   5  11       1251.89       1266.55        40.42 o                         
 -10   5  11       1366.64       1315.08        40.72 o                         
  -9   5  11        899.46        985.35        44.44 o                         
  -8   5  11       9535.58       9180.42       118.34 o                         
  -7   5  11       9241.48       9035.09       116.17 o                         
  -6   5  11        272.87        335.69        22.97 o                         
  -5   5  11       1618.16       1501.97        33.65 o                         
  -4   5  11         64.67         62.37        12.82 o                         
  -3   5  11       1005.93        940.43        30.23 o                         
  -2   5  11        534.12        481.56        20.33 o                         
  -1   5  11        533.43        406.28        19.09 o                         
   0   5  11       1269.11       1284.64        28.82 o                         
   1   5  11       5233.00       5249.93        77.59 o                         
   2   5  11        277.64        280.22        16.36 o                         
   3   5  11       3079.43       2706.79        44.79 o                         
   4   5  11        885.93        871.87        41.50 o                         
   5   5  11        129.92        105.75        21.98 o                         
   6   5  11        446.08        453.36        30.32 o                         
   7   5  11       1460.12       1388.47        46.17 o                         
   8   5  11       1205.83       1100.19        47.68 o                         
   9   5  11        563.49        610.06        65.33 o                         
  10   5  11        105.49        138.05        39.44 o                         
  11   5  11          0.61         19.72        35.74 o                         
  12   5  11        131.05        109.70        41.29 o                         
 -13   6  11          4.91         57.31        49.92 o                         
 -12   6  11        414.27        458.46        64.09 o                         
 -11   6  11        246.07        264.03        46.41 o                         
 -10   6  11          9.62         11.51        18.66 o                         
  -9   6  11        421.79        403.22        27.01 o                         
  -8   6  11        365.22        473.15        33.45 o                         
  -7   6  11        435.42        409.50        23.39 o                         
  -6   6  11        540.18        516.09        35.53 o                         
  -5   6  11        153.56        154.59        16.91 o                         
  -4   6  11        215.86        247.49        23.57 o                         
  -3   6  11        287.28        304.80        21.33 o                         
  -2   6  11         64.60         76.72        14.22 o                         
  -1   6  11        254.53        312.98        18.47 o                         
   0   6  11        827.61        794.28        25.54 o                         
   1   6  11       1326.23       1375.97        33.33 o                         
   2   6  11        864.48        836.32        28.69 o                         
   3   6  11         45.77         91.82        16.19 o                         
   4   6  11         87.14        102.04        15.75 o                         
   5   6  11       1187.63       1110.59        68.67 o                         
   6   6  11        701.99        679.21        85.36 o                         
   7   6  11          0.05        -29.58        29.58 o                         
   8   6  11         46.21         14.17        33.90 o                         
   9   6  11          6.90        -31.43        31.43 o                         
  10   6  11        437.84        330.88        50.54 o                         
  11   6  11         22.74         40.06        38.83 o                         
  12   6  11        172.21        114.01        43.76 o                         
 -12   7  11         44.03        238.50        61.01 o                         
 -11   7  11        415.71        407.40        38.18 o                         
 -10   7  11        180.39        190.83        24.06 o                         
  -9   7  11        401.60        461.74        30.84 o                         
  -8   7  11        184.31        241.78        22.62 o                         
  -7   7  11          6.36          9.44        17.27 o                         
  -6   7  11       1401.53       1365.43        63.02 o                         
  -5   7  11       4802.45       4522.03        87.93 o                         
  -4   7  11        678.81        744.30        40.36 o                         
  -3   7  11       1380.72       1357.49        36.20 o                         
  -2   7  11         73.87         74.29        15.89 o                         
  -1   7  11        109.59        132.24        22.58 o                         
   0   7  11          3.68          4.66        16.01 o                         
   1   7  11         47.55         54.37        15.50 o                         
   2   7  11        442.94        511.00        27.67 o                         
   3   7  11       5095.80       4912.22       109.19 o                         
   4   7  11          3.26         -0.05        15.56 o                         
   5   7  11          2.13         22.80        33.90 o                         
   6   7  11        572.74        464.00        53.62 o                         
   7   7  11       1520.71       1508.55        81.97 o                         
   8   7  11        139.38        157.77        44.99 o                         
   9   7  11         19.53        -34.51        34.51 o                         
  10   7  11         71.36        101.07        41.29 o                         
  11   7  11        156.06        208.92        51.15 o                         
 -11   8  11          7.35         93.68        35.13 o                         
 -10   8  11        265.10        288.99        39.72 o                         
  -9   8  11          7.22        -22.19        25.88 o                         
  -8   8  11          1.66         35.11        23.51 o                         
  -7   8  11         63.49         93.97        28.47 o                         
  -6   8  11        339.18        403.58        38.78 o                         
  -5   8  11         39.19         15.27        26.23 o                         
  -4   8  11          0.38         17.63        24.92 o                         
  -3   8  11         86.86         86.28        37.59 o                         
  -2   8  11        369.40        356.48        74.85 o                         
  -1   8  11        237.81        256.06        25.06 o                         
   0   8  11        245.49        221.61        24.50 o                         
   1   8  11        191.81        147.91        37.59 o                         
   2   8  11         61.88         47.70        22.32 o                         
   3   8  11         95.27        117.75        19.56 o                         
   4   8  11          5.57         29.79        16.54 o                         
   5   8  11         78.77        117.71        41.91 o                         
   6   8  11          0.17         13.56        37.59 o                         
   7   8  11          3.14          0.62        38.83 o                         
   8   8  11        274.32        259.46        48.69 o                         
   9   8  11         74.28         49.92        41.91 o                         
  -9   9  11         30.83        106.62        41.91 o                         
  -8   9  11          4.82          0.72        24.57 o                         
  -7   9  11         82.21        109.44        28.34 o                         
  -6   9  11         53.21        122.34        33.96 o                         
  -5   9  11        334.15        328.12        30.62 o                         
  -4   9  11         64.53         68.18        61.32 o                         
  -3   9  11        147.59        164.28        37.90 o                         
  -2   9  11       1766.77       1809.85        90.59 o                         
  -1   9  11        193.63        201.53        46.84 o                         
   0   9  11        513.92        610.06        64.09 o                         
   1   9  11        121.09        138.86        23.10 o                         
   2   9  11        306.95        277.14        25.15 o                         
   3   9  11        533.61        518.54        31.56 o                         
   4   9  11         45.56         55.29        31.19 o                         
   5   9  11          3.27        -11.96        22.35 o                         
   6   9  11        185.13        134.35        48.69 o                         
   7   9  11        102.11         91.21        45.61 o                         
  -6  10  11          0.03        -28.87        28.87 o                         
  -5  10  11        153.91        174.29        35.70 o                         
  -4  10  11         25.80         29.10        37.90 o                         
  -3  10  11        135.64        169.48        48.07 o                         
  -2  10  11          8.13        -10.48        42.52 o                         
  -1  10  11        206.49        256.87        37.36 o                         
   0  10  11         79.20         75.89        29.85 o                         
   1  10  11        558.93        551.94        89.05 o                         
   2  10  11          3.44         12.33        41.29 o                         
   3  10  11          3.74          3.75        27.17 o                         
   4  10  11         48.57          6.26        29.36 o                         
   5  10  11         41.65         -4.77        25.62 o                         
 -16   0  12        111.16        182.42        49.92 o                         
 -15   0  12       1134.67       1115.79        50.26 o                         
 -14   0  12        116.84        132.17        26.20 o                         
 -13   0  12        861.32        814.67        61.63 o                         
 -12   0  12         94.51         97.68        21.62 o                         
 -11   0  12          0.25         -9.59        26.81 o                         
 -10   0  12        418.25        248.98        28.97 o                         
  -9   0  12         25.70         20.84        16.13 o                         
  -8   0  12       1964.88       1760.44        48.37 o                         
  -7   0  12          0.28        -12.23        13.86 o                         
  -6   0  12       5448.51       6354.10       103.47 o                         
  -5   0  12       1773.93       2062.65        92.14 o                         
  -4   0  12       3297.41       3124.27        97.99 o                         
  -3   0  12          0.58          9.34        11.74 o                         
  -2   0  12       5881.07       6057.88       118.10 o                         
  -1   0  12          0.64          5.60        10.07 o                         
   0   0  12       2633.90       2805.75        59.70 o                         
   1   0  12        112.85        158.38        14.36 o                         
   2   0  12       2994.62       3022.78        64.49 o                         
   3   0  12      50832.76      53283.87       957.11 o                         
   4   0  12       2213.84       2211.01        50.33 o                         
   5   0  12         15.78         23.48        12.37 o                         
   6   0  12       1464.93       1317.55        35.73 o                         
   7   0  12        190.49        224.84        36.36 o                         
   8   0  12       1000.50       1014.29        46.84 o                         
 -16   1  12        105.54        126.73        25.33 o                         
 -15   1  12        208.23        203.83        28.41 o                         
 -14   1  12         39.85         71.12        17.86 o                         
 -13   1  12        200.05        176.85        23.40 o                         
 -12   1  12         17.52         39.37        15.04 o                         
 -11   1  12         44.57         26.32        14.04 o                         
 -10   1  12         24.85         23.93        12.65 o                         
  -9   1  12         24.66         21.22         7.12 o                         
  -8   1  12       1004.79       1043.38        25.75 o                         
  -7   1  12         92.66        130.52        11.14 o                         
  -6   1  12        719.44        784.52        23.00 o                         
  -5   1  12       3105.21       3338.88        53.15 o                         
  -4   1  12       2662.79       3093.68        56.69 o                         
  -3   1  12        170.53        220.81        13.36 o                         
  -2   1  12          5.09         10.23         8.45 o                         
  -1   1  12         45.97         73.35         8.83 o                         
   0   1  12         36.69         45.66         9.96 o                         
   1   1  12        539.95        583.10        17.19 o                         
   2   1  12         20.22         40.54        10.47 o                         
   3   1  12        843.73        935.06        21.73 o                         
   4   1  12        981.44       1065.86        22.58 o                         
   5   1  12       3521.49       3892.92        83.82 o                         
   6   1  12         36.74         50.54        20.34 o                         
   7   1  12         99.62        123.57        17.21 o                         
   8   1  12         52.11         44.99        24.04 o                         
   9   1  12       1247.12       1460.18       100.73 o                         
  10   1  12       2819.94       2691.69        65.37 o                         
  11   1  12        123.10        152.15        23.11 o                         
 -16   2  12         69.71         84.38        29.71 o                         
 -15   2  12        322.46        265.82        52.62 o                         
 -14   2  12         37.43         48.06        19.69 o                         
 -13   2  12       1403.04       1391.37        42.09 o                         
 -12   2  12        268.49        340.77        24.45 o                         
 -11   2  12        124.08        134.49        16.40 o                         
 -10   2  12          3.66         -1.06        12.32 o                         
  -9   2  12        885.77        848.45        25.40 o                         
  -8   2  12       1405.56       1233.60        33.29 o                         
  -7   2  12        147.54        124.41        11.42 o                         
  -6   2  12       1970.26       1800.76        39.80 o                         
  -5   2  12         59.74         83.57        12.44 o                         
  -4   2  12       3218.48       3201.71        51.14 o                         
  -3   2  12      11730.43      12557.73       166.91 o                         
  -2   2  12        215.69        149.68        15.76 o                         
  -1   2  12      13598.63      13746.87       208.59 o                         
   0   2  12         42.48         43.45        12.25 o                         
   1   2  12       1843.82       1885.40        33.60 o                         
   2   2  12        145.26        199.53        12.86 o                         
   3   2  12       5631.69       5373.63        75.09 o                         
   4   2  12        164.29        201.53        27.73 o                         
   5   2  12         18.86         59.78        15.69 o                         
   6   2  12       5112.14       5094.36       148.53 o                         
   7   2  12        670.44        684.96        33.08 o                         
   8   2  12       1562.30       1472.74        46.19 o                         
   9   2  12        219.45        262.93        25.03 o                         
  10   2  12          4.67         -5.85        18.74 o                         
  11   2  12         60.03         66.42        53.31 o                         
  12   2  12        951.72       1012.54        42.91 o                         
  13   2  12        317.05        469.20        59.16 o                         
  14   2  12       2258.02       2197.78        70.35 o                         
 -15   3  12         54.51         61.77        21.62 o                         
 -14   3  12        227.48        217.97        27.84 o                         
 -13   3  12         44.60         41.01        19.20 o                         
 -12   3  12       1694.81       1526.93        43.91 o                         
 -11   3  12       1549.62       1465.45        36.15 o                         
 -10   3  12        350.59        365.22        21.11 o                         
  -9   3  12          0.13         -9.35        15.30 o                         
  -8   3  12       1674.95       1661.00        45.82 o                         
  -7   3  12        801.83        816.04        25.20 o                         
  -6   3  12        103.40        115.97        12.47 o                         
  -5   3  12          4.90         -1.15        10.01 o                         
  -4   3  12        108.17        119.97        13.23 o                         
  -3   3  12        827.14        951.08        25.84 o                         
  -2   3  12       5747.15       6371.37        91.90 o                         
  -1   3  12       2204.01       2256.25        46.52 o                         
   0   3  12        599.08        639.58        21.44 o                         
   1   3  12        338.06        337.46        24.44 o                         
   2   3  12        405.85        413.83        17.05 o                         
   3   3  12         79.39         79.52         9.70 o                         
   4   3  12        159.51        224.92        20.86 o                         
   5   3  12        104.01         77.65        24.65 o                         
   6   3  12       1936.35       1814.36        52.04 o                         
   7   3  12       2391.63       2388.91        63.17 o                         
   8   3  12        156.97        176.26        33.90 o                         
   9   3  12          5.61        -19.39        19.39 o                         
  10   3  12        164.37        176.54        29.89 o                         
  11   3  12          9.05          2.29        21.13 o                         
  12   3  12        214.02        234.17        33.59 o                         
  13   3  12        207.39        189.72        28.66 o                         
 -15   4  12         72.27        104.15        49.30 o                         
 -14   4  12        124.61        183.04        49.30 o                         
 -13   4  12         36.11         51.90        19.60 o                         
 -12   4  12       2085.37       2070.58        51.76 o                         
 -11   4  12         41.62         30.15        18.75 o                         
 -10   4  12         11.65         16.48        17.81 o                         
  -9   4  12          7.04          5.10        14.41 o                         
  -8   4  12          2.15         22.47        15.81 o                         
  -7   4  12         40.39         29.21        11.83 o                         
  -6   4  12       1846.53       1818.51        42.84 o                         
  -5   4  12          0.15         -6.36        10.21 o                         
  -4   4  12        357.78        372.38        18.48 o                         
  -3   4  12       3178.13       3153.78        51.53 o                         
  -2   4  12       3494.72       3498.45        55.54 o                         
  -1   4  12        735.73        666.55        18.36 o                         
   0   4  12       1551.52       1573.55        27.71 o                         
   1   4  12         11.84         13.50        10.47 o                         
   2   4  12        232.98        257.28        13.54 o                         
   3   4  12       1059.88        901.36        21.76 o                         
   4   4  12        878.02        844.19        36.14 o                         
   5   4  12        395.53        409.77        43.14 o                         
   6   4  12        230.93        246.50        26.30 o                         
   7   4  12        411.92        479.13        34.42 o                         
   8   4  12        448.31        479.54        44.06 o                         
   9   4  12        397.29        454.69        34.79 o                         
  10   4  12        615.08        519.90        61.63 o                         
  11   4  12         33.06          1.85        33.28 o                         
  12   4  12         42.97          9.86        33.90 o                         
  13   4  12        392.40        476.95        57.31 o                         
 -14   5  12         13.09        -19.72        43.14 o                         
 -13   5  12        216.44        391.28        59.16 o                         
 -12   5  12         64.37         85.44        20.88 o                         
 -11   5  12        732.72        630.83        33.13 o                         
 -10   5  12        290.51        310.12        24.61 o                         
  -9   5  12       1581.82       1480.41        40.52 o                         
  -8   5  12         89.09         94.96        15.37 o                         
  -7   5  12       3526.68       3389.80        53.73 o                         
  -6   5  12        190.33        226.73        20.82 o                         
  -5   5  12         31.57         30.78        12.76 o                         
  -4   5  12        301.55        331.28        18.45 o                         
  -3   5  12          1.28         -3.10        12.72 o                         
  -2   5  12         34.61         37.30        11.53 o                         
  -1   5  12        724.01        680.20        22.37 o                         
   0   5  12         86.63         79.10        11.97 o                         
   1   5  12       1327.94       1440.66        27.36 o                         
   2   5  12        128.49        138.96        13.05 o                         
   3   5  12        530.53        524.94        17.87 o                         
   4   5  12       1769.99       1627.18        51.64 o                         
   5   5  12        114.43        103.78        18.61 o                         
   6   5  12        111.74         94.86        19.17 o                         
   7   5  12         10.10         16.29        32.66 o                         
   8   5  12        152.37        173.18        38.83 o                         
  10   5  12          9.93        -31.43        31.43 o                         
  11   5  12        109.96        133.73        40.67 o                         
  12   5  12        125.05        173.18        43.76 o                         
 -13   6  12         22.92         77.04        47.45 o                         
 -12   6  12         53.44        122.18        22.48 o                         
 -11   6  12        376.47        379.36        27.22 o                         
 -10   6  12          4.63         -3.89        18.70 o                         
  -9   6  12         25.43         25.31        20.01 o                         
  -8   6  12       3276.25       3233.85        60.72 o                         
  -7   6  12        112.00        104.20        19.93 o                         
  -6   6  12        429.64        492.46        29.65 o                         
  -5   6  12        409.85        413.49        22.75 o                         
  -4   6  12          4.60         18.08        13.75 o                         
  -3   6  12        264.70        276.54        18.93 o                         
  -2   6  12         15.39         11.22        12.93 o                         
  -1   6  12       1112.48       1107.31        29.92 o                         
   0   6  12         53.50         75.30        14.44 o                         
   1   6  12        646.34        654.41        24.32 o                         
   2   6  12         26.09         13.21        13.80 o                         
   3   6  12       1500.54       1431.36        33.73 o                         
   4   6  12          4.28        -10.63        16.16 o                         
   5   6  12        492.40        460.55        34.42 o                         
   6   6  12          0.19         64.09        40.67 o                         
   7   6  12        550.37        527.48        52.38 o                         
   8   6  12          1.17         -2.47        32.66 o                         
   9   6  12        452.52        439.35        53.00 o                         
  10   6  12         17.12        -21.57        36.36 o                         
  11   6  12        464.47        415.32        53.62 o                         
 -12   7  12        405.07        408.16        37.05 o                         
 -11   7  12        157.19        179.98        25.86 o                         
 -10   7  12        113.41        118.55        22.79 o                         
  -9   7  12         59.66         62.08        21.35 o                         
  -8   7  12        267.63        313.92        26.40 o                         
  -7   7  12         65.35         42.42        19.11 o                         
  -6   7  12          1.21          1.28        20.17 o                         
  -5   7  12        800.33        728.02        38.99 o                         
  -4   7  12        390.00        422.48        38.96 o                         
  -3   7  12         14.89         36.15        16.24 o                         
  -2   7  12         10.56          5.16        14.80 o                         
  -1   7  12         45.05         16.58        15.55 o                         
   0   7  12        252.07        295.52        22.63 o                         
   1   7  12         66.23         62.40        17.25 o                         
   2   7  12       1037.71       1024.70        44.01 o                         
   3   7  12        824.08        686.48        46.84 o                         
   4   7  12        165.13        160.76        18.20 o                         
   5   7  12        214.68        236.04        41.91 o                         
   6   7  12       1499.42       1330.44        78.88 o                         
   7   7  12        839.58        774.61        67.18 o                         
   8   7  12        356.42        313.01        49.30 o                         
   9   7  12          1.18        -33.90        36.36 o                         
  10   7  12          0.00        -20.34        33.90 o                         
 -11   8  12        716.03        676.99        98.61 o                         
 -10   8  12        454.51        471.37        69.14 o                         
  -9   8  12          5.36         27.97        23.28 o                         
  -8   8  12         78.41        115.78        21.51 o                         
  -7   8  12        234.86        293.35        36.90 o                         
  -6   8  12        276.95        323.81        29.36 o                         
  -5   8  12         19.77         32.03        20.81 o                         
  -4   8  12        630.40        690.99        44.88 o                         
  -3   8  12        856.97        876.17        52.03 o                         
  -2   8  12          0.74         27.42        24.84 o                         
  -1   8  12        336.69        371.61        60.09 o                         
   0   8  12         55.52         61.59        18.82 o                         
   1   8  12        377.51        440.24        48.45 o                         
   2   8  12         55.33         63.04        22.19 o                         
   3   8  12        126.89        143.66        24.82 o                         
   4   8  12       1653.33       1456.14        41.32 o                         
   5   8  12        364.56        364.16        49.92 o                         
   6   8  12          0.12          2.47        35.74 o                         
   7   8  12        373.92        362.93        52.38 o                         
   8   8  12        315.96        279.18        53.62 o                         
   9   8  12        537.48        643.96        68.41 o                         
  -9   9  12        289.59        327.13        65.60 o                         
  -8   9  12          0.72        -28.86        28.86 o                         
  -7   9  12        179.15        199.43        38.87 o                         
  -6   9  12          3.33        -10.71        22.68 o                         
  -5   9  12          0.03          5.86        22.30 o                         
  -4   9  12         38.71         -4.93        27.02 o                         
  -3   9  12          1.22         17.80        26.36 o                         
  -2   9  12         10.51         57.46        28.97 o                         
  -1   9  12        116.43        135.58        43.76 o                         
   0   9  12        130.09        139.28        41.29 o                         
   1   9  12        379.30        342.86        30.85 o                         
   2   9  12         54.76         41.12        20.11 o                         
   3   9  12        173.21        176.41        22.54 o                         
   4   9  12        285.19        271.87        23.85 o                         
   5   9  12        261.88        229.88        48.07 o                         
   6   9  12        603.69        578.02        64.09 o                         
  -6  10  12          0.22         29.58        41.29 o                         
  -5  10  12         29.44         28.67        29.59 o                         
  -4  10  12        258.74        193.51        49.30 o                         
  -3  10  12         19.19        -27.12        36.98 o                         
  -2  10  12          5.91          7.40        38.21 o                         
  -1  10  12        648.17        685.69       126.65 o                         
   0  10  12         26.19         47.52        30.42 o                         
   1  10  12         16.31         19.85        28.54 o                         
   2  10  12         28.97         16.67        28.48 o                         
   3  10  12        100.50        112.04        31.10 o                         
   4  10  12        743.80        686.39        43.47 o                         
 -16   1  13        635.45        683.44        64.92 o                         
 -15   1  13         10.97         18.67        19.89 o                         
 -14   1  13        801.17        858.14        37.59 o                         
 -13   1  13        562.31        723.86        33.57 o                         
 -12   1  13        603.30        588.17        26.35 o                         
 -11   1  13          2.05        -13.07        13.70 o                         
 -10   1  13         27.23         32.16        11.64 o                         
  -9   1  13        123.90        110.18        17.83 o                         
  -8   1  13       1493.94       1429.26        30.96 o                         
  -7   1  13       1100.18       1128.25        23.74 o                         
  -6   1  13       1344.32       1275.96        28.34 o                         
  -5   1  13       1475.48       1683.50        38.30 o                         
  -4   1  13         94.08         96.83        14.63 o                         
  -3   1  13       1978.33       2556.13        57.64 o                         
  -2   1  13        379.11        326.79        18.10 o                         
  -1   1  13      10514.94      10414.09       138.89 o                         
   0   1  13        606.28        671.01        19.37 o                         
   1   1  13        127.55        205.33        13.26 o                         
   2   1  13       1946.92       2178.33        36.54 o                         
   3   1  13       1215.90        894.19        21.56 o                         
   4   1  13         79.44        125.77        12.17 o                         
   5   1  13       2027.08       2126.20        42.10 o                         
   6   1  13         44.55         43.45        14.82 o                         
   7   1  13        553.39        553.67        33.28 o                         
   8   1  13        448.24        398.72        28.54 o                         
   9   1  13         49.42         52.89        18.72 o                         
  10   1  13       3097.95       3073.82        72.56 o                         
  11   1  13          5.93         21.09        17.99 o                         
  12   1  13        511.91        604.52        49.92 o                         
 -15   2  13         60.37         49.22        50.86 o                         
 -14   2  13        292.60        436.05        60.92 o                         
 -13   2  13        226.53        286.69        37.86 o                         
 -12   2  13          2.99         15.29        15.20 o                         
 -11   2  13          0.41         -8.34        13.51 o                         
 -10   2  13          3.08        130.16        29.58 o                         
  -9   2  13        441.02        438.15        21.29 o                         
  -8   2  13         23.63         46.83        12.85 o                         
  -7   2  13        214.61        234.18        13.18 o                         
  -6   2  13        313.01        307.21        16.06 o                         
  -5   2  13       2482.06       2743.45        45.90 o                         
  -4   2  13        276.67        346.01        22.25 o                         
  -3   2  13        245.68        268.61        17.54 o                         
  -2   2  13        799.69        811.18        23.66 o                         
  -1   2  13       1914.19       2182.71        37.96 o                         
   0   2  13         22.94          6.63        11.19 o                         
   1   2  13       4076.71       4435.51        64.60 o                         
   2   2  13       1825.20       1962.73        34.97 o                         
   3   2  13       1071.65       1134.52        24.52 o                         
   4   2  13          0.69         22.47         9.93 o                         
   5   2  13         21.65         59.98        15.87 o                         
   6   2  13        150.61        184.89        27.12 o                         
   7   2  13        380.19        379.54        27.65 o                         
   8   2  13       1560.53       1584.55        50.81 o                         
   9   2  13        558.01        633.49        34.43 o                         
  10   2  13       1271.64       1233.13        44.42 o                         
  11   2  13        109.68        113.23        29.89 o                         
  12   2  13        177.78        218.34        26.67 o                         
  13   2  13         87.54        133.61        37.59 o                         
  14   2  13         66.76        147.91        41.29 o                         
 -15   3  13        158.92        193.08        32.10 o                         
 -14   3  13        106.67        133.90        22.39 o                         
 -13   3  13         29.48         70.27        20.49 o                         
 -12   3  13          1.13         32.05        22.11 o                         
 -11   3  13        166.08        243.86        22.06 o                         
  -9   3  13        180.69        165.71        16.52 o                         
  -8   3  13       2410.60       2321.89        44.57 o                         
  -7   3  13         70.32         66.02        13.44 o                         
  -6   3  13        812.31        748.69        29.35 o                         
  -5   3  13          1.28         -5.45        10.20 o                         
  -4   3  13       2928.75       2892.30        48.07 o                         
  -3   3  13       1641.86       1630.90        32.81 o                         
  -2   3  13       1971.95       1956.21        36.42 o                         
  -1   3  13         52.03        121.82        13.33 o                         
   0   3  13       4595.00       4887.24        71.94 o                         
   1   3  13          0.74         -8.02        10.28 o                         
   2   3  13       1062.72       1089.18        24.11 o                         
   3   3  13       3950.35       3758.71        56.11 o                         
   4   3  13         33.11         22.49        15.25 o                         
   5   3  13          4.41        -10.48        15.69 o                         
   6   3  13        247.60        290.27        33.90 o                         
   7   3  13       1466.09       1495.24        99.19 o                         
   8   3  13        226.98        311.16        38.21 o                         
   9   3  13        907.11        961.49        41.83 o                         
  10   3  13       1171.94       1178.84        64.71 o                         
  11   3  13        181.29        206.60        27.67 o                         
  12   3  13          3.39          6.42        22.41 o                         
  13   3  13        205.15        244.75        38.83 o                         
 -15   4  13        479.29        592.19        73.34 o                         
 -14   4  13        360.18        365.06        34.60 o                         
 -13   4  13        310.05        339.85        26.50 o                         
 -12   4  13       1125.80       1277.95        41.84 o                         
 -11   4  13          0.01         28.50        18.89 o                         
 -10   4  13        120.31        149.87        20.84 o                         
  -9   4  13          4.71         18.39        13.75 o                         
  -8   4  13       1541.07       1500.67        32.38 o                         
  -7   4  13        488.54        469.25        38.42 o                         
  -6   4  13         53.79         68.12        12.55 o                         
  -5   4  13        273.87        234.38        15.42 o                         
  -4   4  13          0.21          7.97        10.36 o                         
  -3   4  13          1.90         -7.34        10.75 o                         
  -2   4  13        267.17        301.78        24.36 o                         
  -1   4  13        100.35        105.34        10.38 o                         
   0   4  13        190.87        187.32        15.70 o                         
   1   4  13        673.91        665.39        21.10 o                         
   2   4  13         77.40         87.13        10.64 o                         
   3   4  13          9.90         29.48         9.61 o                         
   4   4  13        110.46        102.49        20.05 o                         
   5   4  13       1038.67       1105.50        59.16 o                         
   6   4  13        317.65        309.45        27.85 o                         
   7   4  13       1033.19       1044.48        61.01 o                         
   8   4  13        432.45        458.30        33.75 o                         
   9   4  13         80.33         83.59        32.97 o                         
  10   4  13         51.24         14.71        18.10 o                         
  12   4  13         23.95         32.66        35.74 o                         
  13   4  13         14.52         -1.85        34.51 o                         
 -14   5  13        128.23        123.87        49.92 o                         
 -13   5  13       1573.19       1658.69        81.95 o                         
 -12   5  13          5.12         -9.92        19.09 o                         
 -11   5  13          3.84         10.67        19.35 o                         
 -10   5  13        232.82        232.62        23.32 o                         
  -9   5  13         38.01         42.49        18.99 o                         
  -8   5  13         39.71         43.64        17.61 o                         
  -7   5  13       1218.78       1221.82        35.23 o                         
  -6   5  13        611.07        638.68        25.68 o                         
  -5   5  13        320.69        355.97        20.54 o                         
  -4   5  13       1138.34       1149.07        29.90 o                         
  -3   5  13        153.14        135.01        14.51 o                         
  -2   5  13       1032.72        987.65        39.63 o                         
  -1   5  13        449.77        350.11        18.44 o                         
   0   5  13        121.07        125.33        14.59 o                         
   1   5  13          3.30         -9.06         9.06 o                         
   2   5  13         23.57         31.41        11.13 o                         
   3   5  13        824.93        747.56        20.50 o                         
   4   5  13        333.07        318.72        20.36 o                         
   5   5  13        872.55        889.40        41.84 o                         
   6   5  13          0.28         -4.69        17.15 o                         
   7   5  13        393.60        408.92        33.72 o                         
   8   5  13       1493.31       1553.48        78.88 o                         
   9   5  13       1070.41       1132.00        70.26 o                         
  10   5  13          2.53        -33.28        33.28 o                         
  11   5  13        384.58        358.00        48.69 o                         
  12   5  13         21.95          4.93        36.36 o                         
 -13   6  13        232.93        265.32        28.54 o                         
 -12   6  13        169.61        267.92        46.36 o                         
 -11   6  13         20.78         46.20        20.50 o                         
 -10   6  13        181.42        166.24        23.43 o                         
  -9   6  13        272.49        242.73        22.26 o                         
  -8   6  13         48.85         65.19        18.44 o                         
  -7   6  13        116.15         89.63        21.39 o                         
  -6   6  13        998.20        948.83        32.83 o                         
  -5   6  13         94.29         89.81        16.59 o                         
  -4   6  13        918.17        856.39        28.86 o                         
  -3   6  13         83.81        101.02        16.04 o                         
  -2   6  13        129.81        147.88        16.56 o                         
  -1   6  13        249.14        302.53        20.79 o                         
   0   6  13        132.43        169.81        22.06 o                         
   1   6  13        103.29        131.52        14.99 o                         
   2   6  13         22.54         11.39        13.13 o                         
   3   6  13         35.63         22.93        12.89 o                         
   4   6  13        165.81        151.56        25.90 o                         
   5   6  13          5.96         45.92        32.66 o                         
   6   6  13        563.22        524.40        76.42 o                         
   7   6  13        732.10        761.67        62.25 o                         
   8   6  13        877.95        801.11        64.71 o                         
   9   6  13         20.19         33.28        35.13 o                         
  10   6  13         19.46         -0.62        36.98 o                         
  11   6  13          0.66         -4.31        36.36 o                         
 -12   7  13         69.86        106.18        30.32 o                         
 -11   7  13       1133.48       1026.93        52.40 o                         
 -10   7  13        177.47        179.73        31.64 o                         
  -9   7  13         12.71         20.81        19.67 o                         
  -8   7  13       1588.01       1625.38        44.01 o                         
  -7   7  13          1.77        -17.13        17.13 o                         
  -6   7  13        880.33        839.01        36.97 o                         
  -5   7  13        501.70        488.00        55.47 o                         
  -4   7  13        113.91        165.70        23.66 o                         
  -3   7  13         46.87         70.90        16.89 o                         
  -2   7  13       1644.50       1609.93        39.48 o                         
  -1   7  13        367.49        369.41        26.52 o                         
   0   7  13        216.26        237.52        19.62 o                         
   1   7  13        947.29        920.55        33.76 o                         
   2   7  13       1543.06       1621.39        42.93 o                         
   3   7  13         66.95         80.91        20.44 o                         
   4   7  13        657.91        595.26        51.77 o                         
   5   7  13        115.46         68.41        36.98 o                         
   6   7  13        465.00        476.95        53.00 o                         
   7   7  13        209.15        271.78        47.45 o                         
   8   7  13         68.74         65.33        37.59 o                         
   9   7  13          7.87         32.05        35.74 o                         
  10   7  13        154.83         78.88        42.52 o                         
 -11   8  13         63.96         58.59        25.17 o                         
 -10   8  13        490.58        528.89        42.31 o                         
  -9   8  13        103.67        143.70        26.92 o                         
  -8   8  13          2.62         29.05        20.52 o                         
  -7   8  13        475.19        511.93        41.45 o                         
  -6   8  13         91.52        112.88        24.49 o                         
  -5   8  13        117.36        108.13        39.44 o                         
  -4   8  13        754.54        710.38        44.78 o                         
  -3   8  13          5.88        -23.87        46.53 o                         
  -2   8  13        289.81        243.70        36.46 o                         
  -1   8  13         41.70         21.50        18.56 o                         
   0   8  13          0.39         27.82        17.97 o                         
   1   8  13         21.08         35.75        18.19 o                         
   2   8  13       1015.19        870.45        42.61 o                         
   3   8  13        671.88        611.78        37.29 o                         
   4   8  13          0.21          1.83        16.80 o                         
   5   8  13         55.46         57.31        40.67 o                         
   6   8  13          0.40        -33.90        33.90 o                         
   7   8  13        385.11        431.96        57.93 o                         
   8   8  13         33.57         37.59        36.36 o                         
   9   8  13        168.18        157.15        47.45 o                         
  -9   9  13        461.36        536.30        55.83 o                         
  -8   9  13          7.16        -17.98        24.44 o                         
  -7   9  13         57.63         58.06        25.27 o                         
  -6   9  13         12.71         18.90        44.93 o                         
  -5   9  13         36.30          0.10        43.76 o                         
  -4   9  13        261.06        272.42        50.81 o                         
  -3   9  13        296.75        296.66        61.29 o                         
  -2   9  13        258.53        323.75        79.47 o                         
  -1   9  13         40.70         37.59        36.36 o                         
   0   9  13         40.24         25.88        36.98 o                         
   1   9  13        277.72        240.97        48.07 o                         
   2   9  13        132.41        117.11        22.80 o                         
   3   9  13         87.56        111.14        21.06 o                         
   4   9  13        142.57        113.74        19.68 o                         
   5   9  13        155.53        153.46        44.99 o                         
   6   9  13        136.77        119.56        44.99 o                         
   7   9  13         11.53         -5.55        44.99 o                         
  -6  10  13        788.59        817.96        58.35 o                         
  -5  10  13        168.19        155.51        31.42 o                         
  -4  10  13         11.85         41.29        41.29 o                         
  -3  10  13         45.08         25.88        41.29 o                         
  -2  10  13         15.57         24.65        38.83 o                         
  -1  10  13         36.55        -11.71        37.59 o                         
   0  10  13        136.74         98.67        31.16 o                         
   1  10  13         95.48        127.21        32.90 o                         
   2  10  13       1381.97       1224.85        87.20 o                         
   3  10  13         60.54         40.37        29.83 o                         
   4  10  13         79.63        129.23        23.00 o                         
 -16   0  14        263.03        287.19        57.93 o                         
 -15   0  14        401.27        456.61        57.93 o                         
 -14   0  14        623.36        591.29        44.99 o                         
 -13   0  14         41.32         61.33        23.25 o                         
 -11   0  14        220.85        154.32        23.99 o                         
 -10   0  14        186.19        185.62        24.34 o                         
  -9   0  14        536.90        531.03        31.05 o                         
  -8   0  14       1260.22       1421.73        43.35 o                         
  -7   0  14       3012.83       3136.79        72.55 o                         
  -6   0  14      11976.94      12444.87       191.61 o                         
  -5   0  14       1571.17       1811.46        63.48 o                         
  -4   0  14       4421.10       4974.18       145.44 o                         
  -3   0  14       2722.61       2867.64        65.80 o                         
  -2   0  14       2430.58       2365.23        59.15 o                         
  -1   0  14      10792.61      10701.14       202.42 o                         
   0   0  14       3446.65       3814.20        80.39 o                         
   1   0  14       3175.11       3551.48        75.81 o                         
   2   0  14      13236.34      14923.86       276.02 o                         
   3   0  14       1727.20       1523.64        40.73 o                         
   4   0  14        440.62        520.16        35.74 o                         
   5   0  14       7074.39       7339.47       141.63 o                         
   6   0  14          9.89         42.40        13.49 o                         
   7   0  14        600.05        631.02        40.06 o                         
   8   0  14        118.11        134.35        27.12 o                         
 -16   1  14       1021.21       1024.47        58.30 o                         
 -15   1  14         61.90        100.78        25.20 o                         
 -14   1  14       2661.87       2406.37        96.30 o                         
 -13   1  14       1588.28       1474.97        62.07 o                         
 -11   1  14        557.85        466.46        24.74 o                         
 -10   1  14         44.17         25.10        11.61 o                         
  -9   1  14        828.30        743.95        24.52 o                         
  -8   1  14        166.92        193.31        14.66 o                         
  -7   1  14        257.85        322.76        15.50 o                         
  -6   1  14        645.78        682.25        21.46 o                         
  -5   1  14        950.65       1043.47        25.65 o                         
  -4   1  14        460.23        455.91        20.47 o                         
  -3   1  14         34.15         52.14        12.68 o                         
  -2   1  14        351.27        348.51        17.16 o                         
  -1   1  14       1155.60       1303.53        27.78 o                         
   0   1  14        174.46        301.18        15.52 o                         
   1   1  14          0.35         24.20        15.50 o                         
   2   1  14       7428.90       8240.79       112.55 o                         
   3   1  14       2476.12       2621.70        41.63 o                         
   4   1  14       3341.93       3598.28        53.34 o                         
   5   1  14        159.34        183.49        11.65 o                         
   6   1  14        148.82        165.68        28.97 o                         
   7   1  14        258.59        275.48        32.66 o                         
   8   1  14        500.69        488.25        30.50 o                         
   9   1  14       1027.11        964.07        37.88 o                         
  10   1  14        489.35        583.68        65.94 o                         
  11   1  14        356.83        396.71        29.55 o                         
 -15   2  14         55.37        140.25        30.97 o                         
 -14   2  14       2772.61       2558.73       144.63 o                         
 -13   2  14        135.13        168.44        61.94 o                         
 -12   2  14        414.35        446.84        24.61 o                         
 -11   2  14         31.16         24.46        14.69 o                         
 -10   2  14       3604.23       3275.22        56.97 o                         
  -9   2  14         73.23        118.54        29.39 o                         
  -8   2  14       2090.11       1988.01        35.11 o                         
  -7   2  14        220.95        216.68        13.29 o                         
  -6   2  14         10.96         23.32        11.07 o                         
  -5   2  14        737.05       1061.61        26.17 o                         
  -4   2  14        716.81        711.34        22.70 o                         
  -3   2  14       3987.97       4580.09        68.41 o                         
  -2   2  14       4452.22       4592.21        68.90 o                         
  -1   2  14        905.16       1118.54        31.92 o                         
   0   2  14       2589.45       2795.00        47.22 o                         
   1   2  14        267.76        329.93        17.23 o                         
   2   2  14       1523.25       1674.79        30.92 o                         
   3   2  14       3687.86       3587.90        53.59 o                         
   4   2  14       2289.88       2383.48        38.47 o                         
   5   2  14       3913.33       3900.11        85.40 o                         
   6   2  14          0.45         13.25        16.56 o                         
   7   2  14        115.66        119.20        21.11 o                         
   8   2  14         14.34         30.89        20.65 o                         
   9   2  14        378.60        400.56        30.66 o                         
  10   2  14         11.71          9.55        19.61 o                         
  11   2  14         23.35         26.38        20.43 o                         
  12   2  14        616.56        604.17        57.93 o                         
  13   2  14         10.41         22.57        22.29 o                         
 -15   3  14         18.74         34.22        28.28 o                         
 -14   3  14         24.21         85.17        29.37 o                         
 -13   3  14        430.08        468.34        29.14 o                         
 -12   3  14          3.13         27.39        19.61 o                         
 -11   3  14       1178.57       1251.67        40.51 o                         
 -10   3  14       7011.51       6760.35       101.11 o                         
  -9   3  14        124.54        170.62        16.62 o                         
  -8   3  14        877.82        930.93        28.78 o                         
  -7   3  14          3.11         25.99        11.13 o                         
  -6   3  14        363.56        400.76        19.31 o                         
  -5   3  14         43.09         50.15        11.30 o                         
  -4   3  14         88.52         81.68        12.30 o                         
  -3   3  14        412.97        445.61        19.93 o                         
  -2   3  14       6613.08       6976.01        98.37 o                         
  -1   3  14          6.41         -7.56        12.03 o                         
   0   3  14       2872.47       3170.15        50.43 o                         
   1   3  14        104.23        112.83        12.54 o                         
   2   3  14          2.08          0.99        11.65 o                         
   3   3  14        117.11        158.33        11.45 o                         
   4   3  14        827.44        842.87        40.06 o                         
   5   3  14        215.75        243.02        47.15 o                         
   6   3  14        136.64        123.26        29.58 o                         
   7   3  14       6099.27       5640.83       330.61 o                         
   8   3  14         72.40        144.21        33.90 o                         
   9   3  14        577.94        520.52        35.95 o                         
  10   3  14        974.50        925.79        53.89 o                         
  11   3  14          4.43          0.60        21.30 o                         
  12   3  14         71.50         54.55        33.59 o                         
  13   3  14         81.71         91.21        38.83 o                         
 -15   4  14        128.95        156.03        25.92 o                         
 -14   4  14         53.43         72.00        21.59 o                         
 -13   4  14        501.84        509.00        32.97 o                         
 -12   4  14       2253.15       2229.30        69.67 o                         
 -11   4  14         18.00          3.84        18.80 o                         
 -10   4  14         52.57         74.81        20.37 o                         
  -9   4  14        137.92        206.98        18.25 o                         
  -8   4  14         49.12         72.35        13.81 o                         
  -7   4  14        565.77        527.26        22.08 o                         
  -6   4  14       2003.39       1959.36        39.22 o                         
  -5   4  14        161.27        136.97        13.68 o                         
  -4   4  14         14.26         14.36        11.83 o                         
  -3   4  14        137.50        174.23        14.35 o                         
  -2   4  14       1605.15       1571.66        32.35 o                         
  -1   4  14         62.15         29.21         8.97 o                         
   0   4  14         75.44         78.80        11.84 o                         
   1   4  14        338.27        292.59        15.61 o                         
   2   4  14        111.88        154.84        17.92 o                         
   3   4  14       2251.30       2009.92        35.95 o                         
   4   4  14        793.26        662.53        34.63 o                         
   5   4  14         78.45         46.84        28.35 o                         
   6   4  14         47.15         30.64        21.13 o                         
   7   4  14         34.67         55.42        22.29 o                         
   8   4  14        688.65        702.60        40.29 o                         
   9   4  14         39.12        102.05        24.83 o                         
  10   4  14         59.31        115.25        35.74 o                         
  12   4  14        163.36        181.19        42.52 o                         
 -14   5  14         19.38         40.40        29.45 o                         
 -13   5  14        104.70        107.51        23.11 o                         
 -12   5  14         61.67         31.18        25.22 o                         
 -11   5  14        413.61        412.61        28.30 o                         
 -10   5  14        155.53        152.26        31.96 o                         
  -9   5  14        145.35        173.97        20.28 o                         
  -8   5  14        267.76        282.15        21.80 o                         
  -7   5  14       2358.61       2316.33        48.39 o                         
  -6   5  14         39.43         51.79        14.82 o                         
  -5   5  14        482.94        472.51        34.98 o                         
  -4   5  14         76.96        108.11        14.51 o                         
  -3   5  14       1319.43       1376.89        32.27 o                         
  -2   5  14          7.62         13.18        11.52 o                         
  -1   5  14         82.48         79.30        13.06 o                         
   0   5  14          1.88          8.62         9.73 o                         
   1   5  14       2449.08       2398.00        38.22 o                         
   2   5  14         65.14         84.37        15.15 o                         
   3   5  14          6.88         19.19        20.21 o                         
   4   5  14       3397.95       3189.60       112.16 o                         
   5   5  14        138.02        192.24        25.71 o                         
   6   5  14          2.99         26.81        22.66 o                         
   7   5  14       1528.61       1460.88        60.24 o                         
   8   5  14         15.77         11.09        50.54 o                         
   9   5  14        142.26        115.86        36.98 o                         
  10   5  14        219.48        216.32        43.14 o                         
  11   5  14         18.85        -30.81        33.28 o                         
  12   5  14          9.79        -22.19        36.36 o                         
 -13   6  14         93.52         76.91        26.90 o                         
 -12   6  14       1494.39       1576.00        61.35 o                         
 -11   6  14        110.84         66.46        35.76 o                         
 -10   6  14        379.37        355.32        45.07 o                         
  -9   6  14        259.54        299.33        23.36 o                         
  -8   6  14       1433.64       1424.45        40.01 o                         
  -7   6  14        874.21        860.70        50.03 o                         
  -6   6  14          6.93         31.78        18.96 o                         
  -5   6  14        181.67        171.30        18.42 o                         
  -4   6  14        312.27        327.20        20.86 o                         
  -3   6  14          8.84          5.81        24.03 o                         
  -2   6  14        953.51        908.09        32.93 o                         
  -1   6  14          0.96         -0.10        13.02 o                         
   0   6  14         45.09         34.32        13.77 o                         
   1   6  14        866.23        887.93        32.55 o                         
   2   6  14        361.52        317.38        31.05 o                         
   3   6  14        198.23        187.68        15.93 o                         
   4   6  14       2192.01       2022.91        49.07 o                         
   5   6  14         64.72         74.33        32.66 o                         
   6   6  14        858.17        734.55        60.40 o                         
   7   6  14        176.71        139.90        39.44 o                         
   8   6  14        400.30        406.07        49.92 o                         
   9   6  14          4.29         19.72        34.51 o                         
  10   6  14        472.27        351.84        51.77 o                         
  11   6  14         86.87         57.31        39.44 o                         
 -12   7  14         34.94         24.37        22.73 o                         
 -11   7  14         88.83        113.81        24.16 o                         
 -10   7  14        134.92        128.93        23.53 o                         
  -9   7  14       1118.93        991.24        36.88 o                         
  -8   7  14          2.64         43.23        27.51 o                         
  -7   7  14         94.56         85.35        23.58 o                         
  -6   7  14        181.14        211.77        24.62 o                         
  -5   7  14         24.81         36.23        20.44 o                         
  -4   7  14        480.38        415.07        28.45 o                         
  -3   7  14        428.37        406.67        24.22 o                         
  -2   7  14        216.02        197.54        19.39 o                         
  -1   7  14        142.61        208.88        20.25 o                         
   0   7  14          0.49         12.01        16.45 o                         
   1   7  14        198.13        226.30        21.78 o                         
   2   7  14          3.20         18.21        17.34 o                         
   3   7  14         15.79          4.33        15.70 o                         
   4   7  14         46.08         33.46        20.29 o                         
   5   7  14         84.19        101.69        39.44 o                         
   6   7  14        475.65        380.19        48.07 o                         
   7   7  14          3.47        -12.33        33.90 o                         
   8   7  14          2.18        -33.28        33.28 o                         
   9   7  14         79.81         90.59        40.67 o                         
  10   7  14         85.98        122.64        43.76 o                         
 -10   8  14        214.08        257.57        36.58 o                         
  -9   8  14        164.17        207.54        29.81 o                         
  -8   8  14        473.36        430.05        34.99 o                         
  -7   8  14         30.42         32.87        34.23 o                         
  -6   8  14         36.94         26.53        24.99 o                         
  -5   8  14        180.93        201.46        35.54 o                         
  -4   8  14        198.42        224.33        45.61 o                         
  -3   8  14         39.69         20.04        26.51 o                         
  -2   8  14         60.96        126.18        28.34 o                         
  -1   8  14        195.74        216.99        24.16 o                         
   0   8  14         81.91         58.23        19.58 o                         
   1   8  14        187.36        195.87        22.18 o                         
   2   8  14        370.29        420.53        37.25 o                         
   3   8  14        181.53        188.40        25.90 o                         
   4   8  14         62.47         78.15        18.46 o                         
   5   8  14         12.33          6.78        32.66 o                         
   6   8  14        245.68        178.72        45.61 o                         
   7   8  14         53.57         24.65        37.59 o                         
   8   8  14          8.11         -4.93        39.44 o                         
  -9   9  14         50.57         71.31        28.15 o                         
  -8   9  14          4.18          1.45        27.16 o                         
  -7   9  14        212.00        215.77        29.82 o                         
  -6   9  14          0.39          0.58        25.56 o                         
  -5   9  14          8.39         13.52        27.98 o                         
  -4   9  14        265.54        281.67        50.50 o                         
  -3   9  14        736.34        674.43        46.83 o                         
  -2   9  14         12.54         -0.17        26.54 o                         
  -1   9  14          6.31         35.02        26.78 o                         
   0   9  14         22.33         30.53        28.09 o                         
   1   9  14          2.55        -20.95        35.13 o                         
   2   9  14       1424.88       1270.79        44.05 o                         
   3   9  14        141.65        107.21        30.22 o                         
   4   9  14        210.69        219.97        23.38 o                         
   5   9  14        103.80        134.97        46.84 o                         
   6   9  14         36.45        -24.65        40.67 o                         
  -6  10  14          4.27          3.50        27.94 o                         
  -5  10  14        186.72        210.06        37.48 o                         
  -4  10  14        331.89        410.69        88.75 o                         
  -3  10  14         53.96         49.30        43.76 o                         
  -2  10  14        228.86        199.68        48.69 o                         
  -1  10  14        114.59        184.27        49.92 o                         
   0  10  14         24.39         36.21        29.19 o                         
   1  10  14          5.47        -18.80        27.89 o                         
   2  10  14          0.60         52.70        28.92 o                         
   3  10  14          3.18        -13.56        35.74 o                         
 -15   1  15        263.73        377.97        39.42 o                         
 -14   1  15          0.20         78.47        21.10 o                         
 -13   1  15       1097.47       1162.51        40.93 o                         
 -12   1  15       6304.56       5838.77       105.42 o                         
 -11   1  15        172.90        206.81        21.83 o                         
 -10   1  15         14.02         -8.42        13.66 o                         
  -9   1  15         24.05         31.02        13.18 o                         
  -8   1  15       1058.95       1010.25        24.18 o                         
  -7   1  15       4075.10       4291.53        59.20 o                         
  -6   1  15       1261.43       1261.57        28.42 o                         
  -5   1  15       1971.98       2122.68        38.67 o                         
  -4   1  15        541.18        580.91        21.31 o                         
  -3   1  15       8754.01       9191.67       125.41 o                         
  -2   1  15       5610.47       5805.51        95.83 o                         
  -1   1  15       3407.50       3306.70        53.00 o                         
   0   1  15       2371.33       2604.86        47.15 o                         
   1   1  15       1767.69       1987.07        35.55 o                         
   2   1  15       2305.75       2631.71        42.49 o                         
   3   1  15       2230.89       1995.30        34.37 o                         
   4   1  15        211.22        271.01        14.51 o                         
   5   1  15         22.40         37.10        10.04 o                         
   6   1  15        160.63        197.49        20.70 o                         
   7   1  15        952.60        991.48        51.77 o                         
   8   1  15        822.71        819.04        35.95 o                         
   9   1  15         53.37         51.95        19.92 o                         
  10   1  15        337.24        371.83        30.51 o                         
  11   1  15          2.46         -8.63        28.97 o                         
  12   1  15         59.53         19.10        30.81 o                         
 -15   2  15        126.81        126.31        44.44 o                         
 -14   2  15         14.77         85.13        21.33 o                         
 -13   2  15          1.30          2.37        23.70 o                         
 -12   2  15         82.93        155.70        68.10 o                         
 -11   2  15        933.86        799.83        28.91 o                         
 -10   2  15        416.48        421.88        27.20 o                         
  -9   2  15       1719.90       1629.74        85.87 o                         
  -8   2  15         15.79         19.71        10.91 o                         
  -7   2  15         29.58         36.83        11.26 o                         
  -6   2  15         13.03         30.74        10.83 o                         
  -5   2  15        326.96        374.93        18.63 o                         
  -4   2  15       1158.22       1239.10        28.27 o                         
  -3   2  15        927.99       1117.22        26.88 o                         
  -2   2  15         28.39         68.29        14.14 o                         
  -1   2  15       3278.36       3544.16        55.08 o                         
   0   2  15       3955.85       4412.86        75.78 o                         
   1   2  15         14.07         33.47        10.59 o                         
   2   2  15       1326.91       1459.96        28.72 o                         
   3   2  15        760.38        831.62        20.76 o                         
   4   2  15        297.84        305.85        14.55 o                         
   5   2  15       3254.13       3334.33        76.25 o                         
   6   2  15        900.58        916.11        36.81 o                         
   7   2  15       3385.29       3307.31       109.08 o                         
   8   2  15       2247.42       2255.72        60.99 o                         
   9   2  15        144.39        164.81        23.72 o                         
  10   2  15          3.47          2.91        20.03 o                         
  11   2  15         21.75         17.40        21.05 o                         
  12   2  15        218.94        243.94        28.09 o                         
  13   2  15        427.48        448.69        40.10 o                         
 -15   3  15          0.00         -1.37        24.29 o                         
 -14   3  15       1278.55       1324.36        65.39 o                         
 -13   3  15        319.84        459.10        59.84 o                         
 -12   3  15        151.35        173.51        22.73 o                         
 -11   3  15       2299.15       2309.32        55.82 o                         
 -10   3  15       1410.93       1401.48        36.01 o                         
  -9   3  15        342.71        354.45        21.10 o                         
  -8   3  15       2474.49       2332.05        41.46 o                         
  -7   3  15       1107.95       1148.78        29.41 o                         
  -6   3  15       1022.84        905.97        25.69 o                         
  -5   3  15        859.30        912.29        25.17 o                         
  -4   3  15       2066.52       2176.21        40.05 o                         
  -3   3  15        106.46         86.01        12.46 o                         
  -2   3  15       4368.83       4360.43        66.09 o                         
  -1   3  15       1513.33       1422.28        30.10 o                         
   0   3  15         49.01         54.92        11.33 o                         
   1   3  15         23.02         25.30        12.42 o                         
   2   3  15         93.92        126.00        11.59 o                         
   3   3  15       8566.46       8406.52       115.08 o                         
   4   3  15        250.86        306.40        17.92 o                         
   5   3  15        257.85        271.94        24.99 o                         
   6   3  15        846.09        792.48        51.77 o                         
   7   3  15       3222.49       3044.61       186.43 o                         
   8   3  15        516.28        550.28        49.92 o                         
   9   3  15       2496.72       2300.21       111.55 o                         
  10   3  15        237.31        299.04        29.62 o                         
  11   3  15         36.88         68.70        23.96 o                         
  12   3  15         60.35         31.72        35.74 o                         
  13   3  15        166.78        133.73        41.91 o                         
 -14   4  15         55.13        102.58        30.05 o                         
 -13   4  15          0.77         29.45        28.07 o                         
 -12   4  15          4.75         61.20        20.72 o                         
 -11   4  15          0.29          0.14        18.85 o                         
 -10   4  15        742.16        751.48        37.28 o                         
  -9   4  15       3481.64       3250.07        59.70 o                         
  -8   4  15        249.40        331.20        27.38 o                         
  -7   4  15        292.82        280.60        18.82 o                         
  -6   4  15        246.49        327.94        18.68 o                         
  -5   4  15        577.25        581.66        22.55 o                         
  -4   4  15        480.80        416.86        23.31 o                         
  -3   4  15       4055.46       4266.61        66.33 o                         
  -2   4  15        371.22        407.52        19.08 o                         
  -1   4  15         44.22         54.14        11.52 o                         
   0   4  15       1221.63       1305.03        28.66 o                         
   1   4  15        164.71        173.31        15.67 o                         
   2   4  15        457.95        471.05        19.28 o                         
   3   4  15       5175.45       5067.27        74.51 o                         
   4   4  15          3.11          0.09        11.93 o                         
   5   4  15        244.14        239.74        26.15 o                         
   6   4  15        361.84        351.22        40.06 o                         
   7   4  15        113.46        151.79        33.59 o                         
   8   4  15         39.67         33.24        22.44 o                         
   9   4  15        975.71        842.12        43.96 o                         
  10   4  15        172.87        146.68        38.83 o                         
  11   4  15         85.66         57.31        35.74 o                         
  12   4  15         35.64         33.90        36.98 o                         
 -14   5  15         65.54         53.63        29.47 o                         
 -13   5  15        242.33        332.05        36.98 o                         
 -12   5  15         16.54         31.19        28.27 o                         
 -11   5  15         31.21         38.07        20.64 o                         
 -10   5  15        116.56         90.77        23.05 o                         
  -9   5  15        307.55        299.79        26.34 o                         
  -8   5  15       2289.46       2283.43        58.59 o                         
  -7   5  15        577.72        590.90        27.06 o                         
  -6   5  15       1989.84       1856.48        40.78 o                         
  -5   5  15        173.38        187.05        17.58 o                         
  -4   5  15        209.85        236.31        25.44 o                         
  -3   5  15         25.68         25.40        12.90 o                         
  -2   5  15       1143.21       1078.36        28.80 o                         
  -1   5  15       1812.73       1725.15        42.34 o                         
   0   5  15          2.94          1.68         9.72 o                         
   1   5  15       1543.48       1543.43        29.31 o                         
   2   5  15       2075.16       2077.02        44.40 o                         
   3   5  15        411.32        387.19        20.55 o                         
   4   5  15       5435.07       5238.39       117.62 o                         
   5   5  15       3866.05       3823.08       130.04 o                         
   6   5  15          3.16          8.88        21.57 o                         
   7   5  15       5135.12       4942.14       159.00 o                         
   8   5  15          0.59         -8.01        38.21 o                         
   9   5  15        325.72        291.50        44.99 o                         
  10   5  15        116.63        148.53        39.44 o                         
  11   5  15          1.32        -35.74        35.74 o                         
  12   5  15         88.99        107.85        42.52 o                         
 -13   6  15         38.14         74.79        46.72 o                         
 -12   6  15         33.59         79.70        25.32 o                         
 -11   6  15        129.84        124.64        23.87 o                         
 -10   6  15        299.06        329.08        25.75 o                         
  -9   6  15         26.16         49.17        19.46 o                         
  -8   6  15         13.50         83.52        22.84 o                         
  -7   6  15          0.05          3.75        22.65 o                         
  -6   6  15        226.33        208.71        29.30 o                         
  -5   6  15        270.59        279.03        23.89 o                         
  -4   6  15        801.20        790.98        30.29 o                         
  -3   6  15         32.27         36.18        14.85 o                         
  -2   6  15         17.20         -5.10        13.59 o                         
  -1   6  15          0.89          8.20        13.64 o                         
   0   6  15          0.23         -1.65        13.54 o                         
   1   6  15        500.83        458.85        22.72 o                         
   2   6  15       1061.26       1055.50        26.20 o                         
   3   6  15        838.81        815.01        25.98 o                         
   4   6  15        291.84        296.16        18.25 o                         
   5   6  15        606.42        500.11        41.16 o                         
   6   6  15        239.16        208.92        40.06 o                         
   7   6  15        186.56        150.37        38.83 o                         
   8   6  15         12.53         35.13        35.13 o                         
   9   6  15        154.74        181.19        40.67 o                         
  10   6  15        121.48        150.37        43.14 o                         
  11   6  15        101.94        126.96        42.52 o                         
 -12   7  15        159.05        140.48        30.42 o                         
 -11   7  15        182.15        159.71        25.93 o                         
 -10   7  15        326.02        321.03        29.55 o                         
  -9   7  15        335.85        317.41        25.19 o                         
  -8   7  15       1728.74       1675.14        45.58 o                         
  -7   7  15        259.47        207.08        26.26 o                         
  -6   7  15       1207.55       1213.76        43.23 o                         
  -5   7  15        314.00        320.80        30.71 o                         
  -4   7  15       1427.32       1291.12        42.93 o                         
  -3   7  15        284.22        290.02        21.53 o                         
  -2   7  15        218.92        180.59        20.27 o                         
  -1   7  15        543.64        518.82        30.07 o                         
   0   7  15         12.50         30.26        17.53 o                         
   1   7  15       1094.78       1006.68        41.37 o                         
   2   7  15       3614.06       3392.46        78.68 o                         
   3   7  15       1806.28       1687.25        42.70 o                         
   4   7  15        123.02        113.59        21.32 o                         
   5   7  15        136.39         97.37        35.74 o                         
   6   7  15         41.56         64.71        38.83 o                         
   7   7  15         79.75        141.75        41.29 o                         
   8   7  15        110.37        124.49        42.52 o                         
   9   7  15        180.57        270.55        48.69 o                         
  10   7  15        819.06        826.38        70.26 o                         
 -10   8  15         25.83         48.67        37.52 o                         
  -9   8  15          3.27          6.78        32.68 o                         
  -8   8  15          6.52         68.58        31.14 o                         
  -7   8  15        176.52         95.91        32.45 o                         
  -6   8  15          8.87         10.13        32.10 o                         
  -5   8  15          3.30          0.24        25.26 o                         
  -4   8  15        225.56        230.50        32.61 o                         
  -3   8  15         72.44         79.55        27.88 o                         
  -2   8  15        384.29        339.51        47.45 o                         
  -1   8  15        136.78        133.72        27.85 o                         
   0   8  15         59.70         70.35        20.01 o                         
   1   8  15        136.01        140.74        42.36 o                         
   2   8  15        279.66        275.00        25.62 o                         
   3   8  15          2.56         54.12        50.84 o                         
   4   8  15        167.56        174.18        20.97 o                         
   5   8  15        244.52        210.77        45.61 o                         
   6   8  15         33.90         -6.16        33.28 o                         
   7   8  15        138.87        149.76        44.37 o                         
   8   8  15         10.57         35.74        40.06 o                         
  -8   9  15        639.89        631.63        71.49 o                         
  -7   9  15         83.17         88.99        26.98 o                         
  -6   9  15         47.84         77.10        25.23 o                         
  -5   9  15          4.24         19.58        27.80 o                         
  -4   9  15          9.30         19.82        27.41 o                         
  -3   9  15        153.87        130.83        34.82 o                         
  -2   9  15        984.11       1011.57        52.04 o                         
  -1   9  15        396.87        364.14        42.52 o                         
   0   9  15         22.52        -15.41        39.44 o                         
   1   9  15         78.38         84.43        40.67 o                         
   2   9  15        461.13        563.87        39.68 o                         
   3   9  15        345.08        331.41        26.90 o                         
   4   9  15          2.46         43.34        18.70 o                         
   5   9  15        329.92        297.67        55.47 o                         
  -5  10  15        226.56        218.27        40.41 o                         
  -4  10  15         34.50         22.05        30.47 o                         
  -3  10  15        284.53        358.82        88.41 o                         
  -2  10  15         39.83        -14.17        39.44 o                         
  -1  10  15         41.53         14.79        41.29 o                         
   0  10  15         75.59        152.22        47.45 o                         
   1  10  15          4.03        -26.14        26.14 o                         
   2  10  15        267.02        233.26        36.28 o                         
   3  10  15          7.98         40.72        28.95 o                         
 -15   0  16         80.27         84.43        43.76 o                         
 -14   0  16        965.07        993.33        83.82 o                         
 -12   0  16        385.60        364.90        31.76 o                         
 -11   0  16        152.80        215.71        27.03 o                         
 -10   0  16        815.87        695.57        37.73 o                         
  -9   0  16       1188.14       1071.32        67.18 o                         
  -8   0  16       2153.87       2008.06        55.34 o                         
  -7   0  16        308.75        397.53        21.66 o                         
  -6   0  16       5652.34       5501.50       167.32 o                         
  -5   0  16       2917.20       3275.04        74.52 o                         
  -4   0  16         35.03         92.00        17.85 o                         
  -3   0  16       5884.16       5987.13       121.15 o                         
  -2   0  16       2590.92       2427.81        59.26 o                         
  -1   0  16      11059.65      11503.08       307.53 o                         
   0   0  16      20600.25      22471.03       412.21 o                         
   1   0  16       1280.95       1481.38        42.01 o                         
   2   0  16        177.01        325.62        31.09 o                         
   3   0  16        453.84        323.54        24.18 o                         
   4   0  16         77.57        101.09        16.77 o                         
   5   0  16       2408.38       2466.83        59.39 o                         
   6   0  16          2.78          7.34        23.11 o                         
   7   0  16        243.68        244.51        30.51 o                         
 -15   1  16         37.51         54.98        32.24 o                         
 -14   1  16         83.53         76.37        22.54 o                         
 -13   1  16        684.29        675.34        36.85 o                         
 -12   1  16        389.06        497.64        30.78 o                         
 -11   1  16          0.99          5.73        14.74 o                         
 -10   1  16         92.72        123.09        16.52 o                         
  -9   1  16        251.34        278.33        18.36 o                         
  -8   1  16         15.39         30.80        10.84 o                         
  -7   1  16         13.56          8.36        10.76 o                         
  -6   1  16       2174.10       2342.41        41.67 o                         
  -5   1  16        606.91        661.64        21.64 o                         
  -4   1  16       3811.07       4225.96        64.40 o                         
  -3   1  16        114.32        156.05        16.90 o                         
  -2   1  16        697.94        692.03        22.47 o                         
  -1   1  16       5729.91       6278.89        89.92 o                         
   0   1  16         15.17         44.66        11.61 o                         
   1   1  16        102.18        135.91        15.31 o                         
   2   1  16       2157.70       2428.47        40.86 o                         
   3   1  16       1163.05       1246.84        26.01 o                         
   4   1  16        827.96        907.82        21.72 o                         
   5   1  16          7.88         24.49        11.48 o                         
   6   1  16       1228.90       1275.92        41.18 o                         
   7   1  16        254.38        266.85        35.13 o                         
   8   1  16        864.70        892.53        43.11 o                         
   9   1  16        304.29        287.49        32.63 o                         
  10   1  16        395.12        386.36        28.98 o                         
  11   1  16        119.26        124.49        28.97 o                         
 -15   2  16        105.15        136.81        33.74 o                         
 -14   2  16         20.28         23.15        23.90 o                         
 -13   2  16          1.45          7.83        18.91 o                         
 -12   2  16       2462.39       2482.26        83.23 o                         
 -11   2  16         43.16         62.74        15.61 o                         
 -10   2  16        714.89        654.82        31.07 o                         
  -9   2  16        274.85        292.40        17.19 o                         
  -8   2  16       1590.47       1471.36        30.49 o                         
  -7   2  16        239.68        208.37        15.56 o                         
  -6   2  16       1352.82       1306.99        30.77 o                         
  -5   2  16          6.28         37.78        10.99 o                         
  -4   2  16         22.18         41.21        11.59 o                         
  -3   2  16       2032.42       2093.35        38.21 o                         
  -2   2  16       6261.73       6359.07        90.75 o                         
  -1   2  16       1155.63        926.35        24.86 o                         
   0   2  16       1414.14       1494.78        30.31 o                         
   1   2  16       2055.01       2088.17        43.13 o                         
   2   2  16        394.03        427.16        17.16 o                         
   3   2  16        465.74        413.81        16.60 o                         
   4   2  16         15.76         32.54         9.40 o                         
   5   2  16        334.06        287.65        23.72 o                         
   6   2  16       1218.04       1225.40        42.70 o                         
   7   2  16       7594.95       7720.05       220.01 o                         
   8   2  16       4037.86       3878.38        90.21 o                         
   9   2  16        836.25        880.70        40.74 o                         
  10   2  16          0.15         15.83        26.81 o                         
  11   2  16         82.76         74.60        23.17 o                         
  12   2  16         28.60         44.16        41.29 o                         
  13   2  16        278.76        289.66        50.54 o                         
 -15   3  16        218.76        218.70        31.83 o                         
 -14   3  16        196.25        234.34        26.00 o                         
 -13   3  16        275.44        295.04        32.71 o                         
 -12   3  16        135.53        242.08        56.08 o                         
 -11   3  16         39.55         56.84        23.31 o                         
 -10   3  16        236.61        218.88        22.50 o                         
  -9   3  16       3195.58       3012.51        55.89 o                         
  -8   3  16         29.55         11.97        12.54 o                         
  -7   3  16        968.82        924.86        27.78 o                         
  -6   3  16        905.61        958.61        27.01 o                         
  -5   3  16       1678.39       1776.65        35.97 o                         
  -4   3  16        206.39        210.79        15.00 o                         
  -3   3  16        255.27        271.50        15.94 o                         
  -2   3  16        442.58        425.65        19.23 o                         
  -1   3  16        420.96        500.84        22.73 o                         
   0   3  16        776.70        822.73        23.22 o                         
   1   3  16         52.33         87.30        11.68 o                         
   2   3  16        859.19        799.09        22.15 o                         
   3   3  16        151.91        189.42        12.45 o                         
   4   3  16          6.19         25.65        12.23 o                         
   5   3  16        184.69        238.79        24.39 o                         
   6   3  16       3466.72       3377.37        81.67 o                         
   7   3  16        806.37        795.56        39.65 o                         
   8   3  16        198.97        221.25        37.59 o                         
   9   3  16       1322.43       1330.91        52.21 o                         
  10   3  16         15.17         27.25        45.91 o                         
  11   3  16         25.03         24.12        22.85 o                         
  12   3  16         50.26         97.41        33.59 o                         
 -14   4  16        195.31        194.58        25.97 o                         
 -13   4  16        204.09        246.73        34.08 o                         
 -12   4  16        786.53        899.84        48.44 o                         
 -11   4  16         62.52         47.73        20.39 o                         
 -10   4  16        434.28        435.09        27.61 o                         
  -9   4  16        143.00        204.17        24.80 o                         
  -8   4  16       3233.45       3132.16        51.71 o                         
  -7   4  16        499.94        477.30        24.62 o                         
  -6   4  16       2876.57       2856.40        59.49 o                         
  -5   4  16          3.40         -0.20        11.91 o                         
  -4   4  16        624.76        607.70        23.99 o                         
  -3   4  16        149.50        187.53        15.78 o                         
  -2   4  16       3428.82       3249.90        59.17 o                         
  -1   4  16       3522.73       3367.79        54.82 o                         
   0   4  16        805.41        824.08        23.35 o                         
   1   4  16        130.08        153.09        13.34 o                         
   2   4  16        327.83        333.23        17.15 o                         
   3   4  16       3187.25       2969.69        48.82 o                         
   4   4  16         30.30         45.93        20.70 o                         
   5   4  16       1007.42        920.67        57.93 o                         
   6   4  16       2423.31       2262.76        89.36 o                         
   7   4  16        956.55        992.12        44.83 o                         
   8   4  16        102.94        144.83        26.19 o                         
   9   4  16        183.19        213.85        39.44 o                         
  11   4  16          4.95        -31.43        31.43 o                         
  12   4  16         23.08        -39.44        39.44 o                         
 -14   5  16        134.92        192.76        26.96 o                         
 -13   5  16         11.50          2.63        21.59 o                         
 -12   5  16         10.89         21.14        21.62 o                         
 -11   5  16        127.69        125.21        24.21 o                         
 -10   5  16        113.53         90.40        23.69 o                         
  -9   5  16        841.06        845.42        34.74 o                         
  -8   5  16         44.98         92.39        27.46 o                         
  -7   5  16         44.35         36.10        18.56 o                         
  -6   5  16       1018.10       1007.05        31.47 o                         
  -5   5  16        349.16        380.34        33.71 o                         
  -4   5  16        155.84        171.05        18.05 o                         
  -3   5  16        376.67        374.32        20.36 o                         
  -2   5  16         59.70         64.45        13.46 o                         
  -1   5  16        334.56        358.55        19.72 o                         
   0   5  16        198.32        229.53        14.36 o                         
   1   5  16        270.80        301.18        18.27 o                         
   2   5  16         78.70        107.92        13.91 o                         
   3   5  16        441.59        428.45        20.61 o                         
   4   5  16       1477.02       1425.05        38.34 o                         
   5   5  16        624.61        609.45        55.47 o                         
   6   5  16        262.38        345.06        44.99 o                         
   7   5  16        260.91        254.53        53.00 o                         
   8   5  16          3.62          2.47        32.66 o                         
   9   5  16        195.62        215.70        41.91 o                         
  10   5  16         67.69         24.04        36.36 o                         
  11   5  16         31.06         19.72        36.98 o                         
 -13   6  16         61.76        115.84        24.83 o                         
 -12   6  16        645.89        700.80        38.25 o                         
 -11   6  16          2.24          4.84        22.10 o                         
 -10   6  16        118.59        161.47        22.06 o                         
  -9   6  16          5.20        -11.08        17.50 o                         
  -8   6  16       1643.75       1574.63        50.37 o                         
  -7   6  16         25.94         48.25        20.32 o                         
  -6   6  16       2699.70       2641.30        66.19 o                         
  -5   6  16       1190.20       1135.35        39.76 o                         
  -4   6  16        101.42        120.65        17.10 o                         
  -3   6  16        521.26        515.63        25.58 o                         
  -2   6  16        359.70        331.52        21.33 o                         
  -1   6  16       2868.39       2810.86        51.96 o                         
   0   6  16          2.86         17.45        14.04 o                         
   1   6  16        118.46        136.53        16.20 o                         
   2   6  16       2030.12       2026.64        56.12 o                         
   3   6  16       4328.52       4181.29        66.71 o                         
   4   6  16         65.03         67.37        35.13 o                         
   5   6  16          6.81          7.53        33.59 o                         
   6   6  16         72.64         19.72        33.90 o                         
   7   6  16          4.48        -31.43        31.43 o                         
   8   6  16        683.36        669.84        61.63 o                         
   9   6  16       1247.52       1248.48        75.80 o                         
  10   6  16         47.72         39.44        38.83 o                         
 -12   7  16         24.19         13.47        24.96 o                         
 -11   7  16         66.61         92.04        25.62 o                         
 -10   7  16          7.75          9.96        19.17 o                         
  -9   7  16         16.09         23.41        19.24 o                         
  -8   7  16          2.69         64.58        33.62 o                         
  -7   7  16          0.01         -7.52        18.80 o                         
  -6   7  16        583.95        520.42        39.59 o                         
  -5   7  16          1.72         -7.45        20.15 o                         
  -4   7  16        269.23        337.05        48.69 o                         
  -3   7  16        128.16        127.98        27.23 o                         
  -2   7  16          5.30         18.81        17.67 o                         
  -1   7  16        386.55        412.07        27.27 o                         
   0   7  16         37.54         45.68        27.34 o                         
   1   7  16        170.80        216.14        21.47 o                         
   2   7  16        615.71        559.93        29.13 o                         
   3   7  16         99.01        119.04        18.24 o                         
   4   7  16         62.49         50.33        16.17 o                         
   5   7  16         31.81         22.80        35.74 o                         
   6   7  16        285.98        232.96        42.52 o                         
   7   7  16         32.54        -24.65        33.90 o                         
   8   7  16        117.13        115.25        40.06 o                         
   9   7  16         35.84         89.36        40.06 o                         
 -10   8  16        479.44        521.33        52.03 o                         
  -9   8  16        315.07        415.98        34.77 o                         
  -8   8  16        123.96        169.14        33.35 o                         
  -7   8  16        122.29        132.73        27.20 o                         
  -6   8  16        149.12        182.11        50.23 o                         
  -5   8  16        129.08        129.14        30.70 o                         
  -4   8  16       1319.38       1185.12        54.24 o                         
  -3   8  16        259.00        239.40        33.28 o                         
  -2   8  16        117.50        125.63        30.00 o                         
  -1   8  16        179.58        261.87        32.01 o                         
   0   8  16        163.17        149.20        22.08 o                         
   1   8  16          0.20         -5.69        17.73 o                         
   2   8  16        160.12         96.55        57.93 o                         
   3   8  16        481.69        472.56        48.99 o                         
   4   8  16         23.27          7.49        21.32 o                         
   5   8  16        805.23        641.49        65.33 o                         
   6   8  16         30.95         28.97        38.21 o                         
   7   8  16         99.80         96.14        44.37 o                         
   8   8  16        720.07        648.89        77.04 o                         
  -8   9  16          3.19        -19.54        37.59 o                         
  -7   9  16        100.72        133.45        33.34 o                         
  -6   9  16        299.43        331.79        32.52 o                         
  -5   9  16        363.72        376.72        40.08 o                         
  -4   9  16        463.95        497.01       105.69 o                         
  -3   9  16          0.47          5.66        26.34 o                         
  -2   9  16          1.50         12.18        25.93 o                         
  -1   9  16          3.33         21.31        28.66 o                         
   0   9  16         86.20         58.89        27.65 o                         
   1   9  16        156.27        166.53        31.78 o                         
   2   9  16        124.97        158.12        27.99 o                         
   3   9  16        313.31        355.84        27.89 o                         
   4   9  16         22.81         24.74        19.01 o                         
   5   9  16        157.37        137.43        47.45 o                         
   6   9  16         46.46         38.83        42.52 o                         
  -5  10  16        300.01        437.62        69.33 o                         
  -4  10  16          3.36         -5.47        30.51 o                         
  -3  10  16        167.74        142.97        44.68 o                         
  -2  10  16        148.74        218.19        42.22 o                         
  -1  10  16        126.04        113.40        47.45 o                         
   0  10  16        107.88         54.85        44.99 o                         
   1  10  16         50.38         44.03        32.45 o                         
   2  10  16         73.29         85.51        53.00 o                         
 -15   1  17        128.63        290.66        44.65 o                         
 -14   1  17         56.28        118.01        29.59 o                         
 -13   1  17          0.36         49.58        20.42 o                         
 -12   1  17        102.26        172.57        35.74 o                         
 -11   1  17        459.14        443.89        28.02 o                         
 -10   1  17        635.17        632.97        26.36 o                         
  -9   1  17         70.81         88.77        17.95 o                         
  -8   1  17       1466.88       1410.94        29.20 o                         
  -7   1  17        268.98        309.77        16.94 o                         
  -6   1  17        994.30        971.29        28.19 o                         
  -5   1  17         45.93        109.66        12.79 o                         
  -4   1  17        172.56        151.34        13.92 o                         
  -3   1  17         28.23         19.04        11.24 o                         
  -2   1  17          4.92         25.41        11.16 o                         
  -1   1  17       4742.85       4495.68        69.91 o                         
   0   1  17        221.11        324.20        20.01 o                         
   1   1  17        101.89        113.30        12.10 o                         
   2   1  17        601.13        645.16        19.71 o                         
   3   1  17       2705.93       2804.37        52.64 o                         
   4   1  17        533.91        512.70        18.03 o                         
   5   1  17       1145.52       1198.27        26.08 o                         
   6   1  17       1069.28       1079.81        25.54 o                         
   7   1  17        231.13        284.66        25.28 o                         
   8   1  17          4.66          2.93        20.26 o                         
   9   1  17         11.18        -12.77        19.55 o                         
  10   1  17         21.60          8.65        23.42 o                         
  11   1  17          3.76          4.85        19.98 o                         
 -15   2  17          3.31         50.15        38.83 o                         
 -14   2  17        152.03        169.05        33.80 o                         
 -13   2  17         12.09        -12.19        19.22 o                         
 -12   2  17         47.93         53.14        19.68 o                         
 -11   2  17        502.23        444.52        36.10 o                         
 -10   2  17          8.68         16.89        14.68 o                         
  -9   2  17         85.04         75.51        13.86 o                         
  -8   2  17         13.79         41.52        14.07 o                         
  -7   2  17        203.49        204.53        16.14 o                         
  -6   2  17       1123.86       1154.76        28.71 o                         
  -5   2  17        753.73        889.08        24.71 o                         
  -4   2  17         72.12         76.63        12.16 o                         
  -3   2  17        725.54        765.58        23.02 o                         
  -2   2  17       9397.86      10025.97       136.97 o                         
  -1   2  17        576.87        683.63        21.52 o                         
   0   2  17       1361.10       1474.88        31.20 o                         
   1   2  17       3669.13       3887.71        59.13 o                         
   2   2  17        833.37        944.31        33.04 o                         
   3   2  17         58.10         59.00        10.21 o                         
   4   2  17        338.15        353.53        16.09 o                         
   5   2  17        176.70        226.15        23.05 o                         
   6   2  17        504.60        497.41        32.65 o                         
   7   2  17       4029.01       4280.30       136.20 o                         
   8   2  17         52.16         82.00        24.04 o                         
   9   2  17        310.29        333.35        30.28 o                         
  10   2  17        351.56        398.90        57.93 o                         
  11   2  17         12.76        -12.36        26.81 o                         
  12   2  17        194.96        244.67        43.76 o                         
  13   2  17         10.06        -10.48        27.73 o                         
 -15   3  17         56.74        135.07        35.74 o                         
 -14   3  17         15.15         39.41        22.14 o                         
 -13   3  17         67.89         73.39        22.21 o                         
 -12   3  17       1094.90       1134.46        41.55 o                         
 -11   3  17         97.83        116.04        29.27 o                         
 -10   3  17        145.02        149.77        27.64 o                         
  -9   3  17        824.52        831.25        26.90 o                         
  -8   3  17         78.08         73.61        13.75 o                         
  -7   3  17        309.20        256.45        20.87 o                         
  -6   3  17       2804.67       2545.97        46.74 o                         
  -5   3  17        330.48        363.56        18.95 o                         
  -4   3  17       1545.98       1624.26        34.21 o                         
  -3   3  17       6000.78       6086.93        88.90 o                         
  -2   3  17        413.58        373.32        18.63 o                         
  -1   3  17       6611.08       6509.71        93.13 o                         
   0   3  17       1105.98       1169.41        26.92 o                         
   1   3  17        379.62        435.57        21.36 o                         
   2   3  17        463.05        455.91        22.51 o                         
   3   3  17       1121.99        992.55        24.27 o                         
   4   3  17        517.13        499.41        23.05 o                         
   5   3  17       7131.20       6968.22       144.65 o                         
   6   3  17        982.75        985.58        57.90 o                         
   7   3  17        560.66        611.30        52.38 o                         
   8   3  17        156.43        122.02        34.51 o                         
   9   3  17       1009.95       1017.11        45.53 o                         
  10   3  17         97.96        191.92        68.10 o                         
  11   3  17         48.18         28.81        24.96 o                         
  12   3  17        236.80        294.59        47.45 o                         
 -14   4  17        171.99        136.45        25.14 o                         
 -13   4  17        273.37        244.31        38.40 o                         
 -12   4  17          3.68         13.87        20.25 o                         
 -11   4  17        212.10        186.11        24.84 o                         
 -10   4  17        140.04        154.77        24.30 o                         
  -9   4  17       1459.33       1434.58        48.20 o                         
  -8   4  17       1675.51       1676.25        37.24 o                         
  -7   4  17        934.09        874.04        29.23 o                         
  -6   4  17        191.10        170.05        16.84 o                         
  -5   4  17         33.98         32.50        14.14 o                         
  -4   4  17         56.95         62.33        12.87 o                         
  -3   4  17          1.48          2.76        11.24 o                         
  -2   4  17         93.44         94.33        12.48 o                         
  -1   4  17        133.31        151.88        13.92 o                         
   0   4  17        903.47        912.46        25.09 o                         
   1   4  17         95.46         94.86        12.77 o                         
   2   4  17        255.64        258.46        18.76 o                         
   3   4  17         20.64         34.77        11.66 o                         
   4   4  17        616.49        582.28        22.85 o                         
   5   4  17         31.47         35.68        20.90 o                         
   6   4  17        725.69        703.74        54.85 o                         
   7   4  17        144.95        167.30        26.41 o                         
   8   4  17         10.28        -10.64        22.44 o                         
   9   4  17          0.30        -18.49        32.66 o                         
  10   4  17         89.77        109.70        38.83 o                         
  11   4  17         32.29         35.74        36.98 o                         
 -13   5  17         78.31         92.62        24.81 o                         
 -12   5  17        134.45        221.33        59.71 o                         
 -11   5  17         21.40         28.76        21.31 o                         
 -10   5  17         63.82         58.07        19.09 o                         
  -9   5  17         39.66         19.50        13.74 o                         
  -8   5  17        690.14        667.63        32.93 o                         
  -7   5  17        111.62        135.89        38.83 o                         
  -6   5  17       2308.05       2249.19        61.99 o                         
  -5   5  17        100.83         68.84        15.68 o                         
  -4   5  17       1223.16       1153.64        32.42 o                         
  -3   5  17        847.42        767.67        27.26 o                         
  -2   5  17          4.00         19.68        14.13 o                         
  -1   5  17       1273.22       1231.51        29.41 o                         
   0   5  17        111.04        124.98        12.83 o                         
   1   5  17        441.01        440.31        19.10 o                         
   2   5  17          3.39         -1.36        12.43 o                         
   3   5  17       3057.06       2898.02        51.29 o                         
   4   5  17       1451.85       1350.45        45.83 o                         
   5   5  17          1.25        -17.26        30.81 o                         
   6   5  17          0.30        -21.57        30.81 o                         
   7   5  17        111.51         96.76        42.52 o                         
   8   5  17         87.39         64.09        33.90 o                         
   9   5  17        549.42        552.13        56.08 o                         
  10   5  17        632.32        631.02        60.40 o                         
  11   5  17          8.72        -35.74        35.74 o                         
 -13   6  17         77.94         51.44        57.31 o                         
 -12   6  17         38.19        107.79        27.18 o                         
 -11   6  17         23.01         20.07        21.50 o                         
 -10   6  17        110.83        108.85        21.50 o                         
  -9   6  17        146.07        161.68        21.85 o                         
  -8   6  17        160.19        145.54        20.50 o                         
  -7   6  17         55.26         88.69        24.56 o                         
  -6   6  17        341.48        335.73        28.15 o                         
  -5   6  17        529.15        530.31        31.78 o                         
  -4   6  17        118.31        127.72        17.61 o                         
  -3   6  17        559.26        462.69        25.01 o                         
  -2   6  17         38.26          7.55        15.19 o                         
  -1   6  17        252.54        284.13        19.86 o                         
   0   6  17        244.91        290.57        19.73 o                         
   1   6  17        263.75        248.26        17.73 o                         
   2   6  17        962.73        944.05        28.36 o                         
   3   6  17          1.55         37.21        13.94 o                         
   4   6  17          2.57         16.11        21.58 o                         
   5   6  17       1819.04       1666.26        83.20 o                         
   6   6  17         43.87         21.57        32.66 o                         
   7   6  17         28.92         24.65        33.28 o                         
   8   6  17        412.80        415.93        53.00 o                         
   9   6  17        172.03        242.82        45.61 o                         
  10   6  17          2.86         -1.23        35.74 o                         
 -11   7  17         70.23        170.36        37.24 o                         
 -10   7  17         53.41         64.30        24.15 o                         
  -9   7  17         88.45        112.92        27.49 o                         
  -8   7  17       1301.72       1253.06        48.58 o                         
  -7   7  17        151.60        175.04        31.23 o                         
  -6   7  17        301.71        286.46        50.50 o                         
  -5   7  17          0.08          6.36        24.74 o                         
  -4   7  17        455.03        407.94        81.66 o                         
  -3   7  17       3285.63       3132.89        88.26 o                         
  -2   7  17       1250.96       1096.45        46.57 o                         
  -1   7  17        896.95        959.48        38.05 o                         
   0   7  17         11.82         -2.89        17.54 o                         
   1   7  17         14.63          6.17        16.94 o                         
   2   7  17        187.39        177.07        20.05 o                         
   3   7  17        145.46        146.60        19.21 o                         
   4   7  17        260.69        231.63        25.28 o                         
   5   7  17         75.00         62.25        37.59 o                         
   6   7  17          2.20         66.56        36.36 o                         
   7   7  17        271.97        274.25        46.22 o                         
   8   7  17          6.76         -1.85        36.98 o                         
   9   7  17        422.82        488.65        59.78 o                         
 -10   8  17         54.21        119.46        52.75 o                         
  -9   8  17         30.91         30.53        35.66 o                         
  -8   8  17        210.65        276.12        33.84 o                         
  -7   8  17        234.84        236.68        30.28 o                         
  -6   8  17          0.29        -19.17        39.44 o                         
  -5   8  17         52.72         76.80        29.30 o                         
  -4   8  17          0.04        -19.46        24.39 o                         
  -3   8  17          1.00         -8.63        26.05 o                         
  -2   8  17         29.35         -0.75        44.06 o                         
  -1   8  17        782.10        866.96        46.97 o                         
   0   8  17        325.42        368.97        39.34 o                         
   1   8  17        134.69        122.90        30.88 o                         
   2   8  17       1042.88       1054.55        39.48 o                         
   3   8  17        208.55        188.47        21.62 o                         
   4   8  17        302.77        282.66        28.42 o                         
   5   8  17         32.13         41.91        35.74 o                         
   6   8  17        481.49        565.69        64.09 o                         
   7   8  17          0.88         43.76        38.21 o                         
  -8   9  17         61.87         35.47        27.05 o                         
  -7   9  17        767.25        896.25        51.17 o                         
  -6   9  17        699.71        715.60        52.94 o                         
  -5   9  17         15.97         16.34        27.88 o                         
  -4   9  17          5.32        -18.58        26.78 o                         
  -3   9  17          2.29        -26.15        26.15 o                         
  -2   9  17        383.30        402.27        65.02 o                         
  -1   9  17        275.18        311.63        38.18 o                         
   0   9  17        141.85        154.79        30.93 o                         
   1   9  17        142.67        107.85        43.76 o                         
   2   9  17        179.99        140.42        69.02 o                         
   3   9  17       1446.82       1471.58        78.27 o                         
   4   9  17        161.00        173.72        24.74 o                         
  -4  10  17          0.84        -10.08        30.28 o                         
  -3  10  17        222.89        246.82        46.22 o                         
  -2  10  17        139.34        162.60        34.42 o                         
  -1  10  17         41.93         59.24        32.66 o                         
   0  10  17         24.48         80.73        44.37 o                         
 -15   0  18          2.34         41.91        43.14 o                         
 -14   0  18         18.39          0.00        40.67 o                         
 -12   0  18       2288.64       2160.65        69.50 o                         
 -11   0  18        391.44        341.91        30.79 o                         
 -10   0  18       1560.91       1518.91        52.64 o                         
  -9   0  18         11.31         -3.74        20.26 o                         
  -8   0  18       2266.69       2425.03        51.11 o                         
  -7   0  18       5057.15       5560.22        95.05 o                         
  -6   0  18       1097.32       1060.47        38.56 o                         
  -5   0  18          1.77          8.63        16.64 o                         
  -4   0  18       1133.46       1427.71        43.57 o                         
  -3   0  18       2782.93       2944.81        68.85 o                         
  -2   0  18        914.01        968.99        35.27 o                         
  -1   0  18       6659.98       6643.84       133.13 o                         
   0   0  18       2888.38       3190.68        71.90 o                         
   1   0  18        695.02        785.79        37.59 o                         
   2   0  18        193.40        214.59        20.03 o                         
   3   0  18       3358.23       3538.28        77.76 o                         
   4   0  18        107.10         82.85        16.72 o                         
   5   0  18       4723.49       4931.60       146.68 o                         
   6   0  18        268.96        287.17        25.42 o                         
   7   0  18        802.71        790.91        35.62 o                         
   8   0  18        265.54        315.48        38.83 o                         
 -15   1  18       1803.22       1848.56        69.92 o                         
 -14   1  18        535.83        700.04        67.79 o                         
 -13   1  18       1894.09       1742.97        63.40 o                         
 -12   1  18        923.20        910.58        57.98 o                         
 -11   1  18          3.30          9.77        15.27 o                         
 -10   1  18          0.09         53.27        15.64 o                         
  -9   1  18        221.21        235.19        18.26 o                         
  -8   1  18          0.07          3.03        11.19 o                         
  -7   1  18         22.21         26.99        12.90 o                         
  -6   1  18        208.48        202.73        17.18 o                         
  -5   1  18       1521.90       1590.15        33.12 o                         
  -4   1  18        606.24        667.84        22.00 o                         
  -3   1  18       1141.27       1211.09        28.18 o                         
  -2   1  18        711.32        800.84        23.32 o                         
  -1   1  18        166.71        260.37        16.98 o                         
   0   1  18        190.08        289.05        15.28 o                         
   1   1  18       2067.79       2295.39        40.55 o                         
   2   1  18        755.52        798.79        24.46 o                         
   3   1  18         14.21         32.35         9.96 o                         
   4   1  18        119.53        126.30        12.21 o                         
   5   1  18         99.27        125.75        17.87 o                         
   6   1  18        121.92        144.68        14.57 o                         
   7   1  18       3277.06       3284.42        78.00 o                         
   8   1  18        364.79        383.89        40.67 o                         
   9   1  18         53.20         41.40        21.54 o                         
  10   1  18         23.58         27.44        29.89 o                         
  11   1  18         20.08         40.06        31.43 o                         
 -15   2  18         16.05         25.65        30.54 o                         
 -14   2  18       1024.92        960.15        54.15 o                         
 -13   2  18         93.02         89.24        26.32 o                         
 -12   2  18        125.44        144.91        26.75 o                         
 -11   2  18        899.41        793.35        57.03 o                         
 -10   2  18         49.18         87.21        19.99 o                         
  -9   2  18        136.61        152.96        18.25 o                         
  -8   2  18        104.79        108.26        14.03 o                         
  -7   2  18          0.17         12.20        12.25 o                         
  -6   2  18        513.16        500.21        21.63 o                         
  -5   2  18       2996.52       2982.20        50.68 o                         
  -4   2  18        836.05        841.02        24.26 o                         
  -3   2  18        370.82        350.60        17.58 o                         
  -2   2  18        495.79        590.09        20.98 o                         
  -1   2  18       6811.30       6725.80        95.67 o                         
   0   2  18         83.60        102.69        12.06 o                         
   1   2  18        651.04        615.77        20.69 o                         
   2   2  18       1307.30       1376.06        28.80 o                         
   3   2  18       1759.58       1775.64        34.20 o                         
   4   2  18        371.19        370.67        17.53 o                         
   5   2  18        645.86        634.48        25.21 o                         
   6   2  18       2282.87       2326.95        78.27 o                         
   7   2  18        822.16        761.05        55.47 o                         
   8   2  18       4832.75       4742.99       106.93 o                         
   9   2  18        877.02        828.64        40.31 o                         
  10   2  18        629.48        697.55        39.39 o                         
  11   2  18         15.03         -0.23        25.03 o                         
  12   2  18         28.49         67.48        52.69 o                         
 -15   3  18         35.22         80.73        53.00 o                         
 -14   3  18          1.59         53.30        29.66 o                         
 -13   3  18        108.28         82.11        22.83 o                         
 -12   3  18         33.93         85.98        22.02 o                         
 -11   3  18        407.51        318.78        39.59 o                         
 -10   3  18         82.64         98.48        21.90 o                         
  -9   3  18        370.64        330.24        19.57 o                         
  -8   3  18        776.34        742.70        25.60 o                         
  -7   3  18        129.02        155.72        16.43 o                         
  -6   3  18         48.43         57.55        14.10 o                         
  -5   3  18        244.24        199.08        15.62 o                         
  -4   3  18       3442.91       3440.19        56.85 o                         
  -3   3  18        664.72        671.18        22.95 o                         
  -2   3  18        216.85        213.53        14.86 o                         
  -1   3  18        166.99        199.18        17.97 o                         
   0   3  18          0.39          0.19         9.95 o                         
   1   3  18          3.62          4.17        11.65 o                         
   2   3  18        477.67        468.96        19.81 o                         
   3   3  18       1528.96       1526.25        32.10 o                         
   4   3  18         54.77         68.98        11.92 o                         
   5   3  18       1930.81       1898.42        56.86 o                         
   6   3  18         81.56         54.92        30.20 o                         
   7   3  18        358.31        325.34        41.91 o                         
   8   3  18        549.90        470.78        51.77 o                         
   9   3  18        117.62        101.11        25.93 o                         
  10   3  18         23.96          6.20        23.08 o                         
  11   3  18        144.64        102.92        29.62 o                         
 -14   4  18         63.39        129.14        32.98 o                         
 -13   4  18         14.59         27.08        22.04 o                         
 -12   4  18         80.25         92.13        33.05 o                         
 -11   4  18        337.65        284.19        26.43 o                         
 -10   4  18        512.27        564.71        33.92 o                         
  -9   4  18         88.56         93.48        19.69 o                         
  -8   4  18       1218.15       1169.33        37.77 o                         
  -7   4  18        296.18        288.24        20.25 o                         
  -6   4  18       1355.26       1351.30        34.35 o                         
  -5   4  18         11.38         21.14        14.95 o                         
  -4   4  18        779.43        788.94        35.14 o                         
  -3   4  18       3313.95       3183.21        54.46 o                         
  -2   4  18        246.02        246.13        20.19 o                         
  -1   4  18          9.36         -0.39        10.94 o                         
   0   4  18        135.11        159.13        14.37 o                         
   1   4  18        324.02        320.31        18.75 o                         
   2   4  18        965.89        946.88        25.92 o                         
   3   4  18        739.43        686.96        25.50 o                         
   4   4  18         29.71         33.94        12.58 o                         
   5   4  18        137.69        154.56        43.14 o                         
   6   4  18        188.76        118.33        35.74 o                         
   7   4  18        373.83        380.19        32.21 o                         
   8   4  18        177.19        199.68        38.83 o                         
  10   4  18        116.93        176.87        40.67 o                         
  11   4  18          1.30        -37.59        37.59 o                         
 -13   5  18          2.74         51.55        29.73 o                         
 -12   5  18        264.00        236.78        26.55 o                         
 -11   5  18        516.51        503.35        72.22 o                         
 -10   5  18          6.90         -5.29        27.75 o                         
  -9   5  18         27.67        -12.63        15.30 o                         
  -8   5  18       2113.66       1965.36        47.61 o                         
  -7   5  18       1091.13       1046.47        42.36 o                         
  -6   5  18        165.46        169.10        21.44 o                         
  -5   5  18        297.18        271.19        20.14 o                         
  -4   5  18        275.56        269.48        18.91 o                         
  -3   5  18        620.42        590.29        25.93 o                         
  -2   5  18         32.31         30.52        13.42 o                         
  -1   5  18         86.27         73.59        12.12 o                         
   0   5  18        258.54        260.67        14.88 o                         
   1   5  18        291.25        332.71        27.56 o                         
   2   5  18       1089.78       1068.51        35.76 o                         
   3   5  18        568.33        633.52        24.15 o                         
   4   5  18         14.93          9.53        15.44 o                         
   5   5  18        780.48        714.83        57.93 o                         
   7   5  18        193.63        216.32        42.52 o                         
   8   5  18        213.73        163.93        39.44 o                         
   9   5  18        259.98        252.06        44.99 o                         
  10   5  18         86.33         64.71        38.83 o                         
  11   5  18        220.13        157.15        44.37 o                         
 -12   6  18        937.17       1091.22        55.44 o                         
 -11   6  18        289.44        292.59        46.50 o                         
 -10   6  18        284.67        333.45        27.26 o                         
  -9   6  18       1108.34       1015.19        50.04 o                         
  -8   6  18        479.50        488.20        41.72 o                         
  -7   6  18       1126.01       1048.72        41.45 o                         
  -6   6  18          1.32         20.81        29.96 o                         
  -5   6  18          2.51         -1.65        18.60 o                         
  -4   6  18         48.79         29.73        16.22 o                         
  -3   6  18         75.73        106.39        17.39 o                         
  -2   6  18        466.72        472.67        24.92 o                         
  -1   6  18       1351.66       1252.63        34.43 o                         
   0   6  18       1207.03       1196.33        37.85 o                         
   1   6  18        143.25        139.10        16.38 o                         
   2   6  18          2.15          5.79        13.83 o                         
   3   6  18        391.52        467.94        26.21 o                         
   4   6  18       5455.05       4879.01        94.48 o                         
   5   6  18        124.79        128.19        39.44 o                         
   6   6  18         62.44         73.95        36.36 o                         
   7   6  18        358.55        359.23        46.84 o                         
   8   6  18         56.06         22.19        36.98 o                         
   9   6  18        207.62        269.93        47.45 o                         
  10   6  18        396.31        427.03        54.23 o                         
 -11   7  18        155.09        254.11        39.90 o                         
 -10   7  18          4.29         15.21        24.31 o                         
  -9   7  18        284.57        265.21        32.28 o                         
  -8   7  18          2.07         16.02        29.63 o                         
  -7   7  18          2.02         30.20        39.44 o                         
  -6   7  18         21.55          2.47        35.74 o                         
  -5   7  18        117.13         99.22        39.44 o                         
  -4   7  18         69.34         83.20        38.21 o                         
  -3   7  18        200.53        289.31        65.30 o                         
  -2   7  18        280.49        350.03        35.71 o                         
  -1   7  18        402.15        391.91        34.28 o                         
   0   7  18        119.58        200.86        31.53 o                         
   1   7  18        309.11        299.65        24.05 o                         
   2   7  18        409.37        411.19        27.00 o                         
   3   7  18         64.85        103.66        28.06 o                         
   4   7  18        139.73        133.70        18.73 o                         
   5   7  18          1.80        -12.33        33.90 o                         
   6   7  18        169.37        146.06        41.29 o                         
   7   7  18        370.53        308.08        51.15 o                         
   8   7  18          2.76         16.02        34.51 o                         
   9   7  18         44.22         75.80        39.44 o                         
 -10   8  18        554.52        549.72        42.40 o                         
  -9   8  18         10.50         26.71        24.87 o                         
  -8   8  18        367.67        484.06        37.75 o                         
  -7   8  18         49.94         34.64        24.10 o                         
  -6   8  18        324.10        445.57        46.22 o                         
  -5   8  18        157.91        160.50        33.04 o                         
  -4   8  18        134.44        170.56        32.25 o                         
  -3   8  18         17.58         61.78        35.13 o                         
  -2   8  18        372.82        434.81        69.95 o                         
  -1   8  18       3820.79       3550.06       135.58 o                         
   0   8  18        113.08        111.74        36.36 o                         
   1   8  18        167.43        159.11        21.75 o                         
   2   8  18         23.76         64.38        19.13 o                         
   3   8  18         30.58         62.20        19.29 o                         
   4   8  18          0.01         13.14        21.67 o                         
   5   8  18        204.96        245.28        47.45 o                         
   6   8  18        971.34        934.79        73.34 o                         
   7   8  18       2960.77       3057.10       131.27 o                         
  -7   9  18        624.51        667.10       160.85 o                         
  -6   9  18         21.30         75.80        32.24 o                         
  -5   9  18         73.17         60.06        54.23 o                         
  -4   9  18        299.47        299.05        58.21 o                         
  -3   9  18          0.26         35.45        40.06 o                         
  -2   9  18         19.46         16.02        34.51 o                         
  -1   9  18        672.83        633.86        47.40 o                         
   0   9  18        344.64        325.45        98.58 o                         
   1   9  18        881.37        799.10        51.09 o                         
   2   9  18        105.91        104.15        44.37 o                         
   3   9  18         12.49         52.12        23.92 o                         
   4   9  18          1.91        -14.96        39.75 o                         
   5   9  18        104.91        109.70        44.37 o                         
  -3  10  18        284.12        351.11        42.24 o                         
  -2  10  18        316.95        377.49        46.84 o                         
  -1  10  18          1.81         16.92        30.05 o                         
 -15   1  19        150.80        297.79        39.66 o                         
 -14   1  19        254.21        286.88        36.34 o                         
 -13   1  19         41.18         73.18        31.39 o                         
 -12   1  19        967.48       1039.89        42.22 o                         
 -11   1  19          8.70          6.97        18.24 o                         
 -10   1  19       3397.02       3211.10        57.98 o                         
  -9   1  19         83.23         95.81        16.39 o                         
  -8   1  19        465.01        510.59        30.24 o                         
  -7   1  19          3.95         15.86        12.28 o                         
  -6   1  19       1502.72       1470.29        32.74 o                         
  -5   1  19       5859.42       6100.66        89.36 o                         
  -4   1  19        736.65        833.80        23.87 o                         
  -3   1  19         77.70         73.01        15.65 o                         
  -2   1  19          3.17         12.45        10.81 o                         
  -1   1  19       1732.91       1572.02        32.04 o                         
   0   1  19       2429.93       2519.30        43.21 o                         
   1   1  19       2350.83       2216.10        39.26 o                         
   2   1  19        543.42        661.37        20.59 o                         
   3   1  19       2061.01       2083.37        38.12 o                         
   4   1  19       1177.69       1139.09        27.59 o                         
   5   1  19       1649.71       1605.09        32.54 o                         
   6   1  19       1091.88       1125.06        27.71 o                         
   7   1  19       1323.81       1267.85        31.21 o                         
   8   1  19        158.71        170.10        35.74 o                         
   9   1  19         59.27         68.64        22.41 o                         
  10   1  19        993.09       1008.19        42.45 o                         
  11   1  19         37.24          0.00        33.28 o                         
 -15   2  19        183.19        215.96        36.94 o                         
 -14   2  19         17.14         39.64        32.01 o                         
 -13   2  19         26.62         62.04        50.23 o                         
 -12   2  19        172.82        264.59        33.32 o                         
 -11   2  19         49.70         38.78        19.78 o                         
 -10   2  19        906.31        881.19        62.00 o                         
  -9   2  19       1113.82       1068.33        33.12 o                         
  -8   2  19        264.83        271.32        16.83 o                         
  -7   2  19          9.74         12.85        21.04 o                         
  -6   2  19        296.22        385.80        20.72 o                         
  -5   2  19         37.96         41.20        12.00 o                         
  -4   2  19        313.97        342.65        18.29 o                         
  -3   2  19        275.34        246.15        14.78 o                         
  -2   2  19        263.12        258.00        15.60 o                         
  -1   2  19        256.82        303.91        16.72 o                         
   0   2  19       1716.50       1852.77        35.48 o                         
   1   2  19        162.47        156.45        13.14 o                         
   2   2  19        165.55        201.87        13.93 o                         
   3   2  19        399.80        443.79        18.97 o                         
   4   2  19         97.38         93.22        12.73 o                         
   5   2  19          0.07          4.86        11.71 o                         
   6   2  19       1245.40       1271.63        47.06 o                         
   7   2  19         26.30         45.61        37.29 o                         
   8   2  19        114.40        150.37        36.36 o                         
   9   2  19        110.65        101.01        25.49 o                         
  10   2  19         11.89         26.33        37.90 o                         
  11   2  19        267.63        315.87        35.51 o                         
  12   2  19        225.00        304.15        33.08 o                         
 -14   3  19        463.88        563.23        67.18 o                         
 -13   3  19         75.13         32.74        29.11 o                         
 -12   3  19        504.02        490.66        30.89 o                         
 -11   3  19         10.82         13.22        18.24 o                         
 -10   3  19       2896.67       2857.39        56.35 o                         
  -9   3  19        216.64        189.14        19.45 o                         
  -8   3  19         69.30         59.75        15.92 o                         
  -7   3  19       3780.85       3715.51        63.21 o                         
  -6   3  19       2415.64       2279.31        45.76 o                         
  -5   3  19       1150.80       1147.22        30.19 o                         
  -4   3  19       1496.50       1473.74        33.27 o                         
  -3   3  19       6731.20       6930.60       100.45 o                         
  -2   3  19         68.28         75.69        12.32 o                         
  -1   3  19       1714.23       1507.92        32.26 o                         
   0   3  19        611.55        616.22        21.41 o                         
   1   3  19         21.16         29.67        11.08 o                         
   2   3  19        133.84        152.75        13.67 o                         
   3   3  19       1105.13       1063.28        27.05 o                         
   4   3  19          1.00          0.41        13.90 o                         
   5   3  19       8393.22       8468.56       226.76 o                         
   6   3  19         16.00         33.28        30.81 o                         
   7   3  19         64.72        109.70        35.74 o                         
   8   3  19        294.71        296.43        43.14 o                         
   9   3  19         76.42         28.78        23.52 o                         
  10   3  19       2075.80       1911.56        63.40 o                         
  11   3  19         63.32        104.15        40.06 o                         
  12   3  19          6.65        -44.37        45.61 o                         
 -14   4  19         57.37        114.63        51.15 o                         
 -13   4  19        482.90        428.40        65.94 o                         
 -12   4  19        243.00        230.70        27.57 o                         
 -11   4  19        172.16        175.90        23.94 o                         
 -10   4  19         11.12         14.24        16.97 o                         
  -9   4  19        118.46        165.04        20.15 o                         
  -8   4  19       3183.85       2992.32        66.64 o                         
  -7   4  19        979.36        955.59        32.38 o                         
  -6   4  19          6.90         11.09        16.59 o                         
  -5   4  19         22.40         19.97        13.72 o                         
  -4   4  19         24.11         12.78        13.29 o                         
  -3   4  19       1464.45       1454.41        34.26 o                         
  -2   4  19         22.74         16.60        12.43 o                         
  -1   4  19        176.28        189.13        15.59 o                         
   0   4  19          0.14         -7.03        11.53 o                         
   1   4  19        546.42        515.81        25.44 o                         
   2   4  19        851.27        848.96        25.99 o                         
   3   4  19        340.04        360.56        19.79 o                         
   4   4  19       1273.03       1208.50        29.52 o                         
   5   4  19         68.93        102.47        24.39 o                         
   6   4  19        520.70        516.39        53.62 o                         
   7   4  19          9.32        -24.92        24.92 o                         
   8   4  19       1210.43       1265.73        80.12 o                         
   9   4  19        403.01        385.73        48.07 o                         
  10   4  19        260.71        216.32        46.22 o                         
  11   4  19        620.69        590.34        62.25 o                         
 -13   5  19        164.66        193.51        53.00 o                         
 -12   5  19        717.39        731.40        49.58 o                         
 -11   5  19         32.21         73.96        52.08 o                         
 -10   5  19         57.25         67.79        23.79 o                         
  -9   5  19         17.78         -3.16        17.36 o                         
  -8   5  19          0.58         20.65        20.30 o                         
  -7   5  19       1010.68        964.20        39.76 o                         
  -6   5  19       1391.25       1327.69        42.53 o                         
  -5   5  19       2073.66       1979.03        43.81 o                         
  -4   5  19        750.41        738.97        35.94 o                         
  -3   5  19        353.48        368.04        22.39 o                         
  -2   5  19        127.06         78.73        15.05 o                         
  -1   5  19       1248.92       1166.70        31.69 o                         
   0   5  19        932.30        949.37        28.78 o                         
   1   5  19        523.48        510.82        23.63 o                         
   2   5  19        913.68        887.73        27.93 o                         
   3   5  19       3982.65       3951.24        65.30 o                         
   4   5  19        175.58        170.93        22.11 o                         
   5   5  19       1225.33       1255.87       103.54 o                         
   6   5  19          5.07         44.37        34.51 o                         
   7   5  19          0.20         -0.62        34.51 o                         
   8   5  19        139.64        111.55        37.59 o                         
   9   5  19        246.85        171.33        43.76 o                         
  10   5  19          2.62        -24.65        36.98 o                         
 -12   6  19          0.04         62.81        33.11 o                         
 -11   6  19         36.15         45.61        46.22 o                         
 -10   6  19          9.36         11.61        23.19 o                         
  -9   6  19          0.04         -3.74        22.54 o                         
  -8   6  19          0.13        -24.29        24.29 o                         
  -7   6  19          4.64         28.78        35.13 o                         
  -6   6  19       1300.84       1259.46        54.97 o                         
  -5   6  19        871.85        818.53        47.54 o                         
  -4   6  19        117.64         91.70        22.98 o                         
  -3   6  19       2308.34       2279.50        55.11 o                         
  -2   6  19        295.26        266.11        23.19 o                         
  -1   6  19          0.01        -11.67        25.27 o                         
   0   6  19        120.33        136.02        16.43 o                         
   1   6  19       3065.71       2985.16        60.48 o                         
   2   6  19        190.60        183.05        17.08 o                         
   3   6  19        241.98        242.97        20.26 o                         
   4   6  19        257.88        287.38        19.06 o                         
   5   6  19        953.48        838.09        63.48 o                         
   6   6  19        147.50        139.28        40.67 o                         
   7   6  19        184.87        133.73        41.91 o                         
   8   6  19         51.33         66.56        38.21 o                         
   9   6  19        185.80        194.75        46.22 o                         
 -11   7  19         14.14         27.12        40.67 o                         
 -10   7  19        141.47        186.86        29.41 o                         
  -9   7  19        204.20        198.23        30.99 o                         
  -8   7  19        448.78        338.10        33.64 o                         
  -7   7  19         48.96         39.22        28.04 o                         
  -6   7  19        334.09        331.06        46.81 o                         
  -5   7  19        306.09        264.22        36.98 o                         
  -4   7  19         96.01        115.96        27.98 o                         
  -3   7  19        400.38        383.89        49.30 o                         
  -2   7  19        542.15        600.37        42.04 o                         
  -1   7  19         53.13         45.74        19.29 o                         
   0   7  19        984.27        951.65        56.15 o                         
   1   7  19        181.26        206.90        33.59 o                         
   2   7  19        320.42        359.21        28.61 o                         
   3   7  19         98.15         73.15        14.95 o                         
   4   7  19        623.00        534.04        28.46 o                         
   5   7  19        427.81        370.94        49.92 o                         
   6   7  19         34.69         84.43        38.21 o                         
   7   7  19        875.91        809.12        69.02 o                         
   8   7  19         15.03         45.61        41.29 o                         
  -9   8  19        721.36        691.98        48.96 o                         
  -8   8  19        201.98        246.63        31.81 o                         
  -7   8  19          1.73          3.43        28.32 o                         
  -6   8  19        242.00        329.83        38.60 o
[truncated: 200,152 more chars]
